# Supplementary material for: Translational profile of coding and non-coding RNAs revealed by genome wide profiling of ribosome footprints in grapevine
Source: Front Plant Sci. 2023 Feb 8;14:1097846. doi: 10.3389/fpls.2023.1097846 (PMC9944039; doi:10.3389/fpls.2023.1097846)
Supplement: Supplementary file 2 [file Table_2.xlsx]

## Sheet: out1
id	num	qvalue	per	ratio	class	ID	Descrption	Pvalue	Qvalue	Up	Down	fg_num	bg_num
GO:0000003 reproduction	9	1	0.314	1	Biological Process	GO:0000003	reproduction	1	1	0	0	9	9
GO:0000015 phosphopyruvate hydratase complex	3	1	0.265	1	Cellular Component	GO:0000015	phosphopyruvate hydratase complex	1	1	0	0	3	3
GO:0000030 mannosyltransferase activity	1	1	0.023	1	Molecular Function	GO:0000030	mannosyltransferase activity	1	1	0	0	1	1
GO:0000041 transition metal ion transport	4	1	0.14	1	Biological Process	GO:0000041	transition metal ion transport	1	1	0	0	4	4
GO:0000045 autophagosome assembly	1	1	0.035	1	Biological Process	GO:0000045	autophagosome assembly	1	1	0	0	1	1
GO:0000049 tRNA binding	2	1	0.046	1	Molecular Function	GO:0000049	tRNA binding	1	1	0	0	2	2
GO:0000062 fatty-acyl-CoA binding	4	1	0.092	1	Molecular Function	GO:0000062	fatty-acyl-CoA binding	1	1	0	0	4	4
GO:0000070 mitotic sister chromatid segregation	2	1	0.07	1	Biological Process	GO:0000070	mitotic sister chromatid segregation	1	1	0	0	2	2
GO:0000075 cell cycle checkpoint	1	1	0.035	1	Biological Process	GO:0000075	cell cycle checkpoint	1	1	0	0	1	1
GO:0000079 regulation of cyclin-dependent protein serine/threonine kinase activity	3	1	0.105	1	Biological Process	GO:0000079	regulation of cyclin-dependent protein serine/threonine kinase activity	1	1	0	0	3	3
GO:0000096 sulfur amino acid metabolic process	5	1	0.175	1	Biological Process	GO:0000096	sulfur amino acid metabolic process	1	1	0	0	5	5
GO:0000097 sulfur amino acid biosynthetic process	4	1	0.14	1	Biological Process	GO:0000097	sulfur amino acid biosynthetic process	1	1	0	0	4	4
GO:0000103 sulfate assimilation	1	1	0.035	1	Biological Process	GO:0000103	sulfate assimilation	1	1	0	0	1	1
GO:0000105 histidine biosynthetic process	3	1	0.105	1	Biological Process	GO:0000105	histidine biosynthetic process	1	1	0	0	3	3
GO:0000123 histone acetyltransferase complex	2	1	0.177	1	Cellular Component	GO:0000123	histone acetyltransferase complex	1	1	0	0	2	2
GO:0000124 SAGA complex	1	1	0.088	1	Cellular Component	GO:0000124	SAGA complex	1	1	0	0	1	1
GO:0000139 Golgi membrane	15	1	1.327	1	Cellular Component	GO:0000139	Golgi membrane	1	1	0	0	15	15
GO:0000145 exocyst	9	1	0.796	1	Cellular Component	GO:0000145	exocyst	1	1	0	0	9	9
GO:0000148 1,3-beta-D-glucan synthase complex	6	1	0.531	1	Cellular Component	GO:0000148	1,3-beta-D-glucan synthase complex	1	1	0	0	6	6
GO:0000151 ubiquitin ligase complex	2	1	0.177	1	Cellular Component	GO:0000151	ubiquitin ligase complex	1	1	0	0	2	2
GO:0000155 phosphorelay sensor kinase activity	9	1	0.206	1	Molecular Function	GO:0000155	phosphorelay sensor kinase activity	1	1	0	0	9	9
GO:0000159 protein phosphatase type 2A complex	6	1	0.531	1	Cellular Component	GO:0000159	protein phosphatase type 2A complex	1	1	0	0	6	6
GO:0000160 phosphorelay signal transduction system	18	1	0.629	1	Biological Process	GO:0000160	phosphorelay signal transduction system	1	1	0	0	18	18
GO:0000166 nucleotide binding	877	1	20.073	1	Molecular Function	GO:0000166	nucleotide binding	1	1	0	0	877	877
GO:0000172 ribonuclease MRP complex	1	1	0.088	1	Cellular Component	GO:0000172	ribonuclease MRP complex	1	1	0	0	1	1
GO:0000176 nuclear exosome (RNase complex)	1	1	0.088	1	Cellular Component	GO:0000176	nuclear exosome (RNase complex)	1	1	0	0	1	1
GO:0000178 exosome (RNase complex)	2	1	0.177	1	Cellular Component	GO:0000178	exosome (RNase complex)	1	1	0	0	2	2
GO:0000184 nuclear-transcribed mRNA catabolic process, nonsense-mediated decay	1	1	0.035	1	Biological Process	GO:0000184	nuclear-transcribed mRNA catabolic process, nonsense-mediated decay	1	1	0	0	1	1
GO:0000221 vacuolar proton-transporting V-type ATPase, V1 domain	1	1	0.088	1	Cellular Component	GO:0000221	vacuolar proton-transporting V-type ATPase, V1 domain	1	1	0	0	1	1
GO:0000226 microtubule cytoskeleton organization	5	1	0.175	1	Biological Process	GO:0000226	microtubule cytoskeleton organization	1	1	0	0	5	5
GO:0000228 nuclear chromosome	2	1	0.177	1	Cellular Component	GO:0000228	nuclear chromosome	1	1	0	0	2	2
GO:0000245 spliceosomal complex assembly	2	1	0.07	1	Biological Process	GO:0000245	spliceosomal complex assembly	1	1	0	0	2	2
GO:0000271 polysaccharide biosynthetic process	26	1	0.908	1	Biological Process	GO:0000271	polysaccharide biosynthetic process	1	1	0	0	26	26
GO:0000272 polysaccharide catabolic process	2	1	0.07	1	Biological Process	GO:0000272	polysaccharide catabolic process	1	1	0	0	2	2
GO:0000275 mitochondrial proton-transporting ATP synthase complex, catalytic core F(1)	2	1	0.177	1	Cellular Component	GO:0000275	mitochondrial proton-transporting ATP synthase complex, catalytic core F(1)	1	1	0	0	2	2
GO:0000276 mitochondrial proton-transporting ATP synthase complex, coupling factor F(o)	3	1	0.265	1	Cellular Component	GO:0000276	mitochondrial proton-transporting ATP synthase complex, coupling factor F(o)	1	1	0	0	3	3
GO:0000278 mitotic cell cycle	3	1	0.105	1	Biological Process	GO:0000278	mitotic cell cycle	1	1	0	0	3	3
GO:0000280 nuclear division	2	1	0.07	1	Biological Process	GO:0000280	nuclear division	1	1	0	0	2	2
GO:0000281 mitotic cytokinesis	1	1	0.035	1	Biological Process	GO:0000281	mitotic cytokinesis	1	1	0	0	1	1
GO:0000287 magnesium ion binding	26	1	0.595	1	Molecular Function	GO:0000287	magnesium ion binding	1	1	0	0	26	26
GO:0000295 adenine nucleotide transmembrane transporter activity	1	1	0.023	1	Molecular Function	GO:0000295	adenine nucleotide transmembrane transporter activity	1	1	0	0	1	1
GO:0000346 transcription export complex	1	1	0.088	1	Cellular Component	GO:0000346	transcription export complex	1	1	0	0	1	1
GO:0000347 THO complex	1	1	0.088	1	Cellular Component	GO:0000347	THO complex	1	1	0	0	1	1
GO:0000375 RNA splicing, via transesterification reactions	8	1	0.279	1	Biological Process	GO:0000375	RNA splicing, via transesterification reactions	1	1	0	0	8	8
GO:0000377 RNA splicing, via transesterification reactions with bulged adenosine as nucleophile	8	1	0.279	1	Biological Process	GO:0000377	RNA splicing, via transesterification reactions with bulged adenosine as nucleophile	1	1	0	0	8	8
GO:0000394 RNA splicing, via endonucleolytic cleavage and ligation	1	1	0.035	1	Biological Process	GO:0000394	RNA splicing, via endonucleolytic cleavage and ligation	1	1	0	0	1	1
GO:0000398 mRNA splicing, via spliceosome	8	1	0.279	1	Biological Process	GO:0000398	mRNA splicing, via spliceosome	1	1	0	0	8	8
GO:0000413 protein peptidyl-prolyl isomerization	15	1	0.524	1	Biological Process	GO:0000413	protein peptidyl-prolyl isomerization	1	1	0	0	15	15
GO:0000428 DNA-directed RNA polymerase complex	6	1	0.531	1	Cellular Component	GO:0000428	DNA-directed RNA polymerase complex	1	1	0	0	6	6
GO:0000445 THO complex part of transcription export complex	1	1	0.088	1	Cellular Component	GO:0000445	THO complex part of transcription export complex	1	1	0	0	1	1
GO:0000502 proteasome complex	14	1	1.239	1	Cellular Component	GO:0000502	proteasome complex	1	1	0	0	14	14
GO:0000737 DNA catabolic process, endonucleolytic	1	1	0.035	1	Biological Process	GO:0000737	DNA catabolic process, endonucleolytic	1	1	0	0	1	1
GO:0000774 adenyl-nucleotide exchange factor activity	1	1	0.023	1	Molecular Function	GO:0000774	adenyl-nucleotide exchange factor activity	1	1	0	0	1	1
GO:0000775 chromosome, centromeric region	1	1	0.088	1	Cellular Component	GO:0000775	chromosome, centromeric region	1	1	0	0	1	1
GO:0000785 chromatin	9	1	0.796	1	Cellular Component	GO:0000785	chromatin	1	1	0	0	9	9
GO:0000786 nucleosome	8	1	0.708	1	Cellular Component	GO:0000786	nucleosome	1	1	0	0	8	8
GO:0000790 nuclear chromatin	1	1	0.088	1	Cellular Component	GO:0000790	nuclear chromatin	1	1	0	0	1	1
GO:0000793 condensed chromosome	2	1	0.177	1	Cellular Component	GO:0000793	condensed chromosome	1	1	0	0	2	2
GO:0000796 condensin complex	1	1	0.088	1	Cellular Component	GO:0000796	condensin complex	1	1	0	0	1	1
GO:0000819 sister chromatid segregation	2	1	0.07	1	Biological Process	GO:0000819	sister chromatid segregation	1	1	0	0	2	2
GO:0000910 cytokinesis	1	1	0.035	1	Biological Process	GO:0000910	cytokinesis	1	1	0	0	1	1
GO:0000917 barrier septum assembly	1	1	0.035	1	Biological Process	GO:0000917	barrier septum assembly	1	1	0	0	1	1
GO:0000922 spindle pole	4	1	0.354	1	Cellular Component	GO:0000922	spindle pole	1	1	0	0	4	4
GO:0000956 nuclear-transcribed mRNA catabolic process	1	1	0.035	1	Biological Process	GO:0000956	nuclear-transcribed mRNA catabolic process	1	1	0	0	1	1
GO:0000988 transcription factor activity, protein binding	19	1	0.435	1	Molecular Function	GO:0000988	transcription factor activity, protein binding	1	1	0	0	19	19
GO:0000989 transcription factor activity, transcription factor binding	15	1	0.343	1	Molecular Function	GO:0000989	transcription factor activity, transcription factor binding	1	1	0	0	15	15
GO:0000990 transcription factor activity, core RNA polymerase binding	4	1	0.092	1	Molecular Function	GO:0000990	transcription factor activity, core RNA polymerase binding	1	1	0	0	4	4
GO:0000996 core DNA-dependent RNA polymerase binding promoter specificity activity	4	1	0.092	1	Molecular Function	GO:0000996	core DNA-dependent RNA polymerase binding promoter specificity activity	1	1	0	0	4	4
GO:0001071 nucleic acid binding transcription factor activity	108	1	2.472	1	Molecular Function	GO:0001071	nucleic acid binding transcription factor activity	1	1	0	0	108	108
GO:0001076 transcription factor activity, RNA polymerase II transcription factor binding	7	1	0.16	1	Molecular Function	GO:0001076	transcription factor activity, RNA polymerase II transcription factor binding	1	1	0	0	7	7
GO:0001101 response to acid chemical	3	1	0.105	1	Biological Process	GO:0001101	response to acid chemical	1	1	0	0	3	3
GO:0001104 RNA polymerase II transcription cofactor activity	7	1	0.16	1	Molecular Function	GO:0001104	RNA polymerase II transcription cofactor activity	1	1	0	0	7	7
GO:0001505 regulation of neurotransmitter levels	2	1	0.07	1	Biological Process	GO:0001505	regulation of neurotransmitter levels	1	1	0	0	2	2
GO:0001510 RNA methylation	2	1	0.07	1	Biological Process	GO:0001510	RNA methylation	1	1	0	0	2	2
GO:0001522 pseudouridine synthesis	9	1	0.314	1	Biological Process	GO:0001522	pseudouridine synthesis	1	1	0	0	9	9
GO:0001671 ATPase activator activity	1	1	0.023	1	Molecular Function	GO:0001671	ATPase activator activity	1	1	0	0	1	1
GO:0001871 pattern binding	10	1	0.229	1	Molecular Function	GO:0001871	pattern binding	1	1	0	0	10	10
GO:0001882 nucleoside binding	654	1	14.969	1	Molecular Function	GO:0001882	nucleoside binding	1	1	0	0	654	654
GO:0001883 purine nucleoside binding	653	1	14.946	1	Molecular Function	GO:0001883	purine nucleoside binding	1	1	0	0	653	653
GO:0001932 regulation of protein phosphorylation	3	1	0.105	1	Biological Process	GO:0001932	regulation of protein phosphorylation	1	1	0	0	3	3
GO:0002161 aminoacyl-tRNA editing activity	6	1	0.137	1	Molecular Function	GO:0002161	aminoacyl-tRNA editing activity	1	1	0	0	6	6
GO:0003333 amino acid transmembrane transport	7	1	0.244	1	Biological Process	GO:0003333	amino acid transmembrane transport	1	1	0	0	7	7
GO:0003674 molecular_function	4369	1	100	1	Molecular Function	GO:0003674	molecular_function	1	1	0	0	4369	4369
GO:0003676 nucleic acid binding	719	1	16.457	1	Molecular Function	GO:0003676	nucleic acid binding	1	1	0	0	719	719
GO:0003677 DNA binding	389	1	8.904	1	Molecular Function	GO:0003677	DNA binding	1	1	0	0	389	389
GO:0003678 DNA helicase activity	2	1	0.046	1	Molecular Function	GO:0003678	DNA helicase activity	1	1	0	0	2	2
GO:0003682 chromatin binding	9	1	0.206	1	Molecular Function	GO:0003682	chromatin binding	1	1	0	0	9	9
GO:0003684 damaged DNA binding	3	1	0.069	1	Molecular Function	GO:0003684	damaged DNA binding	1	1	0	0	3	3
GO:0003689 DNA clamp loader activity	1	1	0.023	1	Molecular Function	GO:0003689	DNA clamp loader activity	1	1	0	0	1	1
GO:0003690 double-stranded DNA binding	7	1	0.16	1	Molecular Function	GO:0003690	double-stranded DNA binding	1	1	0	0	7	7
GO:0003697 single-stranded DNA binding	1	1	0.023	1	Molecular Function	GO:0003697	single-stranded DNA binding	1	1	0	0	1	1
GO:0003700 transcription factor activity, sequence-specific DNA binding	108	1	2.472	1	Molecular Function	GO:0003700	transcription factor activity, sequence-specific DNA binding	1	1	0	0	108	108
GO:0003712 transcription cofactor activity	15	1	0.343	1	Molecular Function	GO:0003712	transcription cofactor activity	1	1	0	0	15	15
GO:0003713 transcription coactivator activity	1	1	0.023	1	Molecular Function	GO:0003713	transcription coactivator activity	1	1	0	0	1	1
GO:0003714 transcription corepressor activity	2	1	0.046	1	Molecular Function	GO:0003714	transcription corepressor activity	1	1	0	0	2	2
GO:0003723 RNA binding	138	1	3.159	1	Molecular Function	GO:0003723	RNA binding	1	1	0	0	138	138
GO:0003729 mRNA binding	5	1	0.114	1	Molecular Function	GO:0003729	mRNA binding	1	1	0	0	5	5
GO:0003735 structural constituent of ribosome	137	1	3.136	1	Molecular Function	GO:0003735	structural constituent of ribosome	1	1	0	0	137	137
GO:0003743 translation initiation factor activity	17	1	0.389	1	Molecular Function	GO:0003743	translation initiation factor activity	1	1	0	0	17	17
GO:0003746 translation elongation factor activity	8	1	0.183	1	Molecular Function	GO:0003746	translation elongation factor activity	1	1	0	0	8	8
GO:0003747 translation release factor activity	5	1	0.114	1	Molecular Function	GO:0003747	translation release factor activity	1	1	0	0	5	5
GO:0003755 peptidyl-prolyl cis-trans isomerase activity	15	1	0.343	1	Molecular Function	GO:0003755	peptidyl-prolyl cis-trans isomerase activity	1	1	0	0	15	15
GO:0003756 protein disulfide isomerase activity	1	1	0.023	1	Molecular Function	GO:0003756	protein disulfide isomerase activity	1	1	0	0	1	1
GO:0003774 motor activity	29	1	0.664	1	Molecular Function	GO:0003774	motor activity	1	1	0	0	29	29
GO:0003777 microtubule motor activity	24	1	0.549	1	Molecular Function	GO:0003777	microtubule motor activity	1	1	0	0	24	24
GO:0003779 actin binding	15	1	0.343	1	Molecular Function	GO:0003779	actin binding	1	1	0	0	15	15
GO:0003824 catalytic activity	2087	1	47.768	1	Molecular Function	GO:0003824	catalytic activity	1	1	0	0	2087	2087
GO:0003830 beta-1,4-mannosylglycoprotein 4-beta-N-acetylglucosaminyltransferase activity	1	1	0.023	1	Molecular Function	GO:0003830	beta-1,4-mannosylglycoprotein 4-beta-N-acetylglucosaminyltransferase activity	1	1	0	0	1	1
GO:0003843 1,3-beta-D-glucan synthase activity	6	1	0.137	1	Molecular Function	GO:0003843	1,3-beta-D-glucan synthase activity	1	1	0	0	6	6
GO:0003849 3-deoxy-7-phosphoheptulonate synthase activity	4	1	0.092	1	Molecular Function	GO:0003849	3-deoxy-7-phosphoheptulonate synthase activity	1	1	0	0	4	4
GO:0003854 3-beta-hydroxy-delta5-steroid dehydrogenase activity	2	1	0.046	1	Molecular Function	GO:0003854	3-beta-hydroxy-delta5-steroid dehydrogenase activity	1	1	0	0	2	2
GO:0003855 3-dehydroquinate dehydratase activity	2	1	0.046	1	Molecular Function	GO:0003855	3-dehydroquinate dehydratase activity	1	1	0	0	2	2
GO:0003857 3-hydroxyacyl-CoA dehydrogenase activity	3	1	0.069	1	Molecular Function	GO:0003857	3-hydroxyacyl-CoA dehydrogenase activity	1	1	0	0	3	3
GO:0003871 5-methyltetrahydropteroyltriglutamate-homocysteine S-methyltransferase activity	2	1	0.046	1	Molecular Function	GO:0003871	5-methyltetrahydropteroyltriglutamate-homocysteine S-methyltransferase activity	1	1	0	0	2	2
GO:0003872 6-phosphofructokinase activity	5	1	0.114	1	Molecular Function	GO:0003872	6-phosphofructokinase activity	1	1	0	0	5	5
GO:0003873 6-phosphofructo-2-kinase activity	1	1	0.023	1	Molecular Function	GO:0003873	6-phosphofructo-2-kinase activity	1	1	0	0	1	1
GO:0003879 ATP phosphoribosyltransferase activity	1	1	0.023	1	Molecular Function	GO:0003879	ATP phosphoribosyltransferase activity	1	1	0	0	1	1
GO:0003883 CTP synthase activity	2	1	0.046	1	Molecular Function	GO:0003883	CTP synthase activity	1	1	0	0	2	2
GO:0003885 D-arabinono-1,4-lactone oxidase activity	1	1	0.023	1	Molecular Function	GO:0003885	D-arabinono-1,4-lactone oxidase activity	1	1	0	0	1	1
GO:0003887 DNA-directed DNA polymerase activity	3	1	0.069	1	Molecular Function	GO:0003887	DNA-directed DNA polymerase activity	1	1	0	0	3	3
GO:0003896 DNA primase activity	1	1	0.023	1	Molecular Function	GO:0003896	DNA primase activity	1	1	0	0	1	1
GO:0003899 DNA-directed RNA polymerase activity	22	1	0.504	1	Molecular Function	GO:0003899	DNA-directed RNA polymerase activity	1	1	0	0	22	22
GO:0003905 alkylbase DNA N-glycosylase activity	2	1	0.046	1	Molecular Function	GO:0003905	alkylbase DNA N-glycosylase activity	1	1	0	0	2	2
GO:0003916 DNA topoisomerase activity	4	1	0.092	1	Molecular Function	GO:0003916	DNA topoisomerase activity	1	1	0	0	4	4
GO:0003918 DNA topoisomerase type II (ATP-hydrolyzing) activity	3	1	0.069	1	Molecular Function	GO:0003918	DNA topoisomerase type II (ATP-hydrolyzing) activity	1	1	0	0	3	3
GO:0003924 GTPase activity	32	1	0.732	1	Molecular Function	GO:0003924	GTPase activity	1	1	0	0	32	32
GO:0003937 IMP cyclohydrolase activity	1	1	0.023	1	Molecular Function	GO:0003937	IMP cyclohydrolase activity	1	1	0	0	1	1
GO:0003942 N-acetyl-gamma-glutamyl-phosphate reductase activity	1	1	0.023	1	Molecular Function	GO:0003942	N-acetyl-gamma-glutamyl-phosphate reductase activity	1	1	0	0	1	1
GO:0003950 NAD+ ADP-ribosyltransferase activity	2	1	0.046	1	Molecular Function	GO:0003950	NAD+ ADP-ribosyltransferase activity	1	1	0	0	2	2
GO:0003951 NAD+ kinase activity	2	1	0.046	1	Molecular Function	GO:0003951	NAD+ kinase activity	1	1	0	0	2	2
GO:0003954 NADH dehydrogenase activity	2	1	0.046	1	Molecular Function	GO:0003954	NADH dehydrogenase activity	1	1	0	0	2	2
GO:0003968 RNA-directed RNA polymerase activity	2	1	0.046	1	Molecular Function	GO:0003968	RNA-directed RNA polymerase activity	1	1	0	0	2	2
GO:0003980 UDP-glucose:glycoprotein glucosyltransferase activity	1	1	0.023	1	Molecular Function	GO:0003980	UDP-glucose:glycoprotein glucosyltransferase activity	1	1	0	0	1	1
GO:0003989 acetyl-CoA carboxylase activity	2	1	0.046	1	Molecular Function	GO:0003989	acetyl-CoA carboxylase activity	1	1	0	0	2	2
GO:0003993 acid phosphatase activity	4	1	0.092	1	Molecular Function	GO:0003993	acid phosphatase activity	1	1	0	0	4	4
GO:0003995 acyl-CoA dehydrogenase activity	3	1	0.069	1	Molecular Function	GO:0003995	acyl-CoA dehydrogenase activity	1	1	0	0	3	3
GO:0003997 acyl-CoA oxidase activity	3	1	0.069	1	Molecular Function	GO:0003997	acyl-CoA oxidase activity	1	1	0	0	3	3
GO:0004013 adenosylhomocysteinase activity	2	1	0.046	1	Molecular Function	GO:0004013	adenosylhomocysteinase activity	1	1	0	0	2	2
GO:0004014 adenosylmethionine decarboxylase activity	3	1	0.069	1	Molecular Function	GO:0004014	adenosylmethionine decarboxylase activity	1	1	0	0	3	3
GO:0004020 adenylylsulfate kinase activity	1	1	0.023	1	Molecular Function	GO:0004020	adenylylsulfate kinase activity	1	1	0	0	1	1
GO:0004045 aminoacyl-tRNA hydrolase activity	1	1	0.023	1	Molecular Function	GO:0004045	aminoacyl-tRNA hydrolase activity	1	1	0	0	1	1
GO:0004061 arylformamidase activity	2	1	0.046	1	Molecular Function	GO:0004061	arylformamidase activity	1	1	0	0	2	2
GO:0004066 asparagine synthase (glutamine-hydrolyzing) activity	2	1	0.046	1	Molecular Function	GO:0004066	asparagine synthase (glutamine-hydrolyzing) activity	1	1	0	0	2	2
GO:0004089 carbonate dehydratase activity	2	1	0.046	1	Molecular Function	GO:0004089	carbonate dehydratase activity	1	1	0	0	2	2
GO:0004096 catalase activity	3	1	0.069	1	Molecular Function	GO:0004096	catalase activity	1	1	0	0	3	3
GO:0004097 catechol oxidase activity	2	1	0.046	1	Molecular Function	GO:0004097	catechol oxidase activity	1	1	0	0	2	2
GO:0004107 chorismate synthase activity	1	1	0.023	1	Molecular Function	GO:0004107	chorismate synthase activity	1	1	0	0	1	1
GO:0004109 coproporphyrinogen oxidase activity	1	1	0.023	1	Molecular Function	GO:0004109	coproporphyrinogen oxidase activity	1	1	0	0	1	1
GO:0004112 cyclic-nucleotide phosphodiesterase activity	1	1	0.023	1	Molecular Function	GO:0004112	cyclic-nucleotide phosphodiesterase activity	1	1	0	0	1	1
GO:0004126 cytidine deaminase activity	1	1	0.023	1	Molecular Function	GO:0004126	cytidine deaminase activity	1	1	0	0	1	1
GO:0004129 cytochrome-c oxidase activity	4	1	0.092	1	Molecular Function	GO:0004129	cytochrome-c oxidase activity	1	1	0	0	4	4
GO:0004133 glycogen debranching enzyme activity	1	1	0.023	1	Molecular Function	GO:0004133	glycogen debranching enzyme activity	1	1	0	0	1	1
GO:0004134 4-alpha-glucanotransferase activity	1	1	0.023	1	Molecular Function	GO:0004134	4-alpha-glucanotransferase activity	1	1	0	0	1	1
GO:0004143 diacylglycerol kinase activity	2	1	0.046	1	Molecular Function	GO:0004143	diacylglycerol kinase activity	1	1	0	0	2	2
GO:0004144 diacylglycerol O-acyltransferase activity	2	1	0.046	1	Molecular Function	GO:0004144	diacylglycerol O-acyltransferase activity	1	1	0	0	2	2
GO:0004146 dihydrofolate reductase activity	1	1	0.023	1	Molecular Function	GO:0004146	dihydrofolate reductase activity	1	1	0	0	1	1
GO:0004150 dihydroneopterin aldolase activity	1	1	0.023	1	Molecular Function	GO:0004150	dihydroneopterin aldolase activity	1	1	0	0	1	1
GO:0004175 endopeptidase activity	60	1	1.373	1	Molecular Function	GO:0004175	endopeptidase activity	1	1	0	0	60	60
GO:0004176 ATP-dependent peptidase activity	2	1	0.046	1	Molecular Function	GO:0004176	ATP-dependent peptidase activity	1	1	0	0	2	2
GO:0004177 aminopeptidase activity	2	1	0.046	1	Molecular Function	GO:0004177	aminopeptidase activity	1	1	0	0	2	2
GO:0004180 carboxypeptidase activity	17	1	0.389	1	Molecular Function	GO:0004180	carboxypeptidase activity	1	1	0	0	17	17
GO:0004185 serine-type carboxypeptidase activity	17	1	0.389	1	Molecular Function	GO:0004185	serine-type carboxypeptidase activity	1	1	0	0	17	17
GO:0004190 aspartic-type endopeptidase activity	6	1	0.137	1	Molecular Function	GO:0004190	aspartic-type endopeptidase activity	1	1	0	0	6	6
GO:0004197 cysteine-type endopeptidase activity	2	1	0.046	1	Molecular Function	GO:0004197	cysteine-type endopeptidase activity	1	1	0	0	2	2
GO:0004198 calcium-dependent cysteine-type endopeptidase activity	1	1	0.023	1	Molecular Function	GO:0004198	calcium-dependent cysteine-type endopeptidase activity	1	1	0	0	1	1
GO:0004222 metalloendopeptidase activity	15	1	0.343	1	Molecular Function	GO:0004222	metalloendopeptidase activity	1	1	0	0	15	15
GO:0004252 serine-type endopeptidase activity	24	1	0.549	1	Molecular Function	GO:0004252	serine-type endopeptidase activity	1	1	0	0	24	24
GO:0004298 threonine-type endopeptidase activity	13	1	0.298	1	Molecular Function	GO:0004298	threonine-type endopeptidase activity	1	1	0	0	13	13
GO:0004329 formate-tetrahydrofolate ligase activity	1	1	0.023	1	Molecular Function	GO:0004329	formate-tetrahydrofolate ligase activity	1	1	0	0	1	1
GO:0004332 fructose-bisphosphate aldolase activity	5	1	0.114	1	Molecular Function	GO:0004332	fructose-bisphosphate aldolase activity	1	1	0	0	5	5
GO:0004334 fumarylacetoacetase activity	1	1	0.023	1	Molecular Function	GO:0004334	fumarylacetoacetase activity	1	1	0	0	1	1
GO:0004345 glucose-6-phosphate dehydrogenase activity	3	1	0.069	1	Molecular Function	GO:0004345	glucose-6-phosphate dehydrogenase activity	1	1	0	0	3	3
GO:0004347 glucose-6-phosphate isomerase activity	1	1	0.023	1	Molecular Function	GO:0004347	glucose-6-phosphate isomerase activity	1	1	0	0	1	1
GO:0004348 glucosylceramidase activity	3	1	0.069	1	Molecular Function	GO:0004348	glucosylceramidase activity	1	1	0	0	3	3
GO:0004356 glutamate-ammonia ligase activity	4	1	0.092	1	Molecular Function	GO:0004356	glutamate-ammonia ligase activity	1	1	0	0	4	4
GO:0004357 glutamate-cysteine ligase activity	1	1	0.023	1	Molecular Function	GO:0004357	glutamate-cysteine ligase activity	1	1	0	0	1	1
GO:0004358 glutamate N-acetyltransferase activity	1	1	0.023	1	Molecular Function	GO:0004358	glutamate N-acetyltransferase activity	1	1	0	0	1	1
GO:0004359 glutaminase activity	1	1	0.023	1	Molecular Function	GO:0004359	glutaminase activity	1	1	0	0	1	1
GO:0004366 glycerol-3-phosphate O-acyltransferase activity	1	1	0.023	1	Molecular Function	GO:0004366	glycerol-3-phosphate O-acyltransferase activity	1	1	0	0	1	1
GO:0004371 glycerone kinase activity	1	1	0.023	1	Molecular Function	GO:0004371	glycerone kinase activity	1	1	0	0	1	1
GO:0004375 glycine dehydrogenase (decarboxylating) activity	1	1	0.023	1	Molecular Function	GO:0004375	glycine dehydrogenase (decarboxylating) activity	1	1	0	0	1	1
GO:0004379 glycylpeptide N-tetradecanoyltransferase activity	1	1	0.023	1	Molecular Function	GO:0004379	glycylpeptide N-tetradecanoyltransferase activity	1	1	0	0	1	1
GO:0004386 helicase activity	12	1	0.275	1	Molecular Function	GO:0004386	helicase activity	1	1	0	0	12	12
GO:0004392 heme oxygenase (decyclizing) activity	1	1	0.023	1	Molecular Function	GO:0004392	heme oxygenase (decyclizing) activity	1	1	0	0	1	1
GO:0004402 histone acetyltransferase activity	5	1	0.114	1	Molecular Function	GO:0004402	histone acetyltransferase activity	1	1	0	0	5	5
GO:0004411 homogentisate 1,2-dioxygenase activity	1	1	0.023	1	Molecular Function	GO:0004411	homogentisate 1,2-dioxygenase activity	1	1	0	0	1	1
GO:0004418 hydroxymethylbilane synthase activity	1	1	0.023	1	Molecular Function	GO:0004418	hydroxymethylbilane synthase activity	1	1	0	0	1	1
GO:0004420 hydroxymethylglutaryl-CoA reductase (NADPH) activity	2	1	0.046	1	Molecular Function	GO:0004420	hydroxymethylglutaryl-CoA reductase (NADPH) activity	1	1	0	0	2	2
GO:0004421 hydroxymethylglutaryl-CoA synthase activity	1	1	0.023	1	Molecular Function	GO:0004421	hydroxymethylglutaryl-CoA synthase activity	1	1	0	0	1	1
GO:0004424 imidazoleglycerol-phosphate dehydratase activity	1	1	0.023	1	Molecular Function	GO:0004424	imidazoleglycerol-phosphate dehydratase activity	1	1	0	0	1	1
GO:0004427 inorganic diphosphatase activity	10	1	0.229	1	Molecular Function	GO:0004427	inorganic diphosphatase activity	1	1	0	0	10	10
GO:0004435 phosphatidylinositol phospholipase C activity	3	1	0.069	1	Molecular Function	GO:0004435	phosphatidylinositol phospholipase C activity	1	1	0	0	3	3
GO:0004455 ketol-acid reductoisomerase activity	1	1	0.023	1	Molecular Function	GO:0004455	ketol-acid reductoisomerase activity	1	1	0	0	1	1
GO:0004470 malic enzyme activity	3	1	0.069	1	Molecular Function	GO:0004470	malic enzyme activity	1	1	0	0	3	3
GO:0004471 malate dehydrogenase (decarboxylating) (NAD+) activity	3	1	0.069	1	Molecular Function	GO:0004471	malate dehydrogenase (decarboxylating) (NAD+) activity	1	1	0	0	3	3
GO:0004478 methionine adenosyltransferase activity	4	1	0.092	1	Molecular Function	GO:0004478	methionine adenosyltransferase activity	1	1	0	0	4	4
GO:0004484 mRNA guanylyltransferase activity	1	1	0.023	1	Molecular Function	GO:0004484	mRNA guanylyltransferase activity	1	1	0	0	1	1
GO:0004488 methylenetetrahydrofolate dehydrogenase (NADP+) activity	3	1	0.069	1	Molecular Function	GO:0004488	methylenetetrahydrofolate dehydrogenase (NADP+) activity	1	1	0	0	3	3
GO:0004489 methylenetetrahydrofolate reductase (NAD(P)H) activity	1	1	0.023	1	Molecular Function	GO:0004489	methylenetetrahydrofolate reductase (NAD(P)H) activity	1	1	0	0	1	1
GO:0004497 monooxygenase activity	8	1	0.183	1	Molecular Function	GO:0004497	monooxygenase activity	1	1	0	0	8	8
GO:0004499 N,N-dimethylaniline monooxygenase activity	1	1	0.023	1	Molecular Function	GO:0004499	N,N-dimethylaniline monooxygenase activity	1	1	0	0	1	1
GO:0004506 squalene monooxygenase activity	2	1	0.046	1	Molecular Function	GO:0004506	squalene monooxygenase activity	1	1	0	0	2	2
GO:0004512 inositol-3-phosphate synthase activity	1	1	0.023	1	Molecular Function	GO:0004512	inositol-3-phosphate synthase activity	1	1	0	0	1	1
GO:0004518 nuclease activity	20	1	0.458	1	Molecular Function	GO:0004518	nuclease activity	1	1	0	0	20	20
GO:0004519 endonuclease activity	8	1	0.183	1	Molecular Function	GO:0004519	endonuclease activity	1	1	0	0	8	8
GO:0004521 endoribonuclease activity	6	1	0.137	1	Molecular Function	GO:0004521	endoribonuclease activity	1	1	0	0	6	6
GO:0004525 ribonuclease III activity	5	1	0.114	1	Molecular Function	GO:0004525	ribonuclease III activity	1	1	0	0	5	5
GO:0004527 exonuclease activity	7	1	0.16	1	Molecular Function	GO:0004527	exonuclease activity	1	1	0	0	7	7
GO:0004540 ribonuclease activity	7	1	0.16	1	Molecular Function	GO:0004540	ribonuclease activity	1	1	0	0	7	7
GO:0004550 nucleoside diphosphate kinase activity	3	1	0.069	1	Molecular Function	GO:0004550	nucleoside diphosphate kinase activity	1	1	0	0	3	3
GO:0004553 hydrolase activity, hydrolyzing O-glycosyl compounds	100	1	2.289	1	Molecular Function	GO:0004553	hydrolase activity, hydrolyzing O-glycosyl compounds	1	1	0	0	100	100
GO:0004556 alpha-amylase activity	2	1	0.046	1	Molecular Function	GO:0004556	alpha-amylase activity	1	1	0	0	2	2
GO:0004559 alpha-mannosidase activity	7	1	0.16	1	Molecular Function	GO:0004559	alpha-mannosidase activity	1	1	0	0	7	7
GO:0004560 alpha-L-fucosidase activity	1	1	0.023	1	Molecular Function	GO:0004560	alpha-L-fucosidase activity	1	1	0	0	1	1
GO:0004564 beta-fructofuranosidase activity	1	1	0.023	1	Molecular Function	GO:0004564	beta-fructofuranosidase activity	1	1	0	0	1	1
GO:0004565 beta-galactosidase activity	1	1	0.023	1	Molecular Function	GO:0004565	beta-galactosidase activity	1	1	0	0	1	1
GO:0004568 chitinase activity	6	1	0.137	1	Molecular Function	GO:0004568	chitinase activity	1	1	0	0	6	6
GO:0004571 mannosyl-oligosaccharide 1,2-alpha-mannosidase activity	4	1	0.092	1	Molecular Function	GO:0004571	mannosyl-oligosaccharide 1,2-alpha-mannosidase activity	1	1	0	0	4	4
GO:0004575 sucrose alpha-glucosidase activity	1	1	0.023	1	Molecular Function	GO:0004575	sucrose alpha-glucosidase activity	1	1	0	0	1	1
GO:0004576 oligosaccharyl transferase activity	5	1	0.114	1	Molecular Function	GO:0004576	oligosaccharyl transferase activity	1	1	0	0	5	5
GO:0004579 dolichyl-diphosphooligosaccharide-protein glycotransferase activity	3	1	0.069	1	Molecular Function	GO:0004579	dolichyl-diphosphooligosaccharide-protein glycotransferase activity	1	1	0	0	3	3
GO:0004584 dolichyl-phosphate-mannose-glycolipid alpha-mannosyltransferase activity	1	1	0.023	1	Molecular Function	GO:0004584	dolichyl-phosphate-mannose-glycolipid alpha-mannosyltransferase activity	1	1	0	0	1	1
GO:0004590 orotidine-5'-phosphate decarboxylase activity	1	1	0.023	1	Molecular Function	GO:0004590	orotidine-5'-phosphate decarboxylase activity	1	1	0	0	1	1
GO:0004592 pantoate-beta-alanine ligase activity	1	1	0.023	1	Molecular Function	GO:0004592	pantoate-beta-alanine ligase activity	1	1	0	0	1	1
GO:0004594 pantothenate kinase activity	1	1	0.023	1	Molecular Function	GO:0004594	pantothenate kinase activity	1	1	0	0	1	1
GO:0004601 peroxidase activity	24	1	0.549	1	Molecular Function	GO:0004601	peroxidase activity	1	1	0	0	24	24
GO:0004602 glutathione peroxidase activity	4	1	0.092	1	Molecular Function	GO:0004602	glutathione peroxidase activity	1	1	0	0	4	4
GO:0004609 phosphatidylserine decarboxylase activity	2	1	0.046	1	Molecular Function	GO:0004609	phosphatidylserine decarboxylase activity	1	1	0	0	2	2
GO:0004611 phosphoenolpyruvate carboxykinase activity	5	1	0.114	1	Molecular Function	GO:0004611	phosphoenolpyruvate carboxykinase activity	1	1	0	0	5	5
GO:0004612 phosphoenolpyruvate carboxykinase (ATP) activity	2	1	0.046	1	Molecular Function	GO:0004612	phosphoenolpyruvate carboxykinase (ATP) activity	1	1	0	0	2	2
GO:0004615 phosphomannomutase activity	1	1	0.023	1	Molecular Function	GO:0004615	phosphomannomutase activity	1	1	0	0	1	1
GO:0004616 phosphogluconate dehydrogenase (decarboxylating) activity	7	1	0.16	1	Molecular Function	GO:0004616	phosphogluconate dehydrogenase (decarboxylating) activity	1	1	0	0	7	7
GO:0004618 phosphoglycerate kinase activity	2	1	0.046	1	Molecular Function	GO:0004618	phosphoglycerate kinase activity	1	1	0	0	2	2
GO:0004619 phosphoglycerate mutase activity	1	1	0.023	1	Molecular Function	GO:0004619	phosphoglycerate mutase activity	1	1	0	0	1	1
GO:0004620 phospholipase activity	3	1	0.069	1	Molecular Function	GO:0004620	phospholipase activity	1	1	0	0	3	3
GO:0004629 phospholipase C activity	3	1	0.069	1	Molecular Function	GO:0004629	phospholipase C activity	1	1	0	0	3	3
GO:0004634 phosphopyruvate hydratase activity	3	1	0.069	1	Molecular Function	GO:0004634	phosphopyruvate hydratase activity	1	1	0	0	3	3
GO:0004635 phosphoribosyl-AMP cyclohydrolase activity	1	1	0.023	1	Molecular Function	GO:0004635	phosphoribosyl-AMP cyclohydrolase activity	1	1	0	0	1	1
GO:0004643 phosphoribosylaminoimidazolecarboxamide formyltransferase activity	1	1	0.023	1	Molecular Function	GO:0004643	phosphoribosylaminoimidazolecarboxamide formyltransferase activity	1	1	0	0	1	1
GO:0004645 phosphorylase activity	2	1	0.046	1	Molecular Function	GO:0004645	phosphorylase activity	1	1	0	0	2	2
GO:0004650 polygalacturonase activity	5	1	0.114	1	Molecular Function	GO:0004650	polygalacturonase activity	1	1	0	0	5	5
GO:0004652 polynucleotide adenylyltransferase activity	2	1	0.046	1	Molecular Function	GO:0004652	polynucleotide adenylyltransferase activity	1	1	0	0	2	2
GO:0004655 porphobilinogen synthase activity	1	1	0.023	1	Molecular Function	GO:0004655	porphobilinogen synthase activity	1	1	0	0	1	1
GO:0004659 prenyltransferase activity	4	1	0.092	1	Molecular Function	GO:0004659	prenyltransferase activity	1	1	0	0	4	4
GO:0004664 prephenate dehydratase activity	1	1	0.023	1	Molecular Function	GO:0004664	prephenate dehydratase activity	1	1	0	0	1	1
GO:0004665 prephenate dehydrogenase (NADP+) activity	1	1	0.023	1	Molecular Function	GO:0004665	prephenate dehydrogenase (NADP+) activity	1	1	0	0	1	1
GO:0004668 protein-arginine deiminase activity	1	1	0.023	1	Molecular Function	GO:0004668	protein-arginine deiminase activity	1	1	0	0	1	1
GO:0004672 protein kinase activity	340	1	7.782	1	Molecular Function	GO:0004672	protein kinase activity	1	1	0	0	340	340
GO:0004673 protein histidine kinase activity	9	1	0.206	1	Molecular Function	GO:0004673	protein histidine kinase activity	1	1	0	0	9	9
GO:0004674 protein serine/threonine kinase activity	5	1	0.114	1	Molecular Function	GO:0004674	protein serine/threonine kinase activity	1	1	0	0	5	5
GO:0004719 protein-L-isoaspartate (D-aspartate) O-methyltransferase activity	1	1	0.023	1	Molecular Function	GO:0004719	protein-L-isoaspartate (D-aspartate) O-methyltransferase activity	1	1	0	0	1	1
GO:0004721 phosphoprotein phosphatase activity	11	1	0.252	1	Molecular Function	GO:0004721	phosphoprotein phosphatase activity	1	1	0	0	11	11
GO:0004725 protein tyrosine phosphatase activity	1	1	0.023	1	Molecular Function	GO:0004725	protein tyrosine phosphatase activity	1	1	0	0	1	1
GO:0004733 pyridoxamine-phosphate oxidase activity	1	1	0.023	1	Molecular Function	GO:0004733	pyridoxamine-phosphate oxidase activity	1	1	0	0	1	1
GO:0004743 pyruvate kinase activity	5	1	0.114	1	Molecular Function	GO:0004743	pyruvate kinase activity	1	1	0	0	5	5
GO:0004748 ribonucleoside-diphosphate reductase activity, thioredoxin disulfide as acceptor	1	1	0.023	1	Molecular Function	GO:0004748	ribonucleoside-diphosphate reductase activity, thioredoxin disulfide as acceptor	1	1	0	0	1	1
GO:0004749 ribose phosphate diphosphokinase activity	1	1	0.023	1	Molecular Function	GO:0004749	ribose phosphate diphosphokinase activity	1	1	0	0	1	1
GO:0004751 ribose-5-phosphate isomerase activity	3	1	0.069	1	Molecular Function	GO:0004751	ribose-5-phosphate isomerase activity	1	1	0	0	3	3
GO:0004764 shikimate 3-dehydrogenase (NADP+) activity	2	1	0.046	1	Molecular Function	GO:0004764	shikimate 3-dehydrogenase (NADP+) activity	1	1	0	0	2	2
GO:0004779 sulfate adenylyltransferase activity	2	1	0.046	1	Molecular Function	GO:0004779	sulfate adenylyltransferase activity	1	1	0	0	2	2
GO:0004781 sulfate adenylyltransferase (ATP) activity	2	1	0.046	1	Molecular Function	GO:0004781	sulfate adenylyltransferase (ATP) activity	1	1	0	0	2	2
GO:0004784 superoxide dismutase activity	1	1	0.023	1	Molecular Function	GO:0004784	superoxide dismutase activity	1	1	0	0	1	1
GO:0004789 thiamine-phosphate diphosphorylase activity	1	1	0.023	1	Molecular Function	GO:0004789	thiamine-phosphate diphosphorylase activity	1	1	0	0	1	1
GO:0004799 thymidylate synthase activity	1	1	0.023	1	Molecular Function	GO:0004799	thymidylate synthase activity	1	1	0	0	1	1
GO:0004806 triglyceride lipase activity	1	1	0.023	1	Molecular Function	GO:0004806	triglyceride lipase activity	1	1	0	0	1	1
GO:0004807 triose-phosphate isomerase activity	3	1	0.069	1	Molecular Function	GO:0004807	triose-phosphate isomerase activity	1	1	0	0	3	3
GO:0004812 aminoacyl-tRNA ligase activity	26	1	0.595	1	Molecular Function	GO:0004812	aminoacyl-tRNA ligase activity	1	1	0	0	26	26
GO:0004813 alanine-tRNA ligase activity	3	1	0.069	1	Molecular Function	GO:0004813	alanine-tRNA ligase activity	1	1	0	0	3	3
GO:0004814 arginine-tRNA ligase activity	1	1	0.023	1	Molecular Function	GO:0004814	arginine-tRNA ligase activity	1	1	0	0	1	1
GO:0004826 phenylalanine-tRNA ligase activity	1	1	0.023	1	Molecular Function	GO:0004826	phenylalanine-tRNA ligase activity	1	1	0	0	1	1
GO:0004827 proline-tRNA ligase activity	2	1	0.046	1	Molecular Function	GO:0004827	proline-tRNA ligase activity	1	1	0	0	2	2
GO:0004832 valine-tRNA ligase activity	1	1	0.023	1	Molecular Function	GO:0004832	valine-tRNA ligase activity	1	1	0	0	1	1
GO:0004834 tryptophan synthase activity	1	1	0.023	1	Molecular Function	GO:0004834	tryptophan synthase activity	1	1	0	0	1	1
GO:0004842 ubiquitin-protein transferase activity	27	1	0.618	1	Molecular Function	GO:0004842	ubiquitin-protein transferase activity	1	1	0	0	27	27
GO:0004843 thiol-dependent ubiquitin-specific protease activity	2	1	0.046	1	Molecular Function	GO:0004843	thiol-dependent ubiquitin-specific protease activity	1	1	0	0	2	2
GO:0004853 uroporphyrinogen decarboxylase activity	2	1	0.046	1	Molecular Function	GO:0004853	uroporphyrinogen decarboxylase activity	1	1	0	0	2	2
GO:0004857 enzyme inhibitor activity	23	1	0.526	1	Molecular Function	GO:0004857	enzyme inhibitor activity	1	1	0	0	23	23
GO:0004860 protein kinase inhibitor activity	2	1	0.046	1	Molecular Function	GO:0004860	protein kinase inhibitor activity	1	1	0	0	2	2
GO:0004861 cyclin-dependent protein serine/threonine kinase inhibitor activity	2	1	0.046	1	Molecular Function	GO:0004861	cyclin-dependent protein serine/threonine kinase inhibitor activity	1	1	0	0	2	2
GO:0004864 protein phosphatase inhibitor activity	1	1	0.023	1	Molecular Function	GO:0004864	protein phosphatase inhibitor activity	1	1	0	0	1	1
GO:0004866 endopeptidase inhibitor activity	2	1	0.046	1	Molecular Function	GO:0004866	endopeptidase inhibitor activity	1	1	0	0	2	2
GO:0004869 cysteine-type endopeptidase inhibitor activity	2	1	0.046	1	Molecular Function	GO:0004869	cysteine-type endopeptidase inhibitor activity	1	1	0	0	2	2
GO:0004871 signal transducer activity	18	1	0.412	1	Molecular Function	GO:0004871	signal transducer activity	1	1	0	0	18	18
GO:0004872 receptor activity	14	1	0.32	1	Molecular Function	GO:0004872	receptor activity	1	1	0	0	14	14
GO:0004888 transmembrane signaling receptor activity	5	1	0.114	1	Molecular Function	GO:0004888	transmembrane signaling receptor activity	1	1	0	0	5	5
GO:0004970 ionotropic glutamate receptor activity	3	1	0.069	1	Molecular Function	GO:0004970	ionotropic glutamate receptor activity	1	1	0	0	3	3
GO:0005047 signal recognition particle binding	2	1	0.046	1	Molecular Function	GO:0005047	signal recognition particle binding	1	1	0	0	2	2
GO:0005048 signal sequence binding	4	1	0.092	1	Molecular Function	GO:0005048	signal sequence binding	1	1	0	0	4	4
GO:0005057 receptor signaling protein activity	9	1	0.206	1	Molecular Function	GO:0005057	receptor signaling protein activity	1	1	0	0	9	9
GO:0005085 guanyl-nucleotide exchange factor activity	7	1	0.16	1	Molecular Function	GO:0005085	guanyl-nucleotide exchange factor activity	1	1	0	0	7	7
GO:0005086 ARF guanyl-nucleotide exchange factor activity	3	1	0.069	1	Molecular Function	GO:0005086	ARF guanyl-nucleotide exchange factor activity	1	1	0	0	3	3
GO:0005088 Ras guanyl-nucleotide exchange factor activity	4	1	0.092	1	Molecular Function	GO:0005088	Ras guanyl-nucleotide exchange factor activity	1	1	0	0	4	4
GO:0005089 Rho guanyl-nucleotide exchange factor activity	4	1	0.092	1	Molecular Function	GO:0005089	Rho guanyl-nucleotide exchange factor activity	1	1	0	0	4	4
GO:0005092 GDP-dissociation inhibitor activity	1	1	0.023	1	Molecular Function	GO:0005092	GDP-dissociation inhibitor activity	1	1	0	0	1	1
GO:0005094 Rho GDP-dissociation inhibitor activity	1	1	0.023	1	Molecular Function	GO:0005094	Rho GDP-dissociation inhibitor activity	1	1	0	0	1	1
GO:0005096 GTPase activator activity	9	1	0.206	1	Molecular Function	GO:0005096	GTPase activator activity	1	1	0	0	9	9
GO:0005198 structural molecule activity	146	1	3.342	1	Molecular Function	GO:0005198	structural molecule activity	1	1	0	0	146	146
GO:0005215 transporter activity	208	1	4.761	1	Molecular Function	GO:0005215	transporter activity	1	1	0	0	208	208
GO:0005216 ion channel activity	13	1	0.298	1	Molecular Function	GO:0005216	ion channel activity	1	1	0	0	13	13
GO:0005230 extracellular ligand-gated ion channel activity	3	1	0.069	1	Molecular Function	GO:0005230	extracellular ligand-gated ion channel activity	1	1	0	0	3	3
GO:0005244 voltage-gated ion channel activity	3	1	0.069	1	Molecular Function	GO:0005244	voltage-gated ion channel activity	1	1	0	0	3	3
GO:0005247 voltage-gated chloride channel activity	3	1	0.069	1	Molecular Function	GO:0005247	voltage-gated chloride channel activity	1	1	0	0	3	3
GO:0005253 anion channel activity	3	1	0.069	1	Molecular Function	GO:0005253	anion channel activity	1	1	0	0	3	3
GO:0005254 chloride channel activity	3	1	0.069	1	Molecular Function	GO:0005254	chloride channel activity	1	1	0	0	3	3
GO:0005315 inorganic phosphate transmembrane transporter activity	1	1	0.023	1	Molecular Function	GO:0005315	inorganic phosphate transmembrane transporter activity	1	1	0	0	1	1
GO:0005319 lipid transporter activity	3	1	0.069	1	Molecular Function	GO:0005319	lipid transporter activity	1	1	0	0	3	3
GO:0005337 nucleoside transmembrane transporter activity	2	1	0.046	1	Molecular Function	GO:0005337	nucleoside transmembrane transporter activity	1	1	0	0	2	2
GO:0005342 organic acid transmembrane transporter activity	5	1	0.114	1	Molecular Function	GO:0005342	organic acid transmembrane transporter activity	1	1	0	0	5	5
GO:0005346 purine ribonucleotide transmembrane transporter activity	1	1	0.023	1	Molecular Function	GO:0005346	purine ribonucleotide transmembrane transporter activity	1	1	0	0	1	1
GO:0005347 ATP transmembrane transporter activity	1	1	0.023	1	Molecular Function	GO:0005347	ATP transmembrane transporter activity	1	1	0	0	1	1
GO:0005351 sugar:proton symporter activity	2	1	0.046	1	Molecular Function	GO:0005351	sugar:proton symporter activity	1	1	0	0	2	2
GO:0005375 copper ion transmembrane transporter activity	2	1	0.046	1	Molecular Function	GO:0005375	copper ion transmembrane transporter activity	1	1	0	0	2	2
GO:0005381 iron ion transmembrane transporter activity	1	1	0.023	1	Molecular Function	GO:0005381	iron ion transmembrane transporter activity	1	1	0	0	1	1
GO:0005402 cation:sugar symporter activity	2	1	0.046	1	Molecular Function	GO:0005402	cation:sugar symporter activity	1	1	0	0	2	2
GO:0005471 ATP:ADP antiporter activity	1	1	0.023	1	Molecular Function	GO:0005471	ATP:ADP antiporter activity	1	1	0	0	1	1
GO:0005488 binding	2820	1	64.546	1	Molecular Function	GO:0005488	binding	1	1	0	0	2820	2820
GO:0005506 iron ion binding	82	1	1.877	1	Molecular Function	GO:0005506	iron ion binding	1	1	0	0	82	82
GO:0005507 copper ion binding	22	1	0.504	1	Molecular Function	GO:0005507	copper ion binding	1	1	0	0	22	22
GO:0005509 calcium ion binding	64	1	1.465	1	Molecular Function	GO:0005509	calcium ion binding	1	1	0	0	64	64
GO:0005515 protein binding	981	1	22.454	1	Molecular Function	GO:0005515	protein binding	1	1	0	0	981	981
GO:0005516 calmodulin binding	7	1	0.16	1	Molecular Function	GO:0005516	calmodulin binding	1	1	0	0	7	7
GO:0005524 ATP binding	521	1	11.925	1	Molecular Function	GO:0005524	ATP binding	1	1	0	0	521	521
GO:0005525 GTP binding	87	1	1.991	1	Molecular Function	GO:0005525	GTP binding	1	1	0	0	87	87
GO:0005542 folic acid binding	1	1	0.023	1	Molecular Function	GO:0005542	folic acid binding	1	1	0	0	1	1
GO:0005543 phospholipid binding	14	1	0.32	1	Molecular Function	GO:0005543	phospholipid binding	1	1	0	0	14	14
GO:0005544 calcium-dependent phospholipid binding	4	1	0.092	1	Molecular Function	GO:0005544	calcium-dependent phospholipid binding	1	1	0	0	4	4
GO:0005575 cellular_component	1130	1	100	1	Cellular Component	GO:0005575	cellular_component	1	1	0	0	1130	1130
GO:0005576 extracellular region	9	1	0.796	1	Cellular Component	GO:0005576	extracellular region	1	1	0	0	9	9
GO:0005618 cell wall	20	1	1.77	1	Cellular Component	GO:0005618	cell wall	1	1	0	0	20	20
GO:0005622 intracellular	621	1	54.956	1	Cellular Component	GO:0005622	intracellular	1	1	0	0	621	621
GO:0005623 cell	653	1	57.788	1	Cellular Component	GO:0005623	cell	1	1	0	0	653	653
GO:0005634 nucleus	185	1	16.372	1	Cellular Component	GO:0005634	nucleus	1	1	0	0	185	185
GO:0005635 nuclear envelope	4	1	0.354	1	Cellular Component	GO:0005635	nuclear envelope	1	1	0	0	4	4
GO:0005643 nuclear pore	4	1	0.354	1	Cellular Component	GO:0005643	nuclear pore	1	1	0	0	4	4
GO:0005654 nucleoplasm	18	1	1.593	1	Cellular Component	GO:0005654	nucleoplasm	1	1	0	0	18	18
GO:0005657 replication fork	1	1	0.088	1	Cellular Component	GO:0005657	replication fork	1	1	0	0	1	1
GO:0005663 DNA replication factor C complex	1	1	0.088	1	Cellular Component	GO:0005663	DNA replication factor C complex	1	1	0	0	1	1
GO:0005667 transcription factor complex	8	1	0.708	1	Cellular Component	GO:0005667	transcription factor complex	1	1	0	0	8	8
GO:0005669 transcription factor TFIID complex	3	1	0.265	1	Cellular Component	GO:0005669	transcription factor TFIID complex	1	1	0	0	3	3
GO:0005672 transcription factor TFIIA complex	2	1	0.177	1	Cellular Component	GO:0005672	transcription factor TFIIA complex	1	1	0	0	2	2
GO:0005674 transcription factor TFIIF complex	1	1	0.088	1	Cellular Component	GO:0005674	transcription factor TFIIF complex	1	1	0	0	1	1
GO:0005681 spliceosomal complex	4	1	0.354	1	Cellular Component	GO:0005681	spliceosomal complex	1	1	0	0	4	4
GO:0005685 U1 snRNP	2	1	0.177	1	Cellular Component	GO:0005685	U1 snRNP	1	1	0	0	2	2
GO:0005694 chromosome	20	1	1.77	1	Cellular Component	GO:0005694	chromosome	1	1	0	0	20	20
GO:0005730 nucleolus	3	1	0.265	1	Cellular Component	GO:0005730	nucleolus	1	1	0	0	3	3
GO:0005732 small nucleolar ribonucleoprotein complex	2	1	0.177	1	Cellular Component	GO:0005732	small nucleolar ribonucleoprotein complex	1	1	0	0	2	2
GO:0005737 cytoplasm	301	1	26.637	1	Cellular Component	GO:0005737	cytoplasm	1	1	0	0	301	301
GO:0005739 mitochondrion	27	1	2.389	1	Cellular Component	GO:0005739	mitochondrion	1	1	0	0	27	27
GO:0005740 mitochondrial envelope	14	1	1.239	1	Cellular Component	GO:0005740	mitochondrial envelope	1	1	0	0	14	14
GO:0005741 mitochondrial outer membrane	5	1	0.442	1	Cellular Component	GO:0005741	mitochondrial outer membrane	1	1	0	0	5	5
GO:0005743 mitochondrial inner membrane	8	1	0.708	1	Cellular Component	GO:0005743	mitochondrial inner membrane	1	1	0	0	8	8
GO:0005746 mitochondrial respiratory chain	2	1	0.177	1	Cellular Component	GO:0005746	mitochondrial respiratory chain	1	1	0	0	2	2
GO:0005750 mitochondrial respiratory chain complex III	1	1	0.088	1	Cellular Component	GO:0005750	mitochondrial respiratory chain complex III	1	1	0	0	1	1
GO:0005751 mitochondrial respiratory chain complex IV	1	1	0.088	1	Cellular Component	GO:0005751	mitochondrial respiratory chain complex IV	1	1	0	0	1	1
GO:0005753 mitochondrial proton-transporting ATP synthase complex	5	1	0.442	1	Cellular Component	GO:0005753	mitochondrial proton-transporting ATP synthase complex	1	1	0	0	5	5
GO:0005758 mitochondrial intermembrane space	1	1	0.088	1	Cellular Component	GO:0005758	mitochondrial intermembrane space	1	1	0	0	1	1
GO:0005759 mitochondrial matrix	2	1	0.177	1	Cellular Component	GO:0005759	mitochondrial matrix	1	1	0	0	2	2
GO:0005773 vacuole	1	1	0.088	1	Cellular Component	GO:0005773	vacuole	1	1	0	0	1	1
GO:0005774 vacuolar membrane	1	1	0.088	1	Cellular Component	GO:0005774	vacuolar membrane	1	1	0	0	1	1
GO:0005777 peroxisome	5	1	0.442	1	Cellular Component	GO:0005777	peroxisome	1	1	0	0	5	5
GO:0005778 peroxisomal membrane	1	1	0.088	1	Cellular Component	GO:0005778	peroxisomal membrane	1	1	0	0	1	1
GO:0005779 integral component of peroxisomal membrane	1	1	0.088	1	Cellular Component	GO:0005779	integral component of peroxisomal membrane	1	1	0	0	1	1
GO:0005783 endoplasmic reticulum	26	1	2.301	1	Cellular Component	GO:0005783	endoplasmic reticulum	1	1	0	0	26	26
GO:0005785 signal recognition particle receptor complex	1	1	0.088	1	Cellular Component	GO:0005785	signal recognition particle receptor complex	1	1	0	0	1	1
GO:0005786 signal recognition particle, endoplasmic reticulum targeting	1	1	0.088	1	Cellular Component	GO:0005786	signal recognition particle, endoplasmic reticulum targeting	1	1	0	0	1	1
GO:0005787 signal peptidase complex	2	1	0.177	1	Cellular Component	GO:0005787	signal peptidase complex	1	1	0	0	2	2
GO:0005789 endoplasmic reticulum membrane	12	1	1.062	1	Cellular Component	GO:0005789	endoplasmic reticulum membrane	1	1	0	0	12	12
GO:0005791 rough endoplasmic reticulum	1	1	0.088	1	Cellular Component	GO:0005791	rough endoplasmic reticulum	1	1	0	0	1	1
GO:0005794 Golgi apparatus	19	1	1.681	1	Cellular Component	GO:0005794	Golgi apparatus	1	1	0	0	19	19
GO:0005798 Golgi-associated vesicle	12	1	1.062	1	Cellular Component	GO:0005798	Golgi-associated vesicle	1	1	0	0	12	12
GO:0005801 cis-Golgi network	1	1	0.088	1	Cellular Component	GO:0005801	cis-Golgi network	1	1	0	0	1	1
GO:0005811 lipid particle	1	1	0.088	1	Cellular Component	GO:0005811	lipid particle	1	1	0	0	1	1
GO:0005815 microtubule organizing center	4	1	0.354	1	Cellular Component	GO:0005815	microtubule organizing center	1	1	0	0	4	4
GO:0005819 spindle	4	1	0.354	1	Cellular Component	GO:0005819	spindle	1	1	0	0	4	4
GO:0005829 cytosol	3	1	0.265	1	Cellular Component	GO:0005829	cytosol	1	1	0	0	3	3
GO:0005834 heterotrimeric G-protein complex	1	1	0.088	1	Cellular Component	GO:0005834	heterotrimeric G-protein complex	1	1	0	0	1	1
GO:0005839 proteasome core complex	13	1	1.15	1	Cellular Component	GO:0005839	proteasome core complex	1	1	0	0	13	13
GO:0005840 ribosome	137	1	12.124	1	Cellular Component	GO:0005840	ribosome	1	1	0	0	137	137
GO:0005849 mRNA cleavage factor complex	3	1	0.265	1	Cellular Component	GO:0005849	mRNA cleavage factor complex	1	1	0	0	3	3
GO:0005852 eukaryotic translation initiation factor 3 complex	3	1	0.265	1	Cellular Component	GO:0005852	eukaryotic translation initiation factor 3 complex	1	1	0	0	3	3
GO:0005853 eukaryotic translation elongation factor 1 complex	2	1	0.177	1	Cellular Component	GO:0005853	eukaryotic translation elongation factor 1 complex	1	1	0	0	2	2
GO:0005856 cytoskeleton	15	1	1.327	1	Cellular Component	GO:0005856	cytoskeleton	1	1	0	0	15	15
GO:0005875 microtubule associated complex	2	1	0.177	1	Cellular Component	GO:0005875	microtubule associated complex	1	1	0	0	2	2
GO:0005885 Arp2/3 protein complex	2	1	0.177	1	Cellular Component	GO:0005885	Arp2/3 protein complex	1	1	0	0	2	2
GO:0005886 plasma membrane	12	1	1.062	1	Cellular Component	GO:0005886	plasma membrane	1	1	0	0	12	12
GO:0005905 coated pit	3	1	0.265	1	Cellular Component	GO:0005905	coated pit	1	1	0	0	3	3
GO:0005938 cell cortex	9	1	0.796	1	Cellular Component	GO:0005938	cell cortex	1	1	0	0	9	9
GO:0005956 protein kinase CK2 complex	1	1	0.088	1	Cellular Component	GO:0005956	protein kinase CK2 complex	1	1	0	0	1	1
GO:0005975 carbohydrate metabolic process	205	1	7.16	1	Biological Process	GO:0005975	carbohydrate metabolic process	1	1	0	0	205	205
GO:0005976 polysaccharide metabolic process	36	1	1.257	1	Biological Process	GO:0005976	polysaccharide metabolic process	1	1	0	0	36	36
GO:0005984 disaccharide metabolic process	13	1	0.454	1	Biological Process	GO:0005984	disaccharide metabolic process	1	1	0	0	13	13
GO:0005985 sucrose metabolic process	7	1	0.244	1	Biological Process	GO:0005985	sucrose metabolic process	1	1	0	0	7	7
GO:0005986 sucrose biosynthetic process	1	1	0.035	1	Biological Process	GO:0005986	sucrose biosynthetic process	1	1	0	0	1	1
GO:0005991 trehalose metabolic process	6	1	0.21	1	Biological Process	GO:0005991	trehalose metabolic process	1	1	0	0	6	6
GO:0005992 trehalose biosynthetic process	6	1	0.21	1	Biological Process	GO:0005992	trehalose biosynthetic process	1	1	0	0	6	6
GO:0005996 monosaccharide metabolic process	12	1	0.419	1	Biological Process	GO:0005996	monosaccharide metabolic process	1	1	0	0	12	12
GO:0006000 fructose metabolic process	1	1	0.035	1	Biological Process	GO:0006000	fructose metabolic process	1	1	0	0	1	1
GO:0006006 glucose metabolic process	7	1	0.244	1	Biological Process	GO:0006006	glucose metabolic process	1	1	0	0	7	7
GO:0006007 glucose catabolic process	1	1	0.035	1	Biological Process	GO:0006007	glucose catabolic process	1	1	0	0	1	1
GO:0006013 mannose metabolic process	3	1	0.105	1	Biological Process	GO:0006013	mannose metabolic process	1	1	0	0	3	3
GO:0006020 inositol metabolic process	1	1	0.035	1	Biological Process	GO:0006020	inositol metabolic process	1	1	0	0	1	1
GO:0006021 inositol biosynthetic process	1	1	0.035	1	Biological Process	GO:0006021	inositol biosynthetic process	1	1	0	0	1	1
GO:0006022 aminoglycan metabolic process	6	1	0.21	1	Biological Process	GO:0006022	aminoglycan metabolic process	1	1	0	0	6	6
GO:0006026 aminoglycan catabolic process	6	1	0.21	1	Biological Process	GO:0006026	aminoglycan catabolic process	1	1	0	0	6	6
GO:0006030 chitin metabolic process	6	1	0.21	1	Biological Process	GO:0006030	chitin metabolic process	1	1	0	0	6	6
GO:0006032 chitin catabolic process	6	1	0.21	1	Biological Process	GO:0006032	chitin catabolic process	1	1	0	0	6	6
GO:0006040 amino sugar metabolic process	6	1	0.21	1	Biological Process	GO:0006040	amino sugar metabolic process	1	1	0	0	6	6
GO:0006066 alcohol metabolic process	3	1	0.105	1	Biological Process	GO:0006066	alcohol metabolic process	1	1	0	0	3	3
GO:0006071 glycerol metabolic process	1	1	0.035	1	Biological Process	GO:0006071	glycerol metabolic process	1	1	0	0	1	1
GO:0006073 cellular glucan metabolic process	34	1	1.188	1	Biological Process	GO:0006073	cellular glucan metabolic process	1	1	0	0	34	34
GO:0006074 (1->3)-beta-D-glucan metabolic process	6	1	0.21	1	Biological Process	GO:0006074	(1->3)-beta-D-glucan metabolic process	1	1	0	0	6	6
GO:0006075 (1->3)-beta-D-glucan biosynthetic process	6	1	0.21	1	Biological Process	GO:0006075	(1->3)-beta-D-glucan biosynthetic process	1	1	0	0	6	6
GO:0006081 cellular aldehyde metabolic process	8	1	0.279	1	Biological Process	GO:0006081	cellular aldehyde metabolic process	1	1	0	0	8	8
GO:0006082 organic acid metabolic process	142	1	4.96	1	Biological Process	GO:0006082	organic acid metabolic process	1	1	0	0	142	142
GO:0006090 pyruvate metabolic process	22	1	0.768	1	Biological Process	GO:0006090	pyruvate metabolic process	1	1	0	0	22	22
GO:0006091 generation of precursor metabolites and energy	38	1	1.327	1	Biological Process	GO:0006091	generation of precursor metabolites and energy	1	1	0	0	38	38
GO:0006094 gluconeogenesis	3	1	0.105	1	Biological Process	GO:0006094	gluconeogenesis	1	1	0	0	3	3
GO:0006096 glycolytic process	21	1	0.733	1	Biological Process	GO:0006096	glycolytic process	1	1	0	0	21	21
GO:0006098 pentose-phosphate shunt	5	1	0.175	1	Biological Process	GO:0006098	pentose-phosphate shunt	1	1	0	0	5	5
GO:0006099 tricarboxylic acid cycle	4	1	0.14	1	Biological Process	GO:0006099	tricarboxylic acid cycle	1	1	0	0	4	4
GO:0006101 citrate metabolic process	4	1	0.14	1	Biological Process	GO:0006101	citrate metabolic process	1	1	0	0	4	4
GO:0006119 oxidative phosphorylation	1	1	0.035	1	Biological Process	GO:0006119	oxidative phosphorylation	1	1	0	0	1	1
GO:0006122 mitochondrial electron transport, ubiquinol to cytochrome c	1	1	0.035	1	Biological Process	GO:0006122	mitochondrial electron transport, ubiquinol to cytochrome c	1	1	0	0	1	1
GO:0006139 nucleobase-containing compound metabolic process	480	1	16.766	1	Biological Process	GO:0006139	nucleobase-containing compound metabolic process	1	1	0	0	480	480
GO:0006163 purine nucleotide metabolic process	53	1	1.851	1	Biological Process	GO:0006163	purine nucleotide metabolic process	1	1	0	0	53	53
GO:0006164 purine nucleotide biosynthetic process	40	1	1.397	1	Biological Process	GO:0006164	purine nucleotide biosynthetic process	1	1	0	0	40	40
GO:0006165 nucleoside diphosphate phosphorylation	24	1	0.838	1	Biological Process	GO:0006165	nucleoside diphosphate phosphorylation	1	1	0	0	24	24
GO:0006183 GTP biosynthetic process	3	1	0.105	1	Biological Process	GO:0006183	GTP biosynthetic process	1	1	0	0	3	3
GO:0006188 IMP biosynthetic process	1	1	0.035	1	Biological Process	GO:0006188	IMP biosynthetic process	1	1	0	0	1	1
GO:0006189 'de novo' IMP biosynthetic process	1	1	0.035	1	Biological Process	GO:0006189	'de novo' IMP biosynthetic process	1	1	0	0	1	1
GO:0006206 pyrimidine nucleobase metabolic process	1	1	0.035	1	Biological Process	GO:0006206	pyrimidine nucleobase metabolic process	1	1	0	0	1	1
GO:0006207 'de novo' pyrimidine nucleobase biosynthetic process	1	1	0.035	1	Biological Process	GO:0006207	'de novo' pyrimidine nucleobase biosynthetic process	1	1	0	0	1	1
GO:0006213 pyrimidine nucleoside metabolic process	4	1	0.14	1	Biological Process	GO:0006213	pyrimidine nucleoside metabolic process	1	1	0	0	4	4
GO:0006216 cytidine catabolic process	1	1	0.035	1	Biological Process	GO:0006216	cytidine catabolic process	1	1	0	0	1	1
GO:0006220 pyrimidine nucleotide metabolic process	8	1	0.279	1	Biological Process	GO:0006220	pyrimidine nucleotide metabolic process	1	1	0	0	8	8
GO:0006221 pyrimidine nucleotide biosynthetic process	7	1	0.244	1	Biological Process	GO:0006221	pyrimidine nucleotide biosynthetic process	1	1	0	0	7	7
GO:0006228 UTP biosynthetic process	3	1	0.105	1	Biological Process	GO:0006228	UTP biosynthetic process	1	1	0	0	3	3
GO:0006231 dTMP biosynthetic process	1	1	0.035	1	Biological Process	GO:0006231	dTMP biosynthetic process	1	1	0	0	1	1
GO:0006241 CTP biosynthetic process	3	1	0.105	1	Biological Process	GO:0006241	CTP biosynthetic process	1	1	0	0	3	3
GO:0006259 DNA metabolic process	34	1	1.188	1	Biological Process	GO:0006259	DNA metabolic process	1	1	0	0	34	34
GO:0006260 DNA replication	12	1	0.419	1	Biological Process	GO:0006260	DNA replication	1	1	0	0	12	12
GO:0006261 DNA-dependent DNA replication	2	1	0.07	1	Biological Process	GO:0006261	DNA-dependent DNA replication	1	1	0	0	2	2
GO:0006265 DNA topological change	4	1	0.14	1	Biological Process	GO:0006265	DNA topological change	1	1	0	0	4	4
GO:0006269 DNA replication, synthesis of RNA primer	1	1	0.035	1	Biological Process	GO:0006269	DNA replication, synthesis of RNA primer	1	1	0	0	1	1
GO:0006270 DNA replication initiation	1	1	0.035	1	Biological Process	GO:0006270	DNA replication initiation	1	1	0	0	1	1
GO:0006275 regulation of DNA replication	1	1	0.035	1	Biological Process	GO:0006275	regulation of DNA replication	1	1	0	0	1	1
GO:0006281 DNA repair	13	1	0.454	1	Biological Process	GO:0006281	DNA repair	1	1	0	0	13	13
GO:0006284 base-excision repair	2	1	0.07	1	Biological Process	GO:0006284	base-excision repair	1	1	0	0	2	2
GO:0006289 nucleotide-excision repair	3	1	0.105	1	Biological Process	GO:0006289	nucleotide-excision repair	1	1	0	0	3	3
GO:0006308 DNA catabolic process	2	1	0.07	1	Biological Process	GO:0006308	DNA catabolic process	1	1	0	0	2	2
GO:0006310 DNA recombination	1	1	0.035	1	Biological Process	GO:0006310	DNA recombination	1	1	0	0	1	1
GO:0006323 DNA packaging	12	1	0.419	1	Biological Process	GO:0006323	DNA packaging	1	1	0	0	12	12
GO:0006325 chromatin organization	20	1	0.699	1	Biological Process	GO:0006325	chromatin organization	1	1	0	0	20	20
GO:0006333 chromatin assembly or disassembly	12	1	0.419	1	Biological Process	GO:0006333	chromatin assembly or disassembly	1	1	0	0	12	12
GO:0006334 nucleosome assembly	11	1	0.384	1	Biological Process	GO:0006334	nucleosome assembly	1	1	0	0	11	11
GO:0006338 chromatin remodeling	1	1	0.035	1	Biological Process	GO:0006338	chromatin remodeling	1	1	0	0	1	1
GO:0006351 transcription, DNA-templated	269	1	9.396	1	Biological Process	GO:0006351	transcription, DNA-templated	1	1	0	0	269	269
GO:0006352 DNA-templated transcription, initiation	13	1	0.454	1	Biological Process	GO:0006352	DNA-templated transcription, initiation	1	1	0	0	13	13
GO:0006355 regulation of transcription, DNA-templated	225	1	7.859	1	Biological Process	GO:0006355	regulation of transcription, DNA-templated	1	1	0	0	225	225
GO:0006357 regulation of transcription from RNA polymerase II promoter	7	1	0.244	1	Biological Process	GO:0006357	regulation of transcription from RNA polymerase II promoter	1	1	0	0	7	7
GO:0006359 regulation of transcription from RNA polymerase III promoter	1	1	0.035	1	Biological Process	GO:0006359	regulation of transcription from RNA polymerase III promoter	1	1	0	0	1	1
GO:0006364 rRNA processing	11	1	0.384	1	Biological Process	GO:0006364	rRNA processing	1	1	0	0	11	11
GO:0006366 transcription from RNA polymerase II promoter	11	1	0.384	1	Biological Process	GO:0006366	transcription from RNA polymerase II promoter	1	1	0	0	11	11
GO:0006367 transcription initiation from RNA polymerase II promoter	4	1	0.14	1	Biological Process	GO:0006367	transcription initiation from RNA polymerase II promoter	1	1	0	0	4	4
GO:0006370 7-methylguanosine mRNA capping	1	1	0.035	1	Biological Process	GO:0006370	7-methylguanosine mRNA capping	1	1	0	0	1	1
GO:0006376 mRNA splice site selection	2	1	0.07	1	Biological Process	GO:0006376	mRNA splice site selection	1	1	0	0	2	2
GO:0006378 mRNA polyadenylation	3	1	0.105	1	Biological Process	GO:0006378	mRNA polyadenylation	1	1	0	0	3	3
GO:0006379 mRNA cleavage	1	1	0.035	1	Biological Process	GO:0006379	mRNA cleavage	1	1	0	0	1	1
GO:0006383 transcription from RNA polymerase III promoter	1	1	0.035	1	Biological Process	GO:0006383	transcription from RNA polymerase III promoter	1	1	0	0	1	1
GO:0006388 tRNA splicing, via endonucleolytic cleavage and ligation	1	1	0.035	1	Biological Process	GO:0006388	tRNA splicing, via endonucleolytic cleavage and ligation	1	1	0	0	1	1
GO:0006396 RNA processing	60	1	2.096	1	Biological Process	GO:0006396	RNA processing	1	1	0	0	60	60
GO:0006397 mRNA processing	21	1	0.733	1	Biological Process	GO:0006397	mRNA processing	1	1	0	0	21	21
GO:0006399 tRNA metabolic process	38	1	1.327	1	Biological Process	GO:0006399	tRNA metabolic process	1	1	0	0	38	38
GO:0006400 tRNA modification	3	1	0.105	1	Biological Process	GO:0006400	tRNA modification	1	1	0	0	3	3
GO:0006401 RNA catabolic process	1	1	0.035	1	Biological Process	GO:0006401	RNA catabolic process	1	1	0	0	1	1
GO:0006402 mRNA catabolic process	1	1	0.035	1	Biological Process	GO:0006402	mRNA catabolic process	1	1	0	0	1	1
GO:0006412 translation	189	1	6.601	1	Biological Process	GO:0006412	translation	1	1	0	0	189	189
GO:0006413 translational initiation	13	1	0.454	1	Biological Process	GO:0006413	translational initiation	1	1	0	0	13	13
GO:0006414 translational elongation	9	1	0.314	1	Biological Process	GO:0006414	translational elongation	1	1	0	0	9	9
GO:0006415 translational termination	8	1	0.279	1	Biological Process	GO:0006415	translational termination	1	1	0	0	8	8
GO:0006417 regulation of translation	4	1	0.14	1	Biological Process	GO:0006417	regulation of translation	1	1	0	0	4	4
GO:0006418 tRNA aminoacylation for protein translation	25	1	0.873	1	Biological Process	GO:0006418	tRNA aminoacylation for protein translation	1	1	0	0	25	25
GO:0006419 alanyl-tRNA aminoacylation	3	1	0.105	1	Biological Process	GO:0006419	alanyl-tRNA aminoacylation	1	1	0	0	3	3
GO:0006420 arginyl-tRNA aminoacylation	1	1	0.035	1	Biological Process	GO:0006420	arginyl-tRNA aminoacylation	1	1	0	0	1	1
GO:0006432 phenylalanyl-tRNA aminoacylation	1	1	0.035	1	Biological Process	GO:0006432	phenylalanyl-tRNA aminoacylation	1	1	0	0	1	1
GO:0006433 prolyl-tRNA aminoacylation	2	1	0.07	1	Biological Process	GO:0006433	prolyl-tRNA aminoacylation	1	1	0	0	2	2
GO:0006438 valyl-tRNA aminoacylation	1	1	0.035	1	Biological Process	GO:0006438	valyl-tRNA aminoacylation	1	1	0	0	1	1
GO:0006448 regulation of translational elongation	4	1	0.14	1	Biological Process	GO:0006448	regulation of translational elongation	1	1	0	0	4	4
GO:0006449 regulation of translational termination	3	1	0.105	1	Biological Process	GO:0006449	regulation of translational termination	1	1	0	0	3	3
GO:0006450 regulation of translational fidelity	1	1	0.035	1	Biological Process	GO:0006450	regulation of translational fidelity	1	1	0	0	1	1
GO:0006452 translational frameshifting	3	1	0.105	1	Biological Process	GO:0006452	translational frameshifting	1	1	0	0	3	3
GO:0006457 protein folding	58	1	2.026	1	Biological Process	GO:0006457	protein folding	1	1	0	0	58	58
GO:0006461 protein complex assembly	31	1	1.083	1	Biological Process	GO:0006461	protein complex assembly	1	1	0	0	31	31
GO:0006464 cellular protein modification process	432	1	15.089	1	Biological Process	GO:0006464	cellular protein modification process	1	1	0	0	432	432
GO:0006465 signal peptide processing	2	1	0.07	1	Biological Process	GO:0006465	signal peptide processing	1	1	0	0	2	2
GO:0006468 protein phosphorylation	333	1	11.631	1	Biological Process	GO:0006468	protein phosphorylation	1	1	0	0	333	333
GO:0006470 protein dephosphorylation	12	1	0.419	1	Biological Process	GO:0006470	protein dephosphorylation	1	1	0	0	12	12
GO:0006473 protein acetylation	3	1	0.105	1	Biological Process	GO:0006473	protein acetylation	1	1	0	0	3	3
GO:0006475 internal protein amino acid acetylation	3	1	0.105	1	Biological Process	GO:0006475	internal protein amino acid acetylation	1	1	0	0	3	3
GO:0006479 protein methylation	6	1	0.21	1	Biological Process	GO:0006479	protein methylation	1	1	0	0	6	6
GO:0006480 N-terminal protein amino acid methylation	1	1	0.035	1	Biological Process	GO:0006480	N-terminal protein amino acid methylation	1	1	0	0	1	1
GO:0006486 protein glycosylation	16	1	0.559	1	Biological Process	GO:0006486	protein glycosylation	1	1	0	0	16	16
GO:0006487 protein N-linked glycosylation	3	1	0.105	1	Biological Process	GO:0006487	protein N-linked glycosylation	1	1	0	0	3	3
GO:0006497 protein lipidation	7	1	0.244	1	Biological Process	GO:0006497	protein lipidation	1	1	0	0	7	7
GO:0006505 GPI anchor metabolic process	7	1	0.244	1	Biological Process	GO:0006505	GPI anchor metabolic process	1	1	0	0	7	7
GO:0006506 GPI anchor biosynthetic process	7	1	0.244	1	Biological Process	GO:0006506	GPI anchor biosynthetic process	1	1	0	0	7	7
GO:0006508 proteolysis	124	1	4.331	1	Biological Process	GO:0006508	proteolysis	1	1	0	0	124	124
GO:0006511 ubiquitin-dependent protein catabolic process	19	1	0.664	1	Biological Process	GO:0006511	ubiquitin-dependent protein catabolic process	1	1	0	0	19	19
GO:0006518 peptide metabolic process	192	1	6.706	1	Biological Process	GO:0006518	peptide metabolic process	1	1	0	0	192	192
GO:0006520 cellular amino acid metabolic process	72	1	2.515	1	Biological Process	GO:0006520	cellular amino acid metabolic process	1	1	0	0	72	72
GO:0006525 arginine metabolic process	1	1	0.035	1	Biological Process	GO:0006525	arginine metabolic process	1	1	0	0	1	1
GO:0006526 arginine biosynthetic process	1	1	0.035	1	Biological Process	GO:0006526	arginine biosynthetic process	1	1	0	0	1	1
GO:0006528 asparagine metabolic process	2	1	0.07	1	Biological Process	GO:0006528	asparagine metabolic process	1	1	0	0	2	2
GO:0006529 asparagine biosynthetic process	2	1	0.07	1	Biological Process	GO:0006529	asparagine biosynthetic process	1	1	0	0	2	2
GO:0006534 cysteine metabolic process	2	1	0.07	1	Biological Process	GO:0006534	cysteine metabolic process	1	1	0	0	2	2
GO:0006535 cysteine biosynthetic process from serine	2	1	0.07	1	Biological Process	GO:0006535	cysteine biosynthetic process from serine	1	1	0	0	2	2
GO:0006536 glutamate metabolic process	2	1	0.07	1	Biological Process	GO:0006536	glutamate metabolic process	1	1	0	0	2	2
GO:0006537 glutamate biosynthetic process	2	1	0.07	1	Biological Process	GO:0006537	glutamate biosynthetic process	1	1	0	0	2	2
GO:0006541 glutamine metabolic process	5	1	0.175	1	Biological Process	GO:0006541	glutamine metabolic process	1	1	0	0	5	5
GO:0006542 glutamine biosynthetic process	4	1	0.14	1	Biological Process	GO:0006542	glutamine biosynthetic process	1	1	0	0	4	4
GO:0006544 glycine metabolic process	2	1	0.07	1	Biological Process	GO:0006544	glycine metabolic process	1	1	0	0	2	2
GO:0006545 glycine biosynthetic process	1	1	0.035	1	Biological Process	GO:0006545	glycine biosynthetic process	1	1	0	0	1	1
GO:0006546 glycine catabolic process	1	1	0.035	1	Biological Process	GO:0006546	glycine catabolic process	1	1	0	0	1	1
GO:0006547 histidine metabolic process	3	1	0.105	1	Biological Process	GO:0006547	histidine metabolic process	1	1	0	0	3	3
GO:0006553 lysine metabolic process	3	1	0.105	1	Biological Process	GO:0006553	lysine metabolic process	1	1	0	0	3	3
GO:0006555 methionine metabolic process	3	1	0.105	1	Biological Process	GO:0006555	methionine metabolic process	1	1	0	0	3	3
GO:0006556 S-adenosylmethionine biosynthetic process	4	1	0.14	1	Biological Process	GO:0006556	S-adenosylmethionine biosynthetic process	1	1	0	0	4	4
GO:0006558 L-phenylalanine metabolic process	2	1	0.07	1	Biological Process	GO:0006558	L-phenylalanine metabolic process	1	1	0	0	2	2
GO:0006559 L-phenylalanine catabolic process	1	1	0.035	1	Biological Process	GO:0006559	L-phenylalanine catabolic process	1	1	0	0	1	1
GO:0006563 L-serine metabolic process	2	1	0.07	1	Biological Process	GO:0006563	L-serine metabolic process	1	1	0	0	2	2
GO:0006568 tryptophan metabolic process	3	1	0.105	1	Biological Process	GO:0006568	tryptophan metabolic process	1	1	0	0	3	3
GO:0006569 tryptophan catabolic process	2	1	0.07	1	Biological Process	GO:0006569	tryptophan catabolic process	1	1	0	0	2	2
GO:0006570 tyrosine metabolic process	2	1	0.07	1	Biological Process	GO:0006570	tyrosine metabolic process	1	1	0	0	2	2
GO:0006571 tyrosine biosynthetic process	1	1	0.035	1	Biological Process	GO:0006571	tyrosine biosynthetic process	1	1	0	0	1	1
GO:0006575 cellular modified amino acid metabolic process	14	1	0.489	1	Biological Process	GO:0006575	cellular modified amino acid metabolic process	1	1	0	0	14	14
GO:0006576 cellular biogenic amine metabolic process	8	1	0.279	1	Biological Process	GO:0006576	cellular biogenic amine metabolic process	1	1	0	0	8	8
GO:0006586 indolalkylamine metabolic process	3	1	0.105	1	Biological Process	GO:0006586	indolalkylamine metabolic process	1	1	0	0	3	3
GO:0006595 polyamine metabolic process	4	1	0.14	1	Biological Process	GO:0006595	polyamine metabolic process	1	1	0	0	4	4
GO:0006596 polyamine biosynthetic process	4	1	0.14	1	Biological Process	GO:0006596	polyamine biosynthetic process	1	1	0	0	4	4
GO:0006597 spermine biosynthetic process	3	1	0.105	1	Biological Process	GO:0006597	spermine biosynthetic process	1	1	0	0	3	3
GO:0006605 protein targeting	12	1	0.419	1	Biological Process	GO:0006605	protein targeting	1	1	0	0	12	12
GO:0006606 protein import into nucleus	4	1	0.14	1	Biological Process	GO:0006606	protein import into nucleus	1	1	0	0	4	4
GO:0006612 protein targeting to membrane	7	1	0.244	1	Biological Process	GO:0006612	protein targeting to membrane	1	1	0	0	7	7
GO:0006613 cotranslational protein targeting to membrane	7	1	0.244	1	Biological Process	GO:0006613	cotranslational protein targeting to membrane	1	1	0	0	7	7
GO:0006614 SRP-dependent cotranslational protein targeting to membrane	7	1	0.244	1	Biological Process	GO:0006614	SRP-dependent cotranslational protein targeting to membrane	1	1	0	0	7	7
GO:0006621 protein retention in ER lumen	3	1	0.105	1	Biological Process	GO:0006621	protein retention in ER lumen	1	1	0	0	3	3
GO:0006629 lipid metabolic process	119	1	4.156	1	Biological Process	GO:0006629	lipid metabolic process	1	1	0	0	119	119
GO:0006631 fatty acid metabolic process	34	1	1.188	1	Biological Process	GO:0006631	fatty acid metabolic process	1	1	0	0	34	34
GO:0006633 fatty acid biosynthetic process	26	1	0.908	1	Biological Process	GO:0006633	fatty acid biosynthetic process	1	1	0	0	26	26
GO:0006635 fatty acid beta-oxidation	3	1	0.105	1	Biological Process	GO:0006635	fatty acid beta-oxidation	1	1	0	0	3	3
GO:0006636 unsaturated fatty acid biosynthetic process	1	1	0.035	1	Biological Process	GO:0006636	unsaturated fatty acid biosynthetic process	1	1	0	0	1	1
GO:0006643 membrane lipid metabolic process	13	1	0.454	1	Biological Process	GO:0006643	membrane lipid metabolic process	1	1	0	0	13	13
GO:0006644 phospholipid metabolic process	21	1	0.733	1	Biological Process	GO:0006644	phospholipid metabolic process	1	1	0	0	21	21
GO:0006650 glycerophospholipid metabolic process	13	1	0.454	1	Biological Process	GO:0006650	glycerophospholipid metabolic process	1	1	0	0	13	13
GO:0006661 phosphatidylinositol biosynthetic process	7	1	0.244	1	Biological Process	GO:0006661	phosphatidylinositol biosynthetic process	1	1	0	0	7	7
GO:0006664 glycolipid metabolic process	9	1	0.314	1	Biological Process	GO:0006664	glycolipid metabolic process	1	1	0	0	9	9
GO:0006665 sphingolipid metabolic process	4	1	0.14	1	Biological Process	GO:0006665	sphingolipid metabolic process	1	1	0	0	4	4
GO:0006672 ceramide metabolic process	1	1	0.035	1	Biological Process	GO:0006672	ceramide metabolic process	1	1	0	0	1	1
GO:0006690 icosanoid metabolic process	1	1	0.035	1	Biological Process	GO:0006690	icosanoid metabolic process	1	1	0	0	1	1
GO:0006691 leukotriene metabolic process	1	1	0.035	1	Biological Process	GO:0006691	leukotriene metabolic process	1	1	0	0	1	1
GO:0006694 steroid biosynthetic process	5	1	0.175	1	Biological Process	GO:0006694	steroid biosynthetic process	1	1	0	0	5	5
GO:0006720 isoprenoid metabolic process	14	1	0.489	1	Biological Process	GO:0006720	isoprenoid metabolic process	1	1	0	0	14	14
GO:0006721 terpenoid metabolic process	6	1	0.21	1	Biological Process	GO:0006721	terpenoid metabolic process	1	1	0	0	6	6
GO:0006725 cellular aromatic compound metabolic process	518	1	18.093	1	Biological Process	GO:0006725	cellular aromatic compound metabolic process	1	1	0	0	518	518
GO:0006729 tetrahydrobiopterin biosynthetic process	1	1	0.035	1	Biological Process	GO:0006729	tetrahydrobiopterin biosynthetic process	1	1	0	0	1	1
GO:0006730 one-carbon metabolic process	2	1	0.07	1	Biological Process	GO:0006730	one-carbon metabolic process	1	1	0	0	2	2
GO:0006732 coenzyme metabolic process	47	1	1.642	1	Biological Process	GO:0006732	coenzyme metabolic process	1	1	0	0	47	47
GO:0006733 oxidoreduction coenzyme metabolic process	28	1	0.978	1	Biological Process	GO:0006733	oxidoreduction coenzyme metabolic process	1	1	0	0	28	28
GO:0006739 NADP metabolic process	7	1	0.244	1	Biological Process	GO:0006739	NADP metabolic process	1	1	0	0	7	7
GO:0006741 NADP biosynthetic process	2	1	0.07	1	Biological Process	GO:0006741	NADP biosynthetic process	1	1	0	0	2	2
GO:0006749 glutathione metabolic process	1	1	0.035	1	Biological Process	GO:0006749	glutathione metabolic process	1	1	0	0	1	1
GO:0006753 nucleoside phosphate metabolic process	67	1	2.34	1	Biological Process	GO:0006753	nucleoside phosphate metabolic process	1	1	0	0	67	67
GO:0006754 ATP biosynthetic process	34	1	1.188	1	Biological Process	GO:0006754	ATP biosynthetic process	1	1	0	0	34	34
GO:0006757 ATP generation from ADP	21	1	0.733	1	Biological Process	GO:0006757	ATP generation from ADP	1	1	0	0	21	21
GO:0006760 folic acid-containing compound metabolic process	5	1	0.175	1	Biological Process	GO:0006760	folic acid-containing compound metabolic process	1	1	0	0	5	5
GO:0006766 vitamin metabolic process	7	1	0.244	1	Biological Process	GO:0006766	vitamin metabolic process	1	1	0	0	7	7
GO:0006767 water-soluble vitamin metabolic process	7	1	0.244	1	Biological Process	GO:0006767	water-soluble vitamin metabolic process	1	1	0	0	7	7
GO:0006771 riboflavin metabolic process	2	1	0.07	1	Biological Process	GO:0006771	riboflavin metabolic process	1	1	0	0	2	2
GO:0006772 thiamine metabolic process	2	1	0.07	1	Biological Process	GO:0006772	thiamine metabolic process	1	1	0	0	2	2
GO:0006777 Mo-molybdopterin cofactor biosynthetic process	2	1	0.07	1	Biological Process	GO:0006777	Mo-molybdopterin cofactor biosynthetic process	1	1	0	0	2	2
GO:0006778 porphyrin-containing compound metabolic process	7	1	0.244	1	Biological Process	GO:0006778	porphyrin-containing compound metabolic process	1	1	0	0	7	7
GO:0006779 porphyrin-containing compound biosynthetic process	5	1	0.175	1	Biological Process	GO:0006779	porphyrin-containing compound biosynthetic process	1	1	0	0	5	5
GO:0006783 heme biosynthetic process	1	1	0.035	1	Biological Process	GO:0006783	heme biosynthetic process	1	1	0	0	1	1
GO:0006784 heme a biosynthetic process	1	1	0.035	1	Biological Process	GO:0006784	heme a biosynthetic process	1	1	0	0	1	1
GO:0006787 porphyrin-containing compound catabolic process	2	1	0.07	1	Biological Process	GO:0006787	porphyrin-containing compound catabolic process	1	1	0	0	2	2
GO:0006788 heme oxidation	1	1	0.035	1	Biological Process	GO:0006788	heme oxidation	1	1	0	0	1	1
GO:0006790 sulfur compound metabolic process	18	1	0.629	1	Biological Process	GO:0006790	sulfur compound metabolic process	1	1	0	0	18	18
GO:0006793 phosphorus metabolic process	443	1	15.473	1	Biological Process	GO:0006793	phosphorus metabolic process	1	1	0	0	443	443
GO:0006796 phosphate-containing compound metabolic process	443	1	15.473	1	Biological Process	GO:0006796	phosphate-containing compound metabolic process	1	1	0	0	443	443
GO:0006801 superoxide metabolic process	2	1	0.07	1	Biological Process	GO:0006801	superoxide metabolic process	1	1	0	0	2	2
GO:0006807 nitrogen compound metabolic process	1278	1	44.638	1	Biological Process	GO:0006807	nitrogen compound metabolic process	1	1	0	0	1278	1278
GO:0006808 regulation of nitrogen utilization	1	1	0.035	1	Biological Process	GO:0006808	regulation of nitrogen utilization	1	1	0	0	1	1
GO:0006810 transport	402	1	14.041	1	Biological Process	GO:0006810	transport	1	1	0	0	402	402
GO:0006811 ion transport	120	1	4.191	1	Biological Process	GO:0006811	ion transport	1	1	0	0	120	120
GO:0006812 cation transport	86	1	3.004	1	Biological Process	GO:0006812	cation transport	1	1	0	0	86	86
GO:0006813 potassium ion transport	6	1	0.21	1	Biological Process	GO:0006813	potassium ion transport	1	1	0	0	6	6
GO:0006814 sodium ion transport	2	1	0.07	1	Biological Process	GO:0006814	sodium ion transport	1	1	0	0	2	2
GO:0006817 phosphate ion transport	1	1	0.035	1	Biological Process	GO:0006817	phosphate ion transport	1	1	0	0	1	1
GO:0006818 hydrogen transport	31	1	1.083	1	Biological Process	GO:0006818	hydrogen transport	1	1	0	0	31	31
GO:0006820 anion transport	27	1	0.943	1	Biological Process	GO:0006820	anion transport	1	1	0	0	27	27
GO:0006821 chloride transport	3	1	0.105	1	Biological Process	GO:0006821	chloride transport	1	1	0	0	3	3
GO:0006825 copper ion transport	3	1	0.105	1	Biological Process	GO:0006825	copper ion transport	1	1	0	0	3	3
GO:0006826 iron ion transport	1	1	0.035	1	Biological Process	GO:0006826	iron ion transport	1	1	0	0	1	1
GO:0006835 dicarboxylic acid transport	1	1	0.035	1	Biological Process	GO:0006835	dicarboxylic acid transport	1	1	0	0	1	1
GO:0006839 mitochondrial transport	1	1	0.035	1	Biological Process	GO:0006839	mitochondrial transport	1	1	0	0	1	1
GO:0006848 pyruvate transport	1	1	0.035	1	Biological Process	GO:0006848	pyruvate transport	1	1	0	0	1	1
GO:0006850 mitochondrial pyruvate transport	1	1	0.035	1	Biological Process	GO:0006850	mitochondrial pyruvate transport	1	1	0	0	1	1
GO:0006855 drug transmembrane transport	11	1	0.384	1	Biological Process	GO:0006855	drug transmembrane transport	1	1	0	0	11	11
GO:0006865 amino acid transport	7	1	0.244	1	Biological Process	GO:0006865	amino acid transport	1	1	0	0	7	7
GO:0006869 lipid transport	3	1	0.105	1	Biological Process	GO:0006869	lipid transport	1	1	0	0	3	3
GO:0006873 cellular ion homeostasis	1	1	0.035	1	Biological Process	GO:0006873	cellular ion homeostasis	1	1	0	0	1	1
GO:0006875 cellular metal ion homeostasis	1	1	0.035	1	Biological Process	GO:0006875	cellular metal ion homeostasis	1	1	0	0	1	1
GO:0006879 cellular iron ion homeostasis	1	1	0.035	1	Biological Process	GO:0006879	cellular iron ion homeostasis	1	1	0	0	1	1
GO:0006886 intracellular protein transport	56	1	1.956	1	Biological Process	GO:0006886	intracellular protein transport	1	1	0	0	56	56
GO:0006887 exocytosis	12	1	0.419	1	Biological Process	GO:0006887	exocytosis	1	1	0	0	12	12
GO:0006888 ER to Golgi vesicle-mediated transport	7	1	0.244	1	Biological Process	GO:0006888	ER to Golgi vesicle-mediated transport	1	1	0	0	7	7
GO:0006890 retrograde vesicle-mediated transport, Golgi to ER	1	1	0.035	1	Biological Process	GO:0006890	retrograde vesicle-mediated transport, Golgi to ER	1	1	0	0	1	1
GO:0006891 intra-Golgi vesicle-mediated transport	1	1	0.035	1	Biological Process	GO:0006891	intra-Golgi vesicle-mediated transport	1	1	0	0	1	1
GO:0006897 endocytosis	2	1	0.07	1	Biological Process	GO:0006897	endocytosis	1	1	0	0	2	2
GO:0006904 vesicle docking involved in exocytosis	3	1	0.105	1	Biological Process	GO:0006904	vesicle docking involved in exocytosis	1	1	0	0	3	3
GO:0006906 vesicle fusion	1	1	0.035	1	Biological Process	GO:0006906	vesicle fusion	1	1	0	0	1	1
GO:0006913 nucleocytoplasmic transport	4	1	0.14	1	Biological Process	GO:0006913	nucleocytoplasmic transport	1	1	0	0	4	4
GO:0006914 autophagy	4	1	0.14	1	Biological Process	GO:0006914	autophagy	1	1	0	0	4	4
GO:0006928 movement of cell or subcellular component	24	1	0.838	1	Biological Process	GO:0006928	movement of cell or subcellular component	1	1	0	0	24	24
GO:0006950 response to stress	76	1	2.655	1	Biological Process	GO:0006950	response to stress	1	1	0	0	76	76
GO:0006952 defense response	20	1	0.699	1	Biological Process	GO:0006952	defense response	1	1	0	0	20	20
GO:0006974 cellular response to DNA damage stimulus	13	1	0.454	1	Biological Process	GO:0006974	cellular response to DNA damage stimulus	1	1	0	0	13	13
GO:0006979 response to oxidative stress	19	1	0.664	1	Biological Process	GO:0006979	response to oxidative stress	1	1	0	0	19	19
GO:0006996 organelle organization	48	1	1.677	1	Biological Process	GO:0006996	organelle organization	1	1	0	0	48	48
GO:0007005 mitochondrion organization	1	1	0.035	1	Biological Process	GO:0007005	mitochondrion organization	1	1	0	0	1	1
GO:0007010 cytoskeleton organization	13	1	0.454	1	Biological Process	GO:0007010	cytoskeleton organization	1	1	0	0	13	13
GO:0007015 actin filament organization	4	1	0.14	1	Biological Process	GO:0007015	actin filament organization	1	1	0	0	4	4
GO:0007017 microtubule-based process	30	1	1.048	1	Biological Process	GO:0007017	microtubule-based process	1	1	0	0	30	30
GO:0007018 microtubule-based movement	24	1	0.838	1	Biological Process	GO:0007018	microtubule-based movement	1	1	0	0	24	24
GO:0007020 microtubule nucleation	4	1	0.14	1	Biological Process	GO:0007020	microtubule nucleation	1	1	0	0	4	4
GO:0007031 peroxisome organization	2	1	0.07	1	Biological Process	GO:0007031	peroxisome organization	1	1	0	0	2	2
GO:0007033 vacuole organization	1	1	0.035	1	Biological Process	GO:0007033	vacuole organization	1	1	0	0	1	1
GO:0007034 vacuolar transport	8	1	0.279	1	Biological Process	GO:0007034	vacuolar transport	1	1	0	0	8	8
GO:0007049 cell cycle	13	1	0.454	1	Biological Process	GO:0007049	cell cycle	1	1	0	0	13	13
GO:0007050 cell cycle arrest	2	1	0.07	1	Biological Process	GO:0007050	cell cycle arrest	1	1	0	0	2	2
GO:0007051 spindle organization	1	1	0.035	1	Biological Process	GO:0007051	spindle organization	1	1	0	0	1	1
GO:0007059 chromosome segregation	3	1	0.105	1	Biological Process	GO:0007059	chromosome segregation	1	1	0	0	3	3
GO:0007067 mitotic nuclear division	2	1	0.07	1	Biological Process	GO:0007067	mitotic nuclear division	1	1	0	0	2	2
GO:0007076 mitotic chromosome condensation	1	1	0.035	1	Biological Process	GO:0007076	mitotic chromosome condensation	1	1	0	0	1	1
GO:0007088 regulation of mitotic nuclear division	1	1	0.035	1	Biological Process	GO:0007088	regulation of mitotic nuclear division	1	1	0	0	1	1
GO:0007091 metaphase/anaphase transition of mitotic cell cycle	1	1	0.035	1	Biological Process	GO:0007091	metaphase/anaphase transition of mitotic cell cycle	1	1	0	0	1	1
GO:0007093 mitotic cell cycle checkpoint	1	1	0.035	1	Biological Process	GO:0007093	mitotic cell cycle checkpoint	1	1	0	0	1	1
GO:0007094 mitotic spindle assembly checkpoint	1	1	0.035	1	Biological Process	GO:0007094	mitotic spindle assembly checkpoint	1	1	0	0	1	1
GO:0007154 cell communication	103	1	3.598	1	Biological Process	GO:0007154	cell communication	1	1	0	0	103	103
GO:0007155 cell adhesion	1	1	0.035	1	Biological Process	GO:0007155	cell adhesion	1	1	0	0	1	1
GO:0007165 signal transduction	94	1	3.283	1	Biological Process	GO:0007165	signal transduction	1	1	0	0	94	94
GO:0007166 cell surface receptor signaling pathway	1	1	0.035	1	Biological Process	GO:0007166	cell surface receptor signaling pathway	1	1	0	0	1	1
GO:0007186 G-protein coupled receptor signaling pathway	6	1	0.21	1	Biological Process	GO:0007186	G-protein coupled receptor signaling pathway	1	1	0	0	6	6
GO:0007205 protein kinase C-activating G-protein coupled receptor signaling pathway	2	1	0.07	1	Biological Process	GO:0007205	protein kinase C-activating G-protein coupled receptor signaling pathway	1	1	0	0	2	2
GO:0007219 Notch signaling pathway	1	1	0.035	1	Biological Process	GO:0007219	Notch signaling pathway	1	1	0	0	1	1
GO:0007264 small GTPase mediated signal transduction	27	1	0.943	1	Biological Process	GO:0007264	small GTPase mediated signal transduction	1	1	0	0	27	27
GO:0007265 Ras protein signal transduction	3	1	0.105	1	Biological Process	GO:0007265	Ras protein signal transduction	1	1	0	0	3	3
GO:0007275 multicellular organism development	4	1	0.14	1	Biological Process	GO:0007275	multicellular organism development	1	1	0	0	4	4
GO:0007346 regulation of mitotic cell cycle	2	1	0.07	1	Biological Process	GO:0007346	regulation of mitotic cell cycle	1	1	0	0	2	2
GO:0008017 microtubule binding	27	1	0.618	1	Molecular Function	GO:0008017	microtubule binding	1	1	0	0	27	27
GO:0008033 tRNA processing	12	1	0.419	1	Biological Process	GO:0008033	tRNA processing	1	1	0	0	12	12
GO:0008037 cell recognition	9	1	0.314	1	Biological Process	GO:0008037	cell recognition	1	1	0	0	9	9
GO:0008047 enzyme activator activity	10	1	0.229	1	Molecular Function	GO:0008047	enzyme activator activity	1	1	0	0	10	10
GO:0008061 chitin binding	4	1	0.092	1	Molecular Function	GO:0008061	chitin binding	1	1	0	0	4	4
GO:0008064 regulation of actin polymerization or depolymerization	4	1	0.14	1	Biological Process	GO:0008064	regulation of actin polymerization or depolymerization	1	1	0	0	4	4
GO:0008066 glutamate receptor activity	3	1	0.069	1	Molecular Function	GO:0008066	glutamate receptor activity	1	1	0	0	3	3
GO:0008079 translation termination factor activity	5	1	0.114	1	Molecular Function	GO:0008079	translation termination factor activity	1	1	0	0	5	5
GO:0008080 N-acetyltransferase activity	13	1	0.298	1	Molecular Function	GO:0008080	N-acetyltransferase activity	1	1	0	0	13	13
GO:0008081 phosphoric diester hydrolase activity	8	1	0.183	1	Molecular Function	GO:0008081	phosphoric diester hydrolase activity	1	1	0	0	8	8
GO:0008092 cytoskeletal protein binding	42	1	0.961	1	Molecular Function	GO:0008092	cytoskeletal protein binding	1	1	0	0	42	42
GO:0008094 DNA-dependent ATPase activity	4	1	0.092	1	Molecular Function	GO:0008094	DNA-dependent ATPase activity	1	1	0	0	4	4
GO:0008104 protein localization	74	1	2.585	1	Biological Process	GO:0008104	protein localization	1	1	0	0	74	74
GO:0008107 galactoside 2-alpha-L-fucosyltransferase activity	1	1	0.023	1	Molecular Function	GO:0008107	galactoside 2-alpha-L-fucosyltransferase activity	1	1	0	0	1	1
GO:0008113 peptide-methionine (S)-S-oxide reductase activity	3	1	0.069	1	Molecular Function	GO:0008113	peptide-methionine (S)-S-oxide reductase activity	1	1	0	0	3	3
GO:0008121 ubiquinol-cytochrome-c reductase activity	1	1	0.023	1	Molecular Function	GO:0008121	ubiquinol-cytochrome-c reductase activity	1	1	0	0	1	1
GO:0008124 4-alpha-hydroxytetrahydrobiopterin dehydratase activity	1	1	0.023	1	Molecular Function	GO:0008124	4-alpha-hydroxytetrahydrobiopterin dehydratase activity	1	1	0	0	1	1
GO:0008131 primary amine oxidase activity	6	1	0.137	1	Molecular Function	GO:0008131	primary amine oxidase activity	1	1	0	0	6	6
GO:0008134 transcription factor binding	3	1	0.069	1	Molecular Function	GO:0008134	transcription factor binding	1	1	0	0	3	3
GO:0008135 translation factor activity, RNA binding	30	1	0.687	1	Molecular Function	GO:0008135	translation factor activity, RNA binding	1	1	0	0	30	30
GO:0008137 NADH dehydrogenase (ubiquinone) activity	2	1	0.046	1	Molecular Function	GO:0008137	NADH dehydrogenase (ubiquinone) activity	1	1	0	0	2	2
GO:0008138 protein tyrosine/serine/threonine phosphatase activity	10	1	0.229	1	Molecular Function	GO:0008138	protein tyrosine/serine/threonine phosphatase activity	1	1	0	0	10	10
GO:0008144 drug binding	559	1	12.795	1	Molecular Function	GO:0008144	drug binding	1	1	0	0	559	559
GO:0008146 sulfotransferase activity	2	1	0.046	1	Molecular Function	GO:0008146	sulfotransferase activity	1	1	0	0	2	2
GO:0008150 biological_process	2863	1	100	1	Biological Process	GO:0008150	biological_process	1	1	0	0	2863	2863
GO:0008152 metabolic process	2180	1	76.144	1	Biological Process	GO:0008152	metabolic process	1	1	0	0	2180	2180
GO:0008154 actin polymerization or depolymerization	4	1	0.14	1	Biological Process	GO:0008154	actin polymerization or depolymerization	1	1	0	0	4	4
GO:0008158 hedgehog receptor activity	2	1	0.046	1	Molecular Function	GO:0008158	hedgehog receptor activity	1	1	0	0	2	2
GO:0008168 methyltransferase activity	64	1	1.465	1	Molecular Function	GO:0008168	methyltransferase activity	1	1	0	0	64	64
GO:0008170 N-methyltransferase activity	4	1	0.092	1	Molecular Function	GO:0008170	N-methyltransferase activity	1	1	0	0	4	4
GO:0008171 O-methyltransferase activity	6	1	0.137	1	Molecular Function	GO:0008171	O-methyltransferase activity	1	1	0	0	6	6
GO:0008172 S-methyltransferase activity	2	1	0.046	1	Molecular Function	GO:0008172	S-methyltransferase activity	1	1	0	0	2	2
GO:0008173 RNA methyltransferase activity	2	1	0.046	1	Molecular Function	GO:0008173	RNA methyltransferase activity	1	1	0	0	2	2
GO:0008175 tRNA methyltransferase activity	2	1	0.046	1	Molecular Function	GO:0008175	tRNA methyltransferase activity	1	1	0	0	2	2
GO:0008176 tRNA (guanine-N7-)-methyltransferase activity	1	1	0.023	1	Molecular Function	GO:0008176	tRNA (guanine-N7-)-methyltransferase activity	1	1	0	0	1	1
GO:0008184 glycogen phosphorylase activity	2	1	0.046	1	Molecular Function	GO:0008184	glycogen phosphorylase activity	1	1	0	0	2	2
GO:0008192 RNA guanylyltransferase activity	1	1	0.023	1	Molecular Function	GO:0008192	RNA guanylyltransferase activity	1	1	0	0	1	1
GO:0008194 UDP-glycosyltransferase activity	37	1	0.847	1	Molecular Function	GO:0008194	UDP-glycosyltransferase activity	1	1	0	0	37	37
GO:0008199 ferric iron binding	1	1	0.023	1	Molecular Function	GO:0008199	ferric iron binding	1	1	0	0	1	1
GO:0008202 steroid metabolic process	5	1	0.175	1	Biological Process	GO:0008202	steroid metabolic process	1	1	0	0	5	5
GO:0008213 protein alkylation	6	1	0.21	1	Biological Process	GO:0008213	protein alkylation	1	1	0	0	6	6
GO:0008215 spermine metabolic process	3	1	0.105	1	Biological Process	GO:0008215	spermine metabolic process	1	1	0	0	3	3
GO:0008216 spermidine metabolic process	3	1	0.105	1	Biological Process	GO:0008216	spermidine metabolic process	1	1	0	0	3	3
GO:0008233 peptidase activity	126	1	2.884	1	Molecular Function	GO:0008233	peptidase activity	1	1	0	0	126	126
GO:0008234 cysteine-type peptidase activity	28	1	0.641	1	Molecular Function	GO:0008234	cysteine-type peptidase activity	1	1	0	0	28	28
GO:0008236 serine-type peptidase activity	50	1	1.144	1	Molecular Function	GO:0008236	serine-type peptidase activity	1	1	0	0	50	50
GO:0008237 metallopeptidase activity	19	1	0.435	1	Molecular Function	GO:0008237	metallopeptidase activity	1	1	0	0	19	19
GO:0008238 exopeptidase activity	22	1	0.504	1	Molecular Function	GO:0008238	exopeptidase activity	1	1	0	0	22	22
GO:0008250 oligosaccharyltransferase complex	2	1	0.177	1	Cellular Component	GO:0008250	oligosaccharyltransferase complex	1	1	0	0	2	2
GO:0008270 zinc ion binding	214	1	4.898	1	Molecular Function	GO:0008270	zinc ion binding	1	1	0	0	214	214
GO:0008272 sulfate transport	9	1	0.314	1	Biological Process	GO:0008272	sulfate transport	1	1	0	0	9	9
GO:0008276 protein methyltransferase activity	5	1	0.114	1	Molecular Function	GO:0008276	protein methyltransferase activity	1	1	0	0	5	5
GO:0008287 protein serine/threonine phosphatase complex	6	1	0.531	1	Cellular Component	GO:0008287	protein serine/threonine phosphatase complex	1	1	0	0	6	6
GO:0008289 lipid binding	33	1	0.755	1	Molecular Function	GO:0008289	lipid binding	1	1	0	0	33	33
GO:0008290 F-actin capping protein complex	2	1	0.177	1	Cellular Component	GO:0008290	F-actin capping protein complex	1	1	0	0	2	2
GO:0008295 spermidine biosynthetic process	3	1	0.105	1	Biological Process	GO:0008295	spermidine biosynthetic process	1	1	0	0	3	3
GO:0008299 isoprenoid biosynthetic process	14	1	0.489	1	Biological Process	GO:0008299	isoprenoid biosynthetic process	1	1	0	0	14	14
GO:0008308 voltage-gated anion channel activity	3	1	0.069	1	Molecular Function	GO:0008308	voltage-gated anion channel activity	1	1	0	0	3	3
GO:0008312 7S RNA binding	5	1	0.114	1	Molecular Function	GO:0008312	7S RNA binding	1	1	0	0	5	5
GO:0008318 protein prenyltransferase activity	1	1	0.023	1	Molecular Function	GO:0008318	protein prenyltransferase activity	1	1	0	0	1	1
GO:0008324 cation transmembrane transporter activity	66	1	1.511	1	Molecular Function	GO:0008324	cation transmembrane transporter activity	1	1	0	0	66	66
GO:0008374 O-acyltransferase activity	11	1	0.252	1	Molecular Function	GO:0008374	O-acyltransferase activity	1	1	0	0	11	11
GO:0008375 acetylglucosaminyltransferase activity	6	1	0.137	1	Molecular Function	GO:0008375	acetylglucosaminyltransferase activity	1	1	0	0	6	6
GO:0008378 galactosyltransferase activity	7	1	0.16	1	Molecular Function	GO:0008378	galactosyltransferase activity	1	1	0	0	7	7
GO:0008380 RNA splicing	10	1	0.349	1	Biological Process	GO:0008380	RNA splicing	1	1	0	0	10	10
GO:0008408 3'-5' exonuclease activity	4	1	0.092	1	Molecular Function	GO:0008408	3'-5' exonuclease activity	1	1	0	0	4	4
GO:0008417 fucosyltransferase activity	2	1	0.046	1	Molecular Function	GO:0008417	fucosyltransferase activity	1	1	0	0	2	2
GO:0008430 selenium binding	1	1	0.023	1	Molecular Function	GO:0008430	selenium binding	1	1	0	0	1	1
GO:0008440 inositol-1,4,5-trisphosphate 3-kinase activity	1	1	0.023	1	Molecular Function	GO:0008440	inositol-1,4,5-trisphosphate 3-kinase activity	1	1	0	0	1	1
GO:0008443 phosphofructokinase activity	6	1	0.137	1	Molecular Function	GO:0008443	phosphofructokinase activity	1	1	0	0	6	6
GO:0008483 transaminase activity	5	1	0.114	1	Molecular Function	GO:0008483	transaminase activity	1	1	0	0	5	5
GO:0008509 anion transmembrane transporter activity	90	1	2.06	1	Molecular Function	GO:0008509	anion transmembrane transporter activity	1	1	0	0	90	90
GO:0008514 organic anion transmembrane transporter activity	6	1	0.137	1	Molecular Function	GO:0008514	organic anion transmembrane transporter activity	1	1	0	0	6	6
GO:0008519 ammonium transmembrane transporter activity	1	1	0.023	1	Molecular Function	GO:0008519	ammonium transmembrane transporter activity	1	1	0	0	1	1
GO:0008536 Ran GTPase binding	7	1	0.16	1	Molecular Function	GO:0008536	Ran GTPase binding	1	1	0	0	7	7
GO:0008565 protein transporter activity	7	1	0.16	1	Molecular Function	GO:0008565	protein transporter activity	1	1	0	0	7	7
GO:0008593 regulation of Notch signaling pathway	1	1	0.035	1	Biological Process	GO:0008593	regulation of Notch signaling pathway	1	1	0	0	1	1
GO:0008610 lipid biosynthetic process	62	1	2.166	1	Biological Process	GO:0008610	lipid biosynthetic process	1	1	0	0	62	62
GO:0008641 small protein activating enzyme activity	7	1	0.16	1	Molecular Function	GO:0008641	small protein activating enzyme activity	1	1	0	0	7	7
GO:0008643 carbohydrate transport	2	1	0.07	1	Biological Process	GO:0008643	carbohydrate transport	1	1	0	0	2	2
GO:0008652 cellular amino acid biosynthetic process	33	1	1.153	1	Biological Process	GO:0008652	cellular amino acid biosynthetic process	1	1	0	0	33	33
GO:0008654 phospholipid biosynthetic process	15	1	0.524	1	Biological Process	GO:0008654	phospholipid biosynthetic process	1	1	0	0	15	15
GO:0008661 1-deoxy-D-xylulose-5-phosphate synthase activity	2	1	0.046	1	Molecular Function	GO:0008661	1-deoxy-D-xylulose-5-phosphate synthase activity	1	1	0	0	2	2
GO:0008686 3,4-dihydroxy-2-butanone-4-phosphate synthase activity	1	1	0.023	1	Molecular Function	GO:0008686	3,4-dihydroxy-2-butanone-4-phosphate synthase activity	1	1	0	0	1	1
GO:0008725 DNA-3-methyladenine glycosylase activity	2	1	0.046	1	Molecular Function	GO:0008725	DNA-3-methyladenine glycosylase activity	1	1	0	0	2	2
GO:0008757 S-adenosylmethionine-dependent methyltransferase activity	8	1	0.183	1	Molecular Function	GO:0008757	S-adenosylmethionine-dependent methyltransferase activity	1	1	0	0	8	8
GO:0008837 diaminopimelate epimerase activity	1	1	0.023	1	Molecular Function	GO:0008837	diaminopimelate epimerase activity	1	1	0	0	1	1
GO:0008839 4-hydroxy-tetrahydrodipicolinate reductase	2	1	0.046	1	Molecular Function	GO:0008839	4-hydroxy-tetrahydrodipicolinate reductase	1	1	0	0	2	2
GO:0008883 glutamyl-tRNA reductase activity	2	1	0.046	1	Molecular Function	GO:0008883	glutamyl-tRNA reductase activity	1	1	0	0	2	2
GO:0008897 holo-[acyl-carrier-protein] synthase activity	1	1	0.023	1	Molecular Function	GO:0008897	holo-[acyl-carrier-protein] synthase activity	1	1	0	0	1	1
GO:0008942 nitrite reductase [NAD(P)H] activity	1	1	0.023	1	Molecular Function	GO:0008942	nitrite reductase [NAD(P)H] activity	1	1	0	0	1	1
GO:0008963 phospho-N-acetylmuramoyl-pentapeptide-transferase activity	2	1	0.046	1	Molecular Function	GO:0008963	phospho-N-acetylmuramoyl-pentapeptide-transferase activity	1	1	0	0	2	2
GO:0008964 phosphoenolpyruvate carboxylase activity	3	1	0.069	1	Molecular Function	GO:0008964	phosphoenolpyruvate carboxylase activity	1	1	0	0	3	3
GO:0008977 prephenate dehydrogenase activity	1	1	0.023	1	Molecular Function	GO:0008977	prephenate dehydrogenase activity	1	1	0	0	1	1
GO:0009001 serine O-acetyltransferase activity	2	1	0.046	1	Molecular Function	GO:0009001	serine O-acetyltransferase activity	1	1	0	0	2	2
GO:0009029 tetraacyldisaccharide 4'-kinase activity	1	1	0.023	1	Molecular Function	GO:0009029	tetraacyldisaccharide 4'-kinase activity	1	1	0	0	1	1
GO:0009052 pentose-phosphate shunt, non-oxidative branch	3	1	0.105	1	Biological Process	GO:0009052	pentose-phosphate shunt, non-oxidative branch	1	1	0	0	3	3
GO:0009055 electron carrier activity	36	1	0.824	1	Molecular Function	GO:0009055	electron carrier activity	1	1	0	0	36	36
GO:0009056 catabolic process	77	1	2.689	1	Biological Process	GO:0009056	catabolic process	1	1	0	0	77	77
GO:0009057 macromolecule catabolic process	38	1	1.327	1	Biological Process	GO:0009057	macromolecule catabolic process	1	1	0	0	38	38
GO:0009058 biosynthetic process	741	1	25.882	1	Biological Process	GO:0009058	biosynthetic process	1	1	0	0	741	741
GO:0009059 macromolecule biosynthetic process	518	1	18.093	1	Biological Process	GO:0009059	macromolecule biosynthetic process	1	1	0	0	518	518
GO:0009060 aerobic respiration	5	1	0.175	1	Biological Process	GO:0009060	aerobic respiration	1	1	0	0	5	5
GO:0009062 fatty acid catabolic process	3	1	0.105	1	Biological Process	GO:0009062	fatty acid catabolic process	1	1	0	0	3	3
GO:0009063 cellular amino acid catabolic process	4	1	0.14	1	Biological Process	GO:0009063	cellular amino acid catabolic process	1	1	0	0	4	4
GO:0009064 glutamine family amino acid metabolic process	8	1	0.279	1	Biological Process	GO:0009064	glutamine family amino acid metabolic process	1	1	0	0	8	8
GO:0009066 aspartate family amino acid metabolic process	8	1	0.279	1	Biological Process	GO:0009066	aspartate family amino acid metabolic process	1	1	0	0	8	8
GO:0009067 aspartate family amino acid biosynthetic process	7	1	0.244	1	Biological Process	GO:0009067	aspartate family amino acid biosynthetic process	1	1	0	0	7	7
GO:0009069 serine family amino acid metabolic process	4	1	0.14	1	Biological Process	GO:0009069	serine family amino acid metabolic process	1	1	0	0	4	4
GO:0009070 serine family amino acid biosynthetic process	3	1	0.105	1	Biological Process	GO:0009070	serine family amino acid biosynthetic process	1	1	0	0	3	3
GO:0009071 serine family amino acid catabolic process	1	1	0.035	1	Biological Process	GO:0009071	serine family amino acid catabolic process	1	1	0	0	1	1
GO:0009072 aromatic amino acid family metabolic process	12	1	0.419	1	Biological Process	GO:0009072	aromatic amino acid family metabolic process	1	1	0	0	12	12
GO:0009073 aromatic amino acid family biosynthetic process	7	1	0.244	1	Biological Process	GO:0009073	aromatic amino acid family biosynthetic process	1	1	0	0	7	7
GO:0009074 aromatic amino acid family catabolic process	3	1	0.105	1	Biological Process	GO:0009074	aromatic amino acid family catabolic process	1	1	0	0	3	3
GO:0009081 branched-chain amino acid metabolic process	1	1	0.035	1	Biological Process	GO:0009081	branched-chain amino acid metabolic process	1	1	0	0	1	1
GO:0009082 branched-chain amino acid biosynthetic process	1	1	0.035	1	Biological Process	GO:0009082	branched-chain amino acid biosynthetic process	1	1	0	0	1	1
GO:0009084 glutamine family amino acid biosynthetic process	7	1	0.244	1	Biological Process	GO:0009084	glutamine family amino acid biosynthetic process	1	1	0	0	7	7
GO:0009085 lysine biosynthetic process	3	1	0.105	1	Biological Process	GO:0009085	lysine biosynthetic process	1	1	0	0	3	3
GO:0009086 methionine biosynthetic process	2	1	0.07	1	Biological Process	GO:0009086	methionine biosynthetic process	1	1	0	0	2	2
GO:0009089 lysine biosynthetic process via diaminopimelate	3	1	0.105	1	Biological Process	GO:0009089	lysine biosynthetic process via diaminopimelate	1	1	0	0	3	3
GO:0009094 L-phenylalanine biosynthetic process	1	1	0.035	1	Biological Process	GO:0009094	L-phenylalanine biosynthetic process	1	1	0	0	1	1
GO:0009095 aromatic amino acid family biosynthetic process, prephenate pathway	2	1	0.07	1	Biological Process	GO:0009095	aromatic amino acid family biosynthetic process, prephenate pathway	1	1	0	0	2	2
GO:0009100 glycoprotein metabolic process	16	1	0.559	1	Biological Process	GO:0009100	glycoprotein metabolic process	1	1	0	0	16	16
GO:0009101 glycoprotein biosynthetic process	16	1	0.559	1	Biological Process	GO:0009101	glycoprotein biosynthetic process	1	1	0	0	16	16
GO:0009108 coenzyme biosynthetic process	38	1	1.327	1	Biological Process	GO:0009108	coenzyme biosynthetic process	1	1	0	0	38	38
GO:0009110 vitamin biosynthetic process	7	1	0.244	1	Biological Process	GO:0009110	vitamin biosynthetic process	1	1	0	0	7	7
GO:0009112 nucleobase metabolic process	1	1	0.035	1	Biological Process	GO:0009112	nucleobase metabolic process	1	1	0	0	1	1
GO:0009116 nucleoside metabolic process	61	1	2.131	1	Biological Process	GO:0009116	nucleoside metabolic process	1	1	0	0	61	61
GO:0009117 nucleotide metabolic process	66	1	2.305	1	Biological Process	GO:0009117	nucleotide metabolic process	1	1	0	0	66	66
GO:0009119 ribonucleoside metabolic process	56	1	1.956	1	Biological Process	GO:0009119	ribonucleoside metabolic process	1	1	0	0	56	56
GO:0009123 nucleoside monophosphate metabolic process	43	1	1.502	1	Biological Process	GO:0009123	nucleoside monophosphate metabolic process	1	1	0	0	43	43
GO:0009124 nucleoside monophosphate biosynthetic process	36	1	1.257	1	Biological Process	GO:0009124	nucleoside monophosphate biosynthetic process	1	1	0	0	36	36
GO:0009126 purine nucleoside monophosphate metabolic process	42	1	1.467	1	Biological Process	GO:0009126	purine nucleoside monophosphate metabolic process	1	1	0	0	42	42
GO:0009127 purine nucleoside monophosphate biosynthetic process	35	1	1.222	1	Biological Process	GO:0009127	purine nucleoside monophosphate biosynthetic process	1	1	0	0	35	35
GO:0009129 pyrimidine nucleoside monophosphate metabolic process	1	1	0.035	1	Biological Process	GO:0009129	pyrimidine nucleoside monophosphate metabolic process	1	1	0	0	1	1
GO:0009130 pyrimidine nucleoside monophosphate biosynthetic process	1	1	0.035	1	Biological Process	GO:0009130	pyrimidine nucleoside monophosphate biosynthetic process	1	1	0	0	1	1
GO:0009132 nucleoside diphosphate metabolic process	25	1	0.873	1	Biological Process	GO:0009132	nucleoside diphosphate metabolic process	1	1	0	0	25	25
GO:0009135 purine nucleoside diphosphate metabolic process	21	1	0.733	1	Biological Process	GO:0009135	purine nucleoside diphosphate metabolic process	1	1	0	0	21	21
GO:0009141 nucleoside triphosphate metabolic process	46	1	1.607	1	Biological Process	GO:0009141	nucleoside triphosphate metabolic process	1	1	0	0	46	46
GO:0009142 nucleoside triphosphate biosynthetic process	37	1	1.292	1	Biological Process	GO:0009142	nucleoside triphosphate biosynthetic process	1	1	0	0	37	37
GO:0009144 purine nucleoside triphosphate metabolic process	45	1	1.572	1	Biological Process	GO:0009144	purine nucleoside triphosphate metabolic process	1	1	0	0	45	45
GO:0009145 purine nucleoside triphosphate biosynthetic process	37	1	1.292	1	Biological Process	GO:0009145	purine nucleoside triphosphate biosynthetic process	1	1	0	0	37	37
GO:0009147 pyrimidine nucleoside triphosphate metabolic process	4	1	0.14	1	Biological Process	GO:0009147	pyrimidine nucleoside triphosphate metabolic process	1	1	0	0	4	4
GO:0009148 pyrimidine nucleoside triphosphate biosynthetic process	3	1	0.105	1	Biological Process	GO:0009148	pyrimidine nucleoside triphosphate biosynthetic process	1	1	0	0	3	3
GO:0009150 purine ribonucleotide metabolic process	52	1	1.816	1	Biological Process	GO:0009150	purine ribonucleotide metabolic process	1	1	0	0	52	52
GO:0009152 purine ribonucleotide biosynthetic process	39	1	1.362	1	Biological Process	GO:0009152	purine ribonucleotide biosynthetic process	1	1	0	0	39	39
GO:0009156 ribonucleoside monophosphate biosynthetic process	35	1	1.222	1	Biological Process	GO:0009156	ribonucleoside monophosphate biosynthetic process	1	1	0	0	35	35
GO:0009157 deoxyribonucleoside monophosphate biosynthetic process	1	1	0.035	1	Biological Process	GO:0009157	deoxyribonucleoside monophosphate biosynthetic process	1	1	0	0	1	1
GO:0009161 ribonucleoside monophosphate metabolic process	42	1	1.467	1	Biological Process	GO:0009161	ribonucleoside monophosphate metabolic process	1	1	0	0	42	42
GO:0009162 deoxyribonucleoside monophosphate metabolic process	1	1	0.035	1	Biological Process	GO:0009162	deoxyribonucleoside monophosphate metabolic process	1	1	0	0	1	1
GO:0009163 nucleoside biosynthetic process	42	1	1.467	1	Biological Process	GO:0009163	nucleoside biosynthetic process	1	1	0	0	42	42
GO:0009164 nucleoside catabolic process	1	1	0.035	1	Biological Process	GO:0009164	nucleoside catabolic process	1	1	0	0	1	1
GO:0009165 nucleotide biosynthetic process	47	1	1.642	1	Biological Process	GO:0009165	nucleotide biosynthetic process	1	1	0	0	47	47
GO:0009166 nucleotide catabolic process	21	1	0.733	1	Biological Process	GO:0009166	nucleotide catabolic process	1	1	0	0	21	21
GO:0009167 purine ribonucleoside monophosphate metabolic process	42	1	1.467	1	Biological Process	GO:0009167	purine ribonucleoside monophosphate metabolic process	1	1	0	0	42	42
GO:0009168 purine ribonucleoside monophosphate biosynthetic process	35	1	1.222	1	Biological Process	GO:0009168	purine ribonucleoside monophosphate biosynthetic process	1	1	0	0	35	35
GO:0009176 pyrimidine deoxyribonucleoside monophosphate metabolic process	1	1	0.035	1	Biological Process	GO:0009176	pyrimidine deoxyribonucleoside monophosphate metabolic process	1	1	0	0	1	1
GO:0009177 pyrimidine deoxyribonucleoside monophosphate biosynthetic process	1	1	0.035	1	Biological Process	GO:0009177	pyrimidine deoxyribonucleoside monophosphate biosynthetic process	1	1	0	0	1	1
GO:0009179 purine ribonucleoside diphosphate metabolic process	21	1	0.733	1	Biological Process	GO:0009179	purine ribonucleoside diphosphate metabolic process	1	1	0	0	21	21
GO:0009185 ribonucleoside diphosphate metabolic process	21	1	0.733	1	Biological Process	GO:0009185	ribonucleoside diphosphate metabolic process	1	1	0	0	21	21
GO:0009186 deoxyribonucleoside diphosphate metabolic process	1	1	0.035	1	Biological Process	GO:0009186	deoxyribonucleoside diphosphate metabolic process	1	1	0	0	1	1
GO:0009199 ribonucleoside triphosphate metabolic process	45	1	1.572	1	Biological Process	GO:0009199	ribonucleoside triphosphate metabolic process	1	1	0	0	45	45
GO:0009200 deoxyribonucleoside triphosphate metabolic process	1	1	0.035	1	Biological Process	GO:0009200	deoxyribonucleoside triphosphate metabolic process	1	1	0	0	1	1
GO:0009201 ribonucleoside triphosphate biosynthetic process	37	1	1.292	1	Biological Process	GO:0009201	ribonucleoside triphosphate biosynthetic process	1	1	0	0	37	37
GO:0009205 purine ribonucleoside triphosphate metabolic process	45	1	1.572	1	Biological Process	GO:0009205	purine ribonucleoside triphosphate metabolic process	1	1	0	0	45	45
GO:0009206 purine ribonucleoside triphosphate biosynthetic process	37	1	1.292	1	Biological Process	GO:0009206	purine ribonucleoside triphosphate biosynthetic process	1	1	0	0	37	37
GO:0009208 pyrimidine ribonucleoside triphosphate metabolic process	3	1	0.105	1	Biological Process	GO:0009208	pyrimidine ribonucleoside triphosphate metabolic process	1	1	0	0	3	3
GO:0009209 pyrimidine ribonucleoside triphosphate biosynthetic process	3	1	0.105	1	Biological Process	GO:0009209	pyrimidine ribonucleoside triphosphate biosynthetic process	1	1	0	0	3	3
GO:0009211 pyrimidine deoxyribonucleoside triphosphate metabolic process	1	1	0.035	1	Biological Process	GO:0009211	pyrimidine deoxyribonucleoside triphosphate metabolic process	1	1	0	0	1	1
GO:0009218 pyrimidine ribonucleotide metabolic process	3	1	0.105	1	Biological Process	GO:0009218	pyrimidine ribonucleotide metabolic process	1	1	0	0	3	3
GO:0009219 pyrimidine deoxyribonucleotide metabolic process	2	1	0.07	1	Biological Process	GO:0009219	pyrimidine deoxyribonucleotide metabolic process	1	1	0	0	2	2
GO:0009220 pyrimidine ribonucleotide biosynthetic process	3	1	0.105	1	Biological Process	GO:0009220	pyrimidine ribonucleotide biosynthetic process	1	1	0	0	3	3
GO:0009221 pyrimidine deoxyribonucleotide biosynthetic process	1	1	0.035	1	Biological Process	GO:0009221	pyrimidine deoxyribonucleotide biosynthetic process	1	1	0	0	1	1
GO:0009225 nucleotide-sugar metabolic process	1	1	0.035	1	Biological Process	GO:0009225	nucleotide-sugar metabolic process	1	1	0	0	1	1
GO:0009226 nucleotide-sugar biosynthetic process	1	1	0.035	1	Biological Process	GO:0009226	nucleotide-sugar biosynthetic process	1	1	0	0	1	1
GO:0009228 thiamine biosynthetic process	2	1	0.07	1	Biological Process	GO:0009228	thiamine biosynthetic process	1	1	0	0	2	2
GO:0009231 riboflavin biosynthetic process	2	1	0.07	1	Biological Process	GO:0009231	riboflavin biosynthetic process	1	1	0	0	2	2
GO:0009240 isopentenyl diphosphate biosynthetic process	1	1	0.035	1	Biological Process	GO:0009240	isopentenyl diphosphate biosynthetic process	1	1	0	0	1	1
GO:0009245 lipid A biosynthetic process	1	1	0.035	1	Biological Process	GO:0009245	lipid A biosynthetic process	1	1	0	0	1	1
GO:0009247 glycolipid biosynthetic process	9	1	0.314	1	Biological Process	GO:0009247	glycolipid biosynthetic process	1	1	0	0	9	9
GO:0009250 glucan biosynthetic process	26	1	0.908	1	Biological Process	GO:0009250	glucan biosynthetic process	1	1	0	0	26	26
GO:0009259 ribonucleotide metabolic process	52	1	1.816	1	Biological Process	GO:0009259	ribonucleotide metabolic process	1	1	0	0	52	52
GO:0009260 ribonucleotide biosynthetic process	39	1	1.362	1	Biological Process	GO:0009260	ribonucleotide biosynthetic process	1	1	0	0	39	39
GO:0009262 deoxyribonucleotide metabolic process	2	1	0.07	1	Biological Process	GO:0009262	deoxyribonucleotide metabolic process	1	1	0	0	2	2
GO:0009263 deoxyribonucleotide biosynthetic process	1	1	0.035	1	Biological Process	GO:0009263	deoxyribonucleotide biosynthetic process	1	1	0	0	1	1
GO:0009265 2'-deoxyribonucleotide biosynthetic process	1	1	0.035	1	Biological Process	GO:0009265	2'-deoxyribonucleotide biosynthetic process	1	1	0	0	1	1
GO:0009298 GDP-mannose biosynthetic process	1	1	0.035	1	Biological Process	GO:0009298	GDP-mannose biosynthetic process	1	1	0	0	1	1
GO:0009308 amine metabolic process	15	1	0.524	1	Biological Process	GO:0009308	amine metabolic process	1	1	0	0	15	15
GO:0009309 amine biosynthetic process	5	1	0.175	1	Biological Process	GO:0009309	amine biosynthetic process	1	1	0	0	5	5
GO:0009310 amine catabolic process	2	1	0.07	1	Biological Process	GO:0009310	amine catabolic process	1	1	0	0	2	2
GO:0009311 oligosaccharide metabolic process	14	1	0.489	1	Biological Process	GO:0009311	oligosaccharide metabolic process	1	1	0	0	14	14
GO:0009312 oligosaccharide biosynthetic process	8	1	0.279	1	Biological Process	GO:0009312	oligosaccharide biosynthetic process	1	1	0	0	8	8
GO:0009314 response to radiation	2	1	0.07	1	Biological Process	GO:0009314	response to radiation	1	1	0	0	2	2
GO:0009317 acetyl-CoA carboxylase complex	1	1	0.088	1	Cellular Component	GO:0009317	acetyl-CoA carboxylase complex	1	1	0	0	1	1
GO:0009341 beta-galactosidase complex	1	1	0.088	1	Cellular Component	GO:0009341	beta-galactosidase complex	1	1	0	0	1	1
GO:0009349 riboflavin synthase complex	1	1	0.088	1	Cellular Component	GO:0009349	riboflavin synthase complex	1	1	0	0	1	1
GO:0009394 2'-deoxyribonucleotide metabolic process	2	1	0.07	1	Biological Process	GO:0009394	2'-deoxyribonucleotide metabolic process	1	1	0	0	2	2
GO:0009396 folic acid-containing compound biosynthetic process	4	1	0.14	1	Biological Process	GO:0009396	folic acid-containing compound biosynthetic process	1	1	0	0	4	4
GO:0009415 response to water	2	1	0.07	1	Biological Process	GO:0009415	response to water	1	1	0	0	2	2
GO:0009416 response to light stimulus	2	1	0.07	1	Biological Process	GO:0009416	response to light stimulus	1	1	0	0	2	2
GO:0009445 putrescine metabolic process	1	1	0.035	1	Biological Process	GO:0009445	putrescine metabolic process	1	1	0	0	1	1
GO:0009446 putrescine biosynthetic process	1	1	0.035	1	Biological Process	GO:0009446	putrescine biosynthetic process	1	1	0	0	1	1
GO:0009451 RNA modification	12	1	0.419	1	Biological Process	GO:0009451	RNA modification	1	1	0	0	12	12
GO:0009452 7-methylguanosine RNA capping	1	1	0.035	1	Biological Process	GO:0009452	7-methylguanosine RNA capping	1	1	0	0	1	1
GO:0009496 plastoquinol--plastocyanin reductase activity	3	1	0.069	1	Molecular Function	GO:0009496	plastoquinol--plastocyanin reductase activity	1	1	0	0	3	3
GO:0009507 chloroplast	7	1	0.619	1	Cellular Component	GO:0009507	chloroplast	1	1	0	0	7	7
GO:0009512 cytochrome b6f complex	2	1	0.177	1	Cellular Component	GO:0009512	cytochrome b6f complex	1	1	0	0	2	2
GO:0009521 photosystem	32	1	2.832	1	Cellular Component	GO:0009521	photosystem	1	1	0	0	32	32
GO:0009522 photosystem I	13	1	1.15	1	Cellular Component	GO:0009522	photosystem I	1	1	0	0	13	13
GO:0009523 photosystem II	18	1	1.593	1	Cellular Component	GO:0009523	photosystem II	1	1	0	0	18	18
GO:0009536 plastid	7	1	0.619	1	Cellular Component	GO:0009536	plastid	1	1	0	0	7	7
GO:0009538 photosystem I reaction center	6	1	0.531	1	Cellular Component	GO:0009538	photosystem I reaction center	1	1	0	0	6	6
GO:0009555 pollen development	1	1	0.035	1	Biological Process	GO:0009555	pollen development	1	1	0	0	1	1
GO:0009579 thylakoid	37	1	3.274	1	Cellular Component	GO:0009579	thylakoid	1	1	0	0	37	37
GO:0009581 detection of external stimulus	2	1	0.07	1	Biological Process	GO:0009581	detection of external stimulus	1	1	0	0	2	2
GO:0009582 detection of abiotic stimulus	2	1	0.07	1	Biological Process	GO:0009582	detection of abiotic stimulus	1	1	0	0	2	2
GO:0009583 detection of light stimulus	2	1	0.07	1	Biological Process	GO:0009583	detection of light stimulus	1	1	0	0	2	2
GO:0009584 detection of visible light	2	1	0.07	1	Biological Process	GO:0009584	detection of visible light	1	1	0	0	2	2
GO:0009605 response to external stimulus	2	1	0.07	1	Biological Process	GO:0009605	response to external stimulus	1	1	0	0	2	2
GO:0009607 response to biotic stimulus	11	1	0.384	1	Biological Process	GO:0009607	response to biotic stimulus	1	1	0	0	11	11
GO:0009628 response to abiotic stimulus	4	1	0.14	1	Biological Process	GO:0009628	response to abiotic stimulus	1	1	0	0	4	4
GO:0009654 photosystem II oxygen evolving complex	11	1	0.973	1	Cellular Component	GO:0009654	photosystem II oxygen evolving complex	1	1	0	0	11	11
GO:0009664 plant-type cell wall organization	2	1	0.07	1	Biological Process	GO:0009664	plant-type cell wall organization	1	1	0	0	2	2
GO:0009678 hydrogen-translocating pyrophosphatase activity	5	1	0.114	1	Molecular Function	GO:0009678	hydrogen-translocating pyrophosphatase activity	1	1	0	0	5	5
GO:0009690 cytokinin metabolic process	1	1	0.035	1	Biological Process	GO:0009690	cytokinin metabolic process	1	1	0	0	1	1
GO:0009719 response to endogenous stimulus	21	1	0.733	1	Biological Process	GO:0009719	response to endogenous stimulus	1	1	0	0	21	21
GO:0009725 response to hormone	21	1	0.733	1	Biological Process	GO:0009725	response to hormone	1	1	0	0	21	21
GO:0009733 response to auxin	6	1	0.21	1	Biological Process	GO:0009733	response to auxin	1	1	0	0	6	6
GO:0009767 photosynthetic electron transport chain	5	1	0.175	1	Biological Process	GO:0009767	photosynthetic electron transport chain	1	1	0	0	5	5
GO:0009772 photosynthetic electron transport in photosystem II	3	1	0.105	1	Biological Process	GO:0009772	photosynthetic electron transport in photosystem II	1	1	0	0	3	3
GO:0009832 plant-type cell wall biogenesis	2	1	0.07	1	Biological Process	GO:0009832	plant-type cell wall biogenesis	1	1	0	0	2	2
GO:0009856 pollination	9	1	0.314	1	Biological Process	GO:0009856	pollination	1	1	0	0	9	9
GO:0009875 pollen-pistil interaction	9	1	0.314	1	Biological Process	GO:0009875	pollen-pistil interaction	1	1	0	0	9	9
GO:0009889 regulation of biosynthetic process	230	1	8.034	1	Biological Process	GO:0009889	regulation of biosynthetic process	1	1	0	0	230	230
GO:0009890 negative regulation of biosynthetic process	2	1	0.07	1	Biological Process	GO:0009890	negative regulation of biosynthetic process	1	1	0	0	2	2
GO:0009891 positive regulation of biosynthetic process	3	1	0.105	1	Biological Process	GO:0009891	positive regulation of biosynthetic process	1	1	0	0	3	3
GO:0009892 negative regulation of metabolic process	9	1	0.314	1	Biological Process	GO:0009892	negative regulation of metabolic process	1	1	0	0	9	9
GO:0009893 positive regulation of metabolic process	4	1	0.14	1	Biological Process	GO:0009893	positive regulation of metabolic process	1	1	0	0	4	4
GO:0009894 regulation of catabolic process	3	1	0.105	1	Biological Process	GO:0009894	regulation of catabolic process	1	1	0	0	3	3
GO:0009895 negative regulation of catabolic process	1	1	0.035	1	Biological Process	GO:0009895	negative regulation of catabolic process	1	1	0	0	1	1
GO:0009896 positive regulation of catabolic process	1	1	0.035	1	Biological Process	GO:0009896	positive regulation of catabolic process	1	1	0	0	1	1
GO:0009898 cytoplasmic side of plasma membrane	1	1	0.088	1	Cellular Component	GO:0009898	cytoplasmic side of plasma membrane	1	1	0	0	1	1
GO:0009916 alternative oxidase activity	1	1	0.023	1	Molecular Function	GO:0009916	alternative oxidase activity	1	1	0	0	1	1
GO:0009966 regulation of signal transduction	5	1	0.175	1	Biological Process	GO:0009966	regulation of signal transduction	1	1	0	0	5	5
GO:0009967 positive regulation of signal transduction	1	1	0.035	1	Biological Process	GO:0009967	positive regulation of signal transduction	1	1	0	0	1	1
GO:0009972 cytidine deamination	1	1	0.035	1	Biological Process	GO:0009972	cytidine deamination	1	1	0	0	1	1
GO:0009982 pseudouridine synthase activity	7	1	0.16	1	Molecular Function	GO:0009982	pseudouridine synthase activity	1	1	0	0	7	7
GO:0009987 cellular process	1811	1	63.255	1	Biological Process	GO:0009987	cellular process	1	1	0	0	1811	1811
GO:0010033 response to organic substance	21	1	0.733	1	Biological Process	GO:0010033	response to organic substance	1	1	0	0	21	21
GO:0010035 response to inorganic substance	3	1	0.105	1	Biological Process	GO:0010035	response to inorganic substance	1	1	0	0	3	3
GO:0010109 regulation of photosynthesis	2	1	0.07	1	Biological Process	GO:0010109	regulation of photosynthesis	1	1	0	0	2	2
GO:0010167 response to nitrate	1	1	0.035	1	Biological Process	GO:0010167	response to nitrate	1	1	0	0	1	1
GO:0010181 FMN binding	9	1	0.206	1	Molecular Function	GO:0010181	FMN binding	1	1	0	0	9	9
GO:0010207 photosystem II assembly	2	1	0.07	1	Biological Process	GO:0010207	photosystem II assembly	1	1	0	0	2	2
GO:0010215 cellulose microfibril organization	2	1	0.07	1	Biological Process	GO:0010215	cellulose microfibril organization	1	1	0	0	2	2
GO:0010277 chlorophyllide a oxygenase [overall] activity	4	1	0.092	1	Molecular Function	GO:0010277	chlorophyllide a oxygenase [overall] activity	1	1	0	0	4	4
GO:0010309 acireductone dioxygenase [iron(II)-requiring] activity	2	1	0.046	1	Molecular Function	GO:0010309	acireductone dioxygenase [iron(II)-requiring] activity	1	1	0	0	2	2
GO:0010333 terpene synthase activity	4	1	0.092	1	Molecular Function	GO:0010333	terpene synthase activity	1	1	0	0	4	4
GO:0010340 carboxyl-O-methyltransferase activity	1	1	0.023	1	Molecular Function	GO:0010340	carboxyl-O-methyltransferase activity	1	1	0	0	1	1
GO:0010467 gene expression	526	1	18.372	1	Biological Process	GO:0010467	gene expression	1	1	0	0	526	526
GO:0010468 regulation of gene expression	235	1	8.208	1	Biological Process	GO:0010468	regulation of gene expression	1	1	0	0	235	235
GO:0010498 proteasomal protein catabolic process	4	1	0.14	1	Biological Process	GO:0010498	proteasomal protein catabolic process	1	1	0	0	4	4
GO:0010506 regulation of autophagy	1	1	0.035	1	Biological Process	GO:0010506	regulation of autophagy	1	1	0	0	1	1
GO:0010508 positive regulation of autophagy	1	1	0.035	1	Biological Process	GO:0010508	positive regulation of autophagy	1	1	0	0	1	1
GO:0010556 regulation of macromolecule biosynthetic process	230	1	8.034	1	Biological Process	GO:0010556	regulation of macromolecule biosynthetic process	1	1	0	0	230	230
GO:0010557 positive regulation of macromolecule biosynthetic process	3	1	0.105	1	Biological Process	GO:0010557	positive regulation of macromolecule biosynthetic process	1	1	0	0	3	3
GO:0010558 negative regulation of macromolecule biosynthetic process	2	1	0.07	1	Biological Process	GO:0010558	negative regulation of macromolecule biosynthetic process	1	1	0	0	2	2
GO:0010564 regulation of cell cycle process	2	1	0.07	1	Biological Process	GO:0010564	regulation of cell cycle process	1	1	0	0	2	2
GO:0010604 positive regulation of macromolecule metabolic process	3	1	0.105	1	Biological Process	GO:0010604	positive regulation of macromolecule metabolic process	1	1	0	0	3	3
GO:0010605 negative regulation of macromolecule metabolic process	9	1	0.314	1	Biological Process	GO:0010605	negative regulation of macromolecule metabolic process	1	1	0	0	9	9
GO:0010608 posttranscriptional regulation of gene expression	4	1	0.14	1	Biological Process	GO:0010608	posttranscriptional regulation of gene expression	1	1	0	0	4	4
GO:0010628 positive regulation of gene expression	3	1	0.105	1	Biological Process	GO:0010628	positive regulation of gene expression	1	1	0	0	3	3
GO:0010629 negative regulation of gene expression	8	1	0.279	1	Biological Process	GO:0010629	negative regulation of gene expression	1	1	0	0	8	8
GO:0010638 positive regulation of organelle organization	6	1	0.21	1	Biological Process	GO:0010638	positive regulation of organelle organization	1	1	0	0	6	6
GO:0010639 negative regulation of organelle organization	3	1	0.105	1	Biological Process	GO:0010639	negative regulation of organelle organization	1	1	0	0	3	3
GO:0010646 regulation of cell communication	5	1	0.175	1	Biological Process	GO:0010646	regulation of cell communication	1	1	0	0	5	5
GO:0010647 positive regulation of cell communication	1	1	0.035	1	Biological Process	GO:0010647	positive regulation of cell communication	1	1	0	0	1	1
GO:0010817 regulation of hormone levels	1	1	0.035	1	Biological Process	GO:0010817	regulation of hormone levels	1	1	0	0	1	1
GO:0010876 lipid localization	4	1	0.14	1	Biological Process	GO:0010876	lipid localization	1	1	0	0	4	4
GO:0010921 regulation of phosphatase activity	1	1	0.035	1	Biological Process	GO:0010921	regulation of phosphatase activity	1	1	0	0	1	1
GO:0010948 negative regulation of cell cycle process	1	1	0.035	1	Biological Process	GO:0010948	negative regulation of cell cycle process	1	1	0	0	1	1
GO:0010965 regulation of mitotic sister chromatid separation	1	1	0.035	1	Biological Process	GO:0010965	regulation of mitotic sister chromatid separation	1	1	0	0	1	1
GO:0010968 regulation of microtubule nucleation	4	1	0.14	1	Biological Process	GO:0010968	regulation of microtubule nucleation	1	1	0	0	4	4
GO:0012505 endomembrane system	51	1	4.513	1	Cellular Component	GO:0012505	endomembrane system	1	1	0	0	51	51
GO:0012506 vesicle membrane	12	1	1.062	1	Cellular Component	GO:0012506	vesicle membrane	1	1	0	0	12	12
GO:0012507 ER to Golgi transport vesicle membrane	6	1	0.531	1	Cellular Component	GO:0012507	ER to Golgi transport vesicle membrane	1	1	0	0	6	6
GO:0012510 trans-Golgi network transport vesicle membrane	3	1	0.265	1	Cellular Component	GO:0012510	trans-Golgi network transport vesicle membrane	1	1	0	0	3	3
GO:0012511 monolayer-surrounded lipid storage body	1	1	0.088	1	Cellular Component	GO:0012511	monolayer-surrounded lipid storage body	1	1	0	0	1	1
GO:0015002 heme-copper terminal oxidase activity	4	1	0.092	1	Molecular Function	GO:0015002	heme-copper terminal oxidase activity	1	1	0	0	4	4
GO:0015018 galactosylgalactosylxylosylprotein 3-beta-glucuronosyltransferase activity	2	1	0.046	1	Molecular Function	GO:0015018	galactosylgalactosylxylosylprotein 3-beta-glucuronosyltransferase activity	1	1	0	0	2	2
GO:0015020 glucuronosyltransferase activity	2	1	0.046	1	Molecular Function	GO:0015020	glucuronosyltransferase activity	1	1	0	0	2	2
GO:0015031 protein transport	69	1	2.41	1	Biological Process	GO:0015031	protein transport	1	1	0	0	69	69
GO:0015035 protein disulfide oxidoreductase activity	11	1	0.252	1	Molecular Function	GO:0015035	protein disulfide oxidoreductase activity	1	1	0	0	11	11
GO:0015036 disulfide oxidoreductase activity	11	1	0.252	1	Molecular Function	GO:0015036	disulfide oxidoreductase activity	1	1	0	0	11	11
GO:0015074 DNA integration	3	1	0.105	1	Biological Process	GO:0015074	DNA integration	1	1	0	0	3	3
GO:0015075 ion transmembrane transporter activity	96	1	2.197	1	Molecular Function	GO:0015075	ion transmembrane transporter activity	1	1	0	0	96	96
GO:0015077 monovalent inorganic cation transmembrane transporter activity	41	1	0.938	1	Molecular Function	GO:0015077	monovalent inorganic cation transmembrane transporter activity	1	1	0	0	41	41
GO:0015078 hydrogen ion transmembrane transporter activity	34	1	0.778	1	Molecular Function	GO:0015078	hydrogen ion transmembrane transporter activity	1	1	0	0	34	34
GO:0015079 potassium ion transmembrane transporter activity	6	1	0.137	1	Molecular Function	GO:0015079	potassium ion transmembrane transporter activity	1	1	0	0	6	6
GO:0015095 magnesium ion transmembrane transporter activity	5	1	0.114	1	Molecular Function	GO:0015095	magnesium ion transmembrane transporter activity	1	1	0	0	5	5
GO:0015098 molybdate ion transmembrane transporter activity	1	1	0.023	1	Molecular Function	GO:0015098	molybdate ion transmembrane transporter activity	1	1	0	0	1	1
GO:0015103 inorganic anion transmembrane transporter activity	89	1	2.037	1	Molecular Function	GO:0015103	inorganic anion transmembrane transporter activity	1	1	0	0	89	89
GO:0015108 chloride transmembrane transporter activity	3	1	0.069	1	Molecular Function	GO:0015108	chloride transmembrane transporter activity	1	1	0	0	3	3
GO:0015114 phosphate ion transmembrane transporter activity	89	1	2.037	1	Molecular Function	GO:0015114	phosphate ion transmembrane transporter activity	1	1	0	0	89	89
GO:0015116 sulfate transmembrane transporter activity	9	1	0.206	1	Molecular Function	GO:0015116	sulfate transmembrane transporter activity	1	1	0	0	9	9
GO:0015144 carbohydrate transmembrane transporter activity	2	1	0.046	1	Molecular Function	GO:0015144	carbohydrate transmembrane transporter activity	1	1	0	0	2	2
GO:0015171 amino acid transmembrane transporter activity	5	1	0.114	1	Molecular Function	GO:0015171	amino acid transmembrane transporter activity	1	1	0	0	5	5
GO:0015211 purine nucleoside transmembrane transporter activity	1	1	0.023	1	Molecular Function	GO:0015211	purine nucleoside transmembrane transporter activity	1	1	0	0	1	1
GO:0015215 nucleotide transmembrane transporter activity	1	1	0.023	1	Molecular Function	GO:0015215	nucleotide transmembrane transporter activity	1	1	0	0	1	1
GO:0015216 purine nucleotide transmembrane transporter activity	1	1	0.023	1	Molecular Function	GO:0015216	purine nucleotide transmembrane transporter activity	1	1	0	0	1	1
GO:0015217 ADP transmembrane transporter activity	1	1	0.023	1	Molecular Function	GO:0015217	ADP transmembrane transporter activity	1	1	0	0	1	1
GO:0015238 drug transmembrane transporter activity	12	1	0.275	1	Molecular Function	GO:0015238	drug transmembrane transporter activity	1	1	0	0	12	12
GO:0015267 channel activity	13	1	0.298	1	Molecular Function	GO:0015267	channel activity	1	1	0	0	13	13
GO:0015276 ligand-gated ion channel activity	3	1	0.069	1	Molecular Function	GO:0015276	ligand-gated ion channel activity	1	1	0	0	3	3
GO:0015291 secondary active transmembrane transporter activity	20	1	0.458	1	Molecular Function	GO:0015291	secondary active transmembrane transporter activity	1	1	0	0	20	20
GO:0015293 symporter activity	2	1	0.046	1	Molecular Function	GO:0015293	symporter activity	1	1	0	0	2	2
GO:0015294 solute:cation symporter activity	2	1	0.046	1	Molecular Function	GO:0015294	solute:cation symporter activity	1	1	0	0	2	2
GO:0015295 solute:proton symporter activity	2	1	0.046	1	Molecular Function	GO:0015295	solute:proton symporter activity	1	1	0	0	2	2
GO:0015297 antiporter activity	17	1	0.389	1	Molecular Function	GO:0015297	antiporter activity	1	1	0	0	17	17
GO:0015298 solute:cation antiporter activity	5	1	0.114	1	Molecular Function	GO:0015298	solute:cation antiporter activity	1	1	0	0	5	5
GO:0015299 solute:proton antiporter activity	5	1	0.114	1	Molecular Function	GO:0015299	solute:proton antiporter activity	1	1	0	0	5	5
GO:0015301 anion:anion antiporter activity	1	1	0.023	1	Molecular Function	GO:0015301	anion:anion antiporter activity	1	1	0	0	1	1
GO:0015318 inorganic solute uptake transmembrane transporter activity	89	1	2.037	1	Molecular Function	GO:0015318	inorganic solute uptake transmembrane transporter activity	1	1	0	0	89	89
GO:0015399 primary active transmembrane transporter activity	39	1	0.893	1	Molecular Function	GO:0015399	primary active transmembrane transporter activity	1	1	0	0	39	39
GO:0015405 P-P-bond-hydrolysis-driven transmembrane transporter activity	39	1	0.893	1	Molecular Function	GO:0015405	P-P-bond-hydrolysis-driven transmembrane transporter activity	1	1	0	0	39	39
GO:0015563 uptake transmembrane transporter activity	89	1	2.037	1	Molecular Function	GO:0015563	uptake transmembrane transporter activity	1	1	0	0	89	89
GO:0015605 organophosphate ester transmembrane transporter activity	1	1	0.023	1	Molecular Function	GO:0015605	organophosphate ester transmembrane transporter activity	1	1	0	0	1	1
GO:0015629 actin cytoskeleton	9	1	0.796	1	Cellular Component	GO:0015629	actin cytoskeleton	1	1	0	0	9	9
GO:0015630 microtubule cytoskeleton	6	1	0.531	1	Cellular Component	GO:0015630	microtubule cytoskeleton	1	1	0	0	6	6
GO:0015631 tubulin binding	27	1	0.618	1	Molecular Function	GO:0015631	tubulin binding	1	1	0	0	27	27
GO:0015672 monovalent inorganic cation transport	40	1	1.397	1	Biological Process	GO:0015672	monovalent inorganic cation transport	1	1	0	0	40	40
GO:0015689 molybdate ion transport	1	1	0.035	1	Biological Process	GO:0015689	molybdate ion transport	1	1	0	0	1	1
GO:0015693 magnesium ion transport	5	1	0.175	1	Biological Process	GO:0015693	magnesium ion transport	1	1	0	0	5	5
GO:0015696 ammonium transport	1	1	0.035	1	Biological Process	GO:0015696	ammonium transport	1	1	0	0	1	1
GO:0015698 inorganic anion transport	15	1	0.524	1	Biological Process	GO:0015698	inorganic anion transport	1	1	0	0	15	15
GO:0015706 nitrate transport	1	1	0.035	1	Biological Process	GO:0015706	nitrate transport	1	1	0	0	1	1
GO:0015711 organic anion transport	9	1	0.314	1	Biological Process	GO:0015711	organic anion transport	1	1	0	0	9	9
GO:0015718 monocarboxylic acid transport	1	1	0.035	1	Biological Process	GO:0015718	monocarboxylic acid transport	1	1	0	0	1	1
GO:0015740 C4-dicarboxylate transport	1	1	0.035	1	Biological Process	GO:0015740	C4-dicarboxylate transport	1	1	0	0	1	1
GO:0015743 malate transport	1	1	0.035	1	Biological Process	GO:0015743	malate transport	1	1	0	0	1	1
GO:0015833 peptide transport	69	1	2.41	1	Biological Process	GO:0015833	peptide transport	1	1	0	0	69	69
GO:0015849 organic acid transport	9	1	0.314	1	Biological Process	GO:0015849	organic acid transport	1	1	0	0	9	9
GO:0015893 drug transport	11	1	0.384	1	Biological Process	GO:0015893	drug transport	1	1	0	0	11	11
GO:0015923 mannosidase activity	7	1	0.16	1	Molecular Function	GO:0015923	mannosidase activity	1	1	0	0	7	7
GO:0015924 mannosyl-oligosaccharide mannosidase activity	4	1	0.092	1	Molecular Function	GO:0015924	mannosyl-oligosaccharide mannosidase activity	1	1	0	0	4	4
GO:0015925 galactosidase activity	1	1	0.023	1	Molecular Function	GO:0015925	galactosidase activity	1	1	0	0	1	1
GO:0015926 glucosidase activity	1	1	0.023	1	Molecular Function	GO:0015926	glucosidase activity	1	1	0	0	1	1
GO:0015928 fucosidase activity	1	1	0.023	1	Molecular Function	GO:0015928	fucosidase activity	1	1	0	0	1	1
GO:0015930 glutamate synthase activity	2	1	0.046	1	Molecular Function	GO:0015930	glutamate synthase activity	1	1	0	0	2	2
GO:0015932 nucleobase-containing compound transmembrane transporter activity	2	1	0.046	1	Molecular Function	GO:0015932	nucleobase-containing compound transmembrane transporter activity	1	1	0	0	2	2
GO:0015934 large ribosomal subunit	3	1	0.265	1	Cellular Component	GO:0015934	large ribosomal subunit	1	1	0	0	3	3
GO:0015936 coenzyme A metabolic process	3	1	0.105	1	Biological Process	GO:0015936	coenzyme A metabolic process	1	1	0	0	3	3
GO:0015937 coenzyme A biosynthetic process	1	1	0.035	1	Biological Process	GO:0015937	coenzyme A biosynthetic process	1	1	0	0	1	1
GO:0015939 pantothenate metabolic process	1	1	0.035	1	Biological Process	GO:0015939	pantothenate metabolic process	1	1	0	0	1	1
GO:0015940 pantothenate biosynthetic process	1	1	0.035	1	Biological Process	GO:0015940	pantothenate biosynthetic process	1	1	0	0	1	1
GO:0015969 guanosine tetraphosphate metabolic process	3	1	0.105	1	Biological Process	GO:0015969	guanosine tetraphosphate metabolic process	1	1	0	0	3	3
GO:0015977 carbon fixation	3	1	0.105	1	Biological Process	GO:0015977	carbon fixation	1	1	0	0	3	3
GO:0015979 photosynthesis	38	1	1.327	1	Biological Process	GO:0015979	photosynthesis	1	1	0	0	38	38
GO:0015980 energy derivation by oxidation of organic compounds	7	1	0.244	1	Biological Process	GO:0015980	energy derivation by oxidation of organic compounds	1	1	0	0	7	7
GO:0015985 energy coupled proton transport, down electrochemical gradient	11	1	0.384	1	Biological Process	GO:0015985	energy coupled proton transport, down electrochemical gradient	1	1	0	0	11	11
GO:0015986 ATP synthesis coupled proton transport	11	1	0.384	1	Biological Process	GO:0015986	ATP synthesis coupled proton transport	1	1	0	0	11	11
GO:0015988 energy coupled proton transmembrane transport, against electrochemical gradient	20	1	0.699	1	Biological Process	GO:0015988	energy coupled proton transmembrane transport, against electrochemical gradient	1	1	0	0	20	20
GO:0015991 ATP hydrolysis coupled proton transport	20	1	0.699	1	Biological Process	GO:0015991	ATP hydrolysis coupled proton transport	1	1	0	0	20	20
GO:0015992 proton transport	31	1	1.083	1	Biological Process	GO:0015992	proton transport	1	1	0	0	31	31
GO:0015994 chlorophyll metabolic process	2	1	0.07	1	Biological Process	GO:0015994	chlorophyll metabolic process	1	1	0	0	2	2
GO:0015995 chlorophyll biosynthetic process	1	1	0.035	1	Biological Process	GO:0015995	chlorophyll biosynthetic process	1	1	0	0	1	1
GO:0015996 chlorophyll catabolic process	1	1	0.035	1	Biological Process	GO:0015996	chlorophyll catabolic process	1	1	0	0	1	1
GO:0016020 membrane	587	1	51.947	1	Cellular Component	GO:0016020	membrane	1	1	0	0	587	587
GO:0016021 integral component of membrane	254	1	22.478	1	Cellular Component	GO:0016021	integral component of membrane	1	1	0	0	254	254
GO:0016023 cytoplasmic, membrane-bounded vesicle	12	1	1.062	1	Cellular Component	GO:0016023	cytoplasmic, membrane-bounded vesicle	1	1	0	0	12	12
GO:0016042 lipid catabolic process	5	1	0.175	1	Biological Process	GO:0016042	lipid catabolic process	1	1	0	0	5	5
GO:0016043 cellular component organization	97	1	3.388	1	Biological Process	GO:0016043	cellular component organization	1	1	0	0	97	97
GO:0016049 cell growth	2	1	0.07	1	Biological Process	GO:0016049	cell growth	1	1	0	0	2	2
GO:0016050 vesicle organization	1	1	0.035	1	Biological Process	GO:0016050	vesicle organization	1	1	0	0	1	1
GO:0016051 carbohydrate biosynthetic process	38	1	1.327	1	Biological Process	GO:0016051	carbohydrate biosynthetic process	1	1	0	0	38	38
GO:0016052 carbohydrate catabolic process	24	1	0.838	1	Biological Process	GO:0016052	carbohydrate catabolic process	1	1	0	0	24	24
GO:0016053 organic acid biosynthetic process	82	1	2.864	1	Biological Process	GO:0016053	organic acid biosynthetic process	1	1	0	0	82	82
GO:0016054 organic acid catabolic process	7	1	0.244	1	Biological Process	GO:0016054	organic acid catabolic process	1	1	0	0	7	7
GO:0016070 RNA metabolic process	365	1	12.749	1	Biological Process	GO:0016070	RNA metabolic process	1	1	0	0	365	365
GO:0016071 mRNA metabolic process	23	1	0.803	1	Biological Process	GO:0016071	mRNA metabolic process	1	1	0	0	23	23
GO:0016072 rRNA metabolic process	11	1	0.384	1	Biological Process	GO:0016072	rRNA metabolic process	1	1	0	0	11	11
GO:0016108 tetraterpenoid metabolic process	3	1	0.105	1	Biological Process	GO:0016108	tetraterpenoid metabolic process	1	1	0	0	3	3
GO:0016109 tetraterpenoid biosynthetic process	3	1	0.105	1	Biological Process	GO:0016109	tetraterpenoid biosynthetic process	1	1	0	0	3	3
GO:0016114 terpenoid biosynthetic process	6	1	0.21	1	Biological Process	GO:0016114	terpenoid biosynthetic process	1	1	0	0	6	6
GO:0016116 carotenoid metabolic process	3	1	0.105	1	Biological Process	GO:0016116	carotenoid metabolic process	1	1	0	0	3	3
GO:0016117 carotenoid biosynthetic process	3	1	0.105	1	Biological Process	GO:0016117	carotenoid biosynthetic process	1	1	0	0	3	3
GO:0016149 translation release factor activity, codon specific	4	1	0.092	1	Molecular Function	GO:0016149	translation release factor activity, codon specific	1	1	0	0	4	4
GO:0016157 sucrose synthase activity	6	1	0.137	1	Molecular Function	GO:0016157	sucrose synthase activity	1	1	0	0	6	6
GO:0016160 amylase activity	4	1	0.092	1	Molecular Function	GO:0016160	amylase activity	1	1	0	0	4	4
GO:0016161 beta-amylase activity	2	1	0.046	1	Molecular Function	GO:0016161	beta-amylase activity	1	1	0	0	2	2
GO:0016168 chlorophyll binding	2	1	0.046	1	Molecular Function	GO:0016168	chlorophyll binding	1	1	0	0	2	2
GO:0016192 vesicle-mediated transport	65	1	2.27	1	Biological Process	GO:0016192	vesicle-mediated transport	1	1	0	0	65	65
GO:0016197 endosomal transport	3	1	0.105	1	Biological Process	GO:0016197	endosomal transport	1	1	0	0	3	3
GO:0016209 antioxidant activity	28	1	0.641	1	Molecular Function	GO:0016209	antioxidant activity	1	1	0	0	28	28
GO:0016211 ammonia ligase activity	4	1	0.092	1	Molecular Function	GO:0016211	ammonia ligase activity	1	1	0	0	4	4
GO:0016226 iron-sulfur cluster assembly	5	1	0.175	1	Biological Process	GO:0016226	iron-sulfur cluster assembly	1	1	0	0	5	5
GO:0016229 steroid dehydrogenase activity	2	1	0.046	1	Molecular Function	GO:0016229	steroid dehydrogenase activity	1	1	0	0	2	2
GO:0016236 macroautophagy	1	1	0.035	1	Biological Process	GO:0016236	macroautophagy	1	1	0	0	1	1
GO:0016255 attachment of GPI anchor to protein	1	1	0.035	1	Biological Process	GO:0016255	attachment of GPI anchor to protein	1	1	0	0	1	1
GO:0016272 prefoldin complex	3	1	0.265	1	Cellular Component	GO:0016272	prefoldin complex	1	1	0	0	3	3
GO:0016278 lysine N-methyltransferase activity	4	1	0.092	1	Molecular Function	GO:0016278	lysine N-methyltransferase activity	1	1	0	0	4	4
GO:0016279 protein-lysine N-methyltransferase activity	4	1	0.092	1	Molecular Function	GO:0016279	protein-lysine N-methyltransferase activity	1	1	0	0	4	4
GO:0016298 lipase activity	4	1	0.092	1	Molecular Function	GO:0016298	lipase activity	1	1	0	0	4	4
GO:0016301 kinase activity	373	1	8.537	1	Molecular Function	GO:0016301	kinase activity	1	1	0	0	373	373
GO:0016307 phosphatidylinositol phosphate kinase activity	3	1	0.069	1	Molecular Function	GO:0016307	phosphatidylinositol phosphate kinase activity	1	1	0	0	3	3
GO:0016310 phosphorylation	363	1	12.679	1	Biological Process	GO:0016310	phosphorylation	1	1	0	0	363	363
GO:0016311 dephosphorylation	12	1	0.419	1	Biological Process	GO:0016311	dephosphorylation	1	1	0	0	12	12
GO:0016407 acetyltransferase activity	15	1	0.343	1	Molecular Function	GO:0016407	acetyltransferase activity	1	1	0	0	15	15
GO:0016410 N-acyltransferase activity	14	1	0.32	1	Molecular Function	GO:0016410	N-acyltransferase activity	1	1	0	0	14	14
GO:0016411 acylglycerol O-acyltransferase activity	2	1	0.046	1	Molecular Function	GO:0016411	acylglycerol O-acyltransferase activity	1	1	0	0	2	2
GO:0016412 serine O-acyltransferase activity	2	1	0.046	1	Molecular Function	GO:0016412	serine O-acyltransferase activity	1	1	0	0	2	2
GO:0016413 O-acetyltransferase activity	2	1	0.046	1	Molecular Function	GO:0016413	O-acetyltransferase activity	1	1	0	0	2	2
GO:0016421 CoA carboxylase activity	2	1	0.046	1	Molecular Function	GO:0016421	CoA carboxylase activity	1	1	0	0	2	2
GO:0016423 tRNA (guanine) methyltransferase activity	1	1	0.023	1	Molecular Function	GO:0016423	tRNA (guanine) methyltransferase activity	1	1	0	0	1	1
GO:0016426 tRNA (adenine) methyltransferase activity	1	1	0.023	1	Molecular Function	GO:0016426	tRNA (adenine) methyltransferase activity	1	1	0	0	1	1
GO:0016429 tRNA (adenine-N1-)-methyltransferase activity	1	1	0.023	1	Molecular Function	GO:0016429	tRNA (adenine-N1-)-methyltransferase activity	1	1	0	0	1	1
GO:0016458 gene silencing	5	1	0.175	1	Biological Process	GO:0016458	gene silencing	1	1	0	0	5	5
GO:0016459 myosin complex	5	1	0.442	1	Cellular Component	GO:0016459	myosin complex	1	1	0	0	5	5
GO:0016462 pyrophosphatase activity	154	1	3.525	1	Molecular Function	GO:0016462	pyrophosphatase activity	1	1	0	0	154	154
GO:0016469 proton-transporting two-sector ATPase complex	29	1	2.566	1	Cellular Component	GO:0016469	proton-transporting two-sector ATPase complex	1	1	0	0	29	29
GO:0016471 vacuolar proton-transporting V-type ATPase complex	1	1	0.088	1	Cellular Component	GO:0016471	vacuolar proton-transporting V-type ATPase complex	1	1	0	0	1	1
GO:0016480 negative regulation of transcription from RNA polymerase III promoter	1	1	0.035	1	Biological Process	GO:0016480	negative regulation of transcription from RNA polymerase III promoter	1	1	0	0	1	1
GO:0016482 cytoplasmic transport	21	1	0.733	1	Biological Process	GO:0016482	cytoplasmic transport	1	1	0	0	21	21
GO:0016485 protein processing	3	1	0.105	1	Biological Process	GO:0016485	protein processing	1	1	0	0	3	3
GO:0016491 oxidoreductase activity	444	1	10.163	1	Molecular Function	GO:0016491	oxidoreductase activity	1	1	0	0	444	444
GO:0016530 metallochaperone activity	1	1	0.023	1	Molecular Function	GO:0016530	metallochaperone activity	1	1	0	0	1	1
GO:0016531 copper chaperone activity	1	1	0.023	1	Molecular Function	GO:0016531	copper chaperone activity	1	1	0	0	1	1
GO:0016538 cyclin-dependent protein serine/threonine kinase regulator activity	3	1	0.069	1	Molecular Function	GO:0016538	cyclin-dependent protein serine/threonine kinase regulator activity	1	1	0	0	3	3
GO:0016559 peroxisome fission	1	1	0.035	1	Biological Process	GO:0016559	peroxisome fission	1	1	0	0	1	1
GO:0016567 protein ubiquitination	19	1	0.664	1	Biological Process	GO:0016567	protein ubiquitination	1	1	0	0	19	19
GO:0016568 chromatin modification	8	1	0.279	1	Biological Process	GO:0016568	chromatin modification	1	1	0	0	8	8
GO:0016569 covalent chromatin modification	7	1	0.244	1	Biological Process	GO:0016569	covalent chromatin modification	1	1	0	0	7	7
GO:0016570 histone modification	7	1	0.244	1	Biological Process	GO:0016570	histone modification	1	1	0	0	7	7
GO:0016571 histone methylation	4	1	0.14	1	Biological Process	GO:0016571	histone methylation	1	1	0	0	4	4
GO:0016573 histone acetylation	3	1	0.105	1	Biological Process	GO:0016573	histone acetylation	1	1	0	0	3	3
GO:0016579 protein deubiquitination	12	1	0.419	1	Biological Process	GO:0016579	protein deubiquitination	1	1	0	0	12	12
GO:0016591 DNA-directed RNA polymerase II, holoenzyme	6	1	0.531	1	Cellular Component	GO:0016591	DNA-directed RNA polymerase II, holoenzyme	1	1	0	0	6	6
GO:0016592 mediator complex	7	1	0.619	1	Cellular Component	GO:0016592	mediator complex	1	1	0	0	7	7
GO:0016597 amino acid binding	9	1	0.206	1	Molecular Function	GO:0016597	amino acid binding	1	1	0	0	9	9
GO:0016614 oxidoreductase activity, acting on CH-OH group of donors	54	1	1.236	1	Molecular Function	GO:0016614	oxidoreductase activity, acting on CH-OH group of donors	1	1	0	0	54	54
GO:0016615 malate dehydrogenase activity	3	1	0.069	1	Molecular Function	GO:0016615	malate dehydrogenase activity	1	1	0	0	3	3
GO:0016616 oxidoreductase activity, acting on the CH-OH group of donors, NAD or NADP as acceptor	44	1	1.007	1	Molecular Function	GO:0016616	oxidoreductase activity, acting on the CH-OH group of donors, NAD or NADP as acceptor	1	1	0	0	44	44
GO:0016620 oxidoreductase activity, acting on the aldehyde or oxo group of donors, NAD or NADP as acceptor	8	1	0.183	1	Molecular Function	GO:0016620	oxidoreductase activity, acting on the aldehyde or oxo group of donors, NAD or NADP as acceptor	1	1	0	0	8	8
GO:0016624 oxidoreductase activity, acting on the aldehyde or oxo group of donors, disulfide as acceptor	3	1	0.069	1	Molecular Function	GO:0016624	oxidoreductase activity, acting on the aldehyde or oxo group of donors, disulfide as acceptor	1	1	0	0	3	3
GO:0016627 oxidoreductase activity, acting on the CH-CH group of donors	14	1	0.32	1	Molecular Function	GO:0016627	oxidoreductase activity, acting on the CH-CH group of donors	1	1	0	0	14	14
GO:0016628 oxidoreductase activity, acting on the CH-CH group of donors, NAD or NADP as acceptor	3	1	0.069	1	Molecular Function	GO:0016628	oxidoreductase activity, acting on the CH-CH group of donors, NAD or NADP as acceptor	1	1	0	0	3	3
GO:0016634 oxidoreductase activity, acting on the CH-CH group of donors, oxygen as acceptor	4	1	0.092	1	Molecular Function	GO:0016634	oxidoreductase activity, acting on the CH-CH group of donors, oxygen as acceptor	1	1	0	0	4	4
GO:0016638 oxidoreductase activity, acting on the CH-NH2 group of donors	10	1	0.229	1	Molecular Function	GO:0016638	oxidoreductase activity, acting on the CH-NH2 group of donors	1	1	0	0	10	10
GO:0016641 oxidoreductase activity, acting on the CH-NH2 group of donors, oxygen as acceptor	7	1	0.16	1	Molecular Function	GO:0016641	oxidoreductase activity, acting on the CH-NH2 group of donors, oxygen as acceptor	1	1	0	0	7	7
GO:0016642 oxidoreductase activity, acting on the CH-NH2 group of donors, disulfide as acceptor	1	1	0.023	1	Molecular Function	GO:0016642	oxidoreductase activity, acting on the CH-NH2 group of donors, disulfide as acceptor	1	1	0	0	1	1
GO:0016645 oxidoreductase activity, acting on the CH-NH group of donors	6	1	0.137	1	Molecular Function	GO:0016645	oxidoreductase activity, acting on the CH-NH group of donors	1	1	0	0	6	6
GO:0016646 oxidoreductase activity, acting on the CH-NH group of donors, NAD or NADP as acceptor	5	1	0.114	1	Molecular Function	GO:0016646	oxidoreductase activity, acting on the CH-NH group of donors, NAD or NADP as acceptor	1	1	0	0	5	5
GO:0016651 oxidoreductase activity, acting on NAD(P)H	11	1	0.252	1	Molecular Function	GO:0016651	oxidoreductase activity, acting on NAD(P)H	1	1	0	0	11	11
GO:0016655 oxidoreductase activity, acting on NAD(P)H, quinone or similar compound as acceptor	4	1	0.092	1	Molecular Function	GO:0016655	oxidoreductase activity, acting on NAD(P)H, quinone or similar compound as acceptor	1	1	0	0	4	4
GO:0016661 oxidoreductase activity, acting on other nitrogenous compounds as donors	1	1	0.023	1	Molecular Function	GO:0016661	oxidoreductase activity, acting on other nitrogenous compounds as donors	1	1	0	0	1	1
GO:0016667 oxidoreductase activity, acting on a sulfur group of donors	17	1	0.389	1	Molecular Function	GO:0016667	oxidoreductase activity, acting on a sulfur group of donors	1	1	0	0	17	17
GO:0016670 oxidoreductase activity, acting on a sulfur group of donors, oxygen as acceptor	1	1	0.023	1	Molecular Function	GO:0016670	oxidoreductase activity, acting on a sulfur group of donors, oxygen as acceptor	1	1	0	0	1	1
GO:0016671 oxidoreductase activity, acting on a sulfur group of donors, disulfide as acceptor	5	1	0.114	1	Molecular Function	GO:0016671	oxidoreductase activity, acting on a sulfur group of donors, disulfide as acceptor	1	1	0	0	5	5
GO:0016675 oxidoreductase activity, acting on a heme group of donors	4	1	0.092	1	Molecular Function	GO:0016675	oxidoreductase activity, acting on a heme group of donors	1	1	0	0	4	4
GO:0016676 oxidoreductase activity, acting on a heme group of donors, oxygen as acceptor	4	1	0.092	1	Molecular Function	GO:0016676	oxidoreductase activity, acting on a heme group of donors, oxygen as acceptor	1	1	0	0	4	4
GO:0016679 oxidoreductase activity, acting on diphenols and related substances as donors	7	1	0.16	1	Molecular Function	GO:0016679	oxidoreductase activity, acting on diphenols and related substances as donors	1	1	0	0	7	7
GO:0016681 oxidoreductase activity, acting on diphenols and related substances as donors, cytochrome as acceptor	1	1	0.023	1	Molecular Function	GO:0016681	oxidoreductase activity, acting on diphenols and related substances as donors, cytochrome as acceptor	1	1	0	0	1	1
GO:0016682 oxidoreductase activity, acting on diphenols and related substances as donors, oxygen as acceptor	3	1	0.069	1	Molecular Function	GO:0016682	oxidoreductase activity, acting on diphenols and related substances as donors, oxygen as acceptor	1	1	0	0	3	3
GO:0016684 oxidoreductase activity, acting on peroxide as acceptor	25	1	0.572	1	Molecular Function	GO:0016684	oxidoreductase activity, acting on peroxide as acceptor	1	1	0	0	25	25
GO:0016701 oxidoreductase activity, acting on single donors with incorporation of molecular oxygen	15	1	0.343	1	Molecular Function	GO:0016701	oxidoreductase activity, acting on single donors with incorporation of molecular oxygen	1	1	0	0	15	15
GO:0016702 oxidoreductase activity, acting on single donors with incorporation of molecular oxygen, incorporation of two atoms of oxygen	10	1	0.229	1	Molecular Function	GO:0016702	oxidoreductase activity, acting on single donors with incorporation of molecular oxygen, incorporation of two atoms of oxygen	1	1	0	0	10	10
GO:0016703 oxidoreductase activity, acting on single donors with incorporation of molecular oxygen, incorporation of one atom of oxygen (internal monooxygenases or internal mixed function oxidases)	5	1	0.114	1	Molecular Function	GO:0016703	oxidoreductase activity, acting on single donors with incorporation of molecular oxygen, incorporation of one atom of oxygen (internal monooxygenases or internal mixed function oxidases)	1	1	0	0	5	5
GO:0016705 oxidoreductase activity, acting on paired donors, with incorporation or reduction of molecular oxygen	80	1	1.831	1	Molecular Function	GO:0016705	oxidoreductase activity, acting on paired donors, with incorporation or reduction of molecular oxygen	1	1	0	0	80	80
GO:0016708 oxidoreductase activity, acting on paired donors, with incorporation or reduction of molecular oxygen, NAD(P)H as one donor, and incorporation of two atoms of oxygen into one donor	1	1	0.023	1	Molecular Function	GO:0016708	oxidoreductase activity, acting on paired donors, with incorporation or reduction of molecular oxygen, NAD(P)H as one donor, and incorporation of two atoms of oxygen into one donor	1	1	0	0	1	1
GO:0016709 oxidoreductase activity, acting on paired donors, with incorporation or reduction of molecular oxygen, NAD(P)H as one donor, and incorporation of one atom of oxygen	3	1	0.069	1	Molecular Function	GO:0016709	oxidoreductase activity, acting on paired donors, with incorporation or reduction of molecular oxygen, NAD(P)H as one donor, and incorporation of one atom of oxygen	1	1	0	0	3	3
GO:0016717 oxidoreductase activity, acting on paired donors, with oxidation of a pair of donors resulting in the reduction of molecular oxygen to two molecules of water	4	1	0.092	1	Molecular Function	GO:0016717	oxidoreductase activity, acting on paired donors, with oxidation of a pair of donors resulting in the reduction of molecular oxygen to two molecules of water	1	1	0	0	4	4
GO:0016721 oxidoreductase activity, acting on superoxide radicals as acceptor	1	1	0.023	1	Molecular Function	GO:0016721	oxidoreductase activity, acting on superoxide radicals as acceptor	1	1	0	0	1	1
GO:0016725 oxidoreductase activity, acting on CH or CH2 groups	3	1	0.069	1	Molecular Function	GO:0016725	oxidoreductase activity, acting on CH or CH2 groups	1	1	0	0	3	3
GO:0016726 oxidoreductase activity, acting on CH or CH2 groups, NAD or NADP as acceptor	1	1	0.023	1	Molecular Function	GO:0016726	oxidoreductase activity, acting on CH or CH2 groups, NAD or NADP as acceptor	1	1	0	0	1	1
GO:0016728 oxidoreductase activity, acting on CH or CH2 groups, disulfide as acceptor	1	1	0.023	1	Molecular Function	GO:0016728	oxidoreductase activity, acting on CH or CH2 groups, disulfide as acceptor	1	1	0	0	1	1
GO:0016730 oxidoreductase activity, acting on iron-sulfur proteins as donors	1	1	0.023	1	Molecular Function	GO:0016730	oxidoreductase activity, acting on iron-sulfur proteins as donors	1	1	0	0	1	1
GO:0016740 transferase activity	774	1	17.716	1	Molecular Function	GO:0016740	transferase activity	1	1	0	0	774	774
GO:0016741 transferase activity, transferring one-carbon groups	65	1	1.488	1	Molecular Function	GO:0016741	transferase activity, transferring one-carbon groups	1	1	0	0	65	65
GO:0016742 hydroxymethyl-, formyl- and related transferase activity	1	1	0.023	1	Molecular Function	GO:0016742	hydroxymethyl-, formyl- and related transferase activity	1	1	0	0	1	1
GO:0016744 transferase activity, transferring aldehyde or ketonic groups	2	1	0.046	1	Molecular Function	GO:0016744	transferase activity, transferring aldehyde or ketonic groups	1	1	0	0	2	2
GO:0016746 transferase activity, transferring acyl groups	78	1	1.785	1	Molecular Function	GO:0016746	transferase activity, transferring acyl groups	1	1	0	0	78	78
GO:0016747 transferase activity, transferring acyl groups other than amino-acyl groups	61	1	1.396	1	Molecular Function	GO:0016747	transferase activity, transferring acyl groups other than amino-acyl groups	1	1	0	0	61	61
GO:0016757 transferase activity, transferring glycosyl groups	131	1	2.998	1	Molecular Function	GO:0016757	transferase activity, transferring glycosyl groups	1	1	0	0	131	131
GO:0016758 transferase activity, transferring hexosyl groups	107	1	2.449	1	Molecular Function	GO:0016758	transferase activity, transferring hexosyl groups	1	1	0	0	107	107
GO:0016759 cellulose synthase activity	16	1	0.366	1	Molecular Function	GO:0016759	cellulose synthase activity	1	1	0	0	16	16
GO:0016760 cellulose synthase (UDP-forming) activity	16	1	0.366	1	Molecular Function	GO:0016760	cellulose synthase (UDP-forming) activity	1	1	0	0	16	16
GO:0016762 xyloglucan:xyloglucosyl transferase activity	8	1	0.183	1	Molecular Function	GO:0016762	xyloglucan:xyloglucosyl transferase activity	1	1	0	0	8	8
GO:0016763 transferase activity, transferring pentosyl groups	3	1	0.069	1	Molecular Function	GO:0016763	transferase activity, transferring pentosyl groups	1	1	0	0	3	3
GO:0016765 transferase activity, transferring alkyl or aryl (other than methyl) groups	16	1	0.366	1	Molecular Function	GO:0016765	transferase activity, transferring alkyl or aryl (other than methyl) groups	1	1	0	0	16	16
GO:0016769 transferase activity, transferring nitrogenous groups	5	1	0.114	1	Molecular Function	GO:0016769	transferase activity, transferring nitrogenous groups	1	1	0	0	5	5
GO:0016772 transferase activity, transferring phosphorus-containing groups	440	1	10.071	1	Molecular Function	GO:0016772	transferase activity, transferring phosphorus-containing groups	1	1	0	0	440	440
GO:0016773 phosphotransferase activity, alcohol group as acceptor	376	1	8.606	1	Molecular Function	GO:0016773	phosphotransferase activity, alcohol group as acceptor	1	1	0	0	376	376
GO:0016774 phosphotransferase activity, carboxyl group as acceptor	2	1	0.046	1	Molecular Function	GO:0016774	phosphotransferase activity, carboxyl group as acceptor	1	1	0	0	2	2
GO:0016775 phosphotransferase activity, nitrogenous group as acceptor	9	1	0.206	1	Molecular Function	GO:0016775	phosphotransferase activity, nitrogenous group as acceptor	1	1	0	0	9	9
GO:0016776 phosphotransferase activity, phosphate group as acceptor	3	1	0.069	1	Molecular Function	GO:0016776	phosphotransferase activity, phosphate group as acceptor	1	1	0	0	3	3
GO:0016778 diphosphotransferase activity	1	1	0.023	1	Molecular Function	GO:0016778	diphosphotransferase activity	1	1	0	0	1	1
GO:0016779 nucleotidyltransferase activity	42	1	0.961	1	Molecular Function	GO:0016779	nucleotidyltransferase activity	1	1	0	0	42	42
GO:0016780 phosphotransferase activity, for other substituted phosphate groups	6	1	0.137	1	Molecular Function	GO:0016780	phosphotransferase activity, for other substituted phosphate groups	1	1	0	0	6	6
GO:0016782 transferase activity, transferring sulfur-containing groups	2	1	0.046	1	Molecular Function	GO:0016782	transferase activity, transferring sulfur-containing groups	1	1	0	0	2	2
GO:0016787 hydrolase activity	578	1	13.23	1	Molecular Function	GO:0016787	hydrolase activity	1	1	0	0	578	578
GO:0016788 hydrolase activity, acting on ester bonds	101	1	2.312	1	Molecular Function	GO:0016788	hydrolase activity, acting on ester bonds	1	1	0	0	101	101
GO:0016790 thiolester hydrolase activity	3	1	0.069	1	Molecular Function	GO:0016790	thiolester hydrolase activity	1	1	0	0	3	3
GO:0016791 phosphatase activity	23	1	0.526	1	Molecular Function	GO:0016791	phosphatase activity	1	1	0	0	23	23
GO:0016798 hydrolase activity, acting on glycosyl bonds	102	1	2.335	1	Molecular Function	GO:0016798	hydrolase activity, acting on glycosyl bonds	1	1	0	0	102	102
GO:0016799 hydrolase activity, hydrolyzing N-glycosyl compounds	2	1	0.046	1	Molecular Function	GO:0016799	hydrolase activity, hydrolyzing N-glycosyl compounds	1	1	0	0	2	2
GO:0016801 hydrolase activity, acting on ether bonds	2	1	0.046	1	Molecular Function	GO:0016801	hydrolase activity, acting on ether bonds	1	1	0	0	2	2
GO:0016802 trialkylsulfonium hydrolase activity	2	1	0.046	1	Molecular Function	GO:0016802	trialkylsulfonium hydrolase activity	1	1	0	0	2	2
GO:0016810 hydrolase activity, acting on carbon-nitrogen (but not peptide) bonds	13	1	0.298	1	Molecular Function	GO:0016810	hydrolase activity, acting on carbon-nitrogen (but not peptide) bonds	1	1	0	0	13	13
GO:0016811 hydrolase activity, acting on carbon-nitrogen (but not peptide) bonds, in linear amides	5	1	0.114	1	Molecular Function	GO:0016811	hydrolase activity, acting on carbon-nitrogen (but not peptide) bonds, in linear amides	1	1	0	0	5	5
GO:0016813 hydrolase activity, acting on carbon-nitrogen (but not peptide) bonds, in linear amidines	1	1	0.023	1	Molecular Function	GO:0016813	hydrolase activity, acting on carbon-nitrogen (but not peptide) bonds, in linear amidines	1	1	0	0	1	1
GO:0016814 hydrolase activity, acting on carbon-nitrogen (but not peptide) bonds, in cyclic amidines	3	1	0.069	1	Molecular Function	GO:0016814	hydrolase activity, acting on carbon-nitrogen (but not peptide) bonds, in cyclic amidines	1	1	0	0	3	3
GO:0016817 hydrolase activity, acting on acid anhydrides	158	1	3.616	1	Molecular Function	GO:0016817	hydrolase activity, acting on acid anhydrides	1	1	0	0	158	158
GO:0016818 hydrolase activity, acting on acid anhydrides, in phosphorus-containing anhydrides	156	1	3.571	1	Molecular Function	GO:0016818	hydrolase activity, acting on acid anhydrides, in phosphorus-containing anhydrides	1	1	0	0	156	156
GO:0016820 hydrolase activity, acting on acid anhydrides, catalyzing transmembrane movement of substances	34	1	0.778	1	Molecular Function	GO:0016820	hydrolase activity, acting on acid anhydrides, catalyzing transmembrane movement of substances	1	1	0	0	34	34
GO:0016822 hydrolase activity, acting on acid carbon-carbon bonds	1	1	0.023	1	Molecular Function	GO:0016822	hydrolase activity, acting on acid carbon-carbon bonds	1	1	0	0	1	1
GO:0016823 hydrolase activity, acting on acid carbon-carbon bonds, in ketonic substances	1	1	0.023	1	Molecular Function	GO:0016823	hydrolase activity, acting on acid carbon-carbon bonds, in ketonic substances	1	1	0	0	1	1
GO:0016829 lyase activity	57	1	1.305	1	Molecular Function	GO:0016829	lyase activity	1	1	0	0	57	57
GO:0016830 carbon-carbon lyase activity	27	1	0.618	1	Molecular Function	GO:0016830	carbon-carbon lyase activity	1	1	0	0	27	27
GO:0016831 carboxy-lyase activity	18	1	0.412	1	Molecular Function	GO:0016831	carboxy-lyase activity	1	1	0	0	18	18
GO:0016832 aldehyde-lyase activity	6	1	0.137	1	Molecular Function	GO:0016832	aldehyde-lyase activity	1	1	0	0	6	6
GO:0016833 oxo-acid-lyase activity	2	1	0.046	1	Molecular Function	GO:0016833	oxo-acid-lyase activity	1	1	0	0	2	2
GO:0016835 carbon-oxygen lyase activity	20	1	0.458	1	Molecular Function	GO:0016835	carbon-oxygen lyase activity	1	1	0	0	20	20
GO:0016836 hydro-lyase activity	15	1	0.343	1	Molecular Function	GO:0016836	hydro-lyase activity	1	1	0	0	15	15
GO:0016838 carbon-oxygen lyase activity, acting on phosphates	5	1	0.114	1	Molecular Function	GO:0016838	carbon-oxygen lyase activity, acting on phosphates	1	1	0	0	5	5
GO:0016840 carbon-nitrogen lyase activity	6	1	0.137	1	Molecular Function	GO:0016840	carbon-nitrogen lyase activity	1	1	0	0	6	6
GO:0016843 amine-lyase activity	6	1	0.137	1	Molecular Function	GO:0016843	amine-lyase activity	1	1	0	0	6	6
GO:0016844 strictosidine synthase activity	6	1	0.137	1	Molecular Function	GO:0016844	strictosidine synthase activity	1	1	0	0	6	6
GO:0016846 carbon-sulfur lyase activity	1	1	0.023	1	Molecular Function	GO:0016846	carbon-sulfur lyase activity	1	1	0	0	1	1
GO:0016851 magnesium chelatase activity	2	1	0.046	1	Molecular Function	GO:0016851	magnesium chelatase activity	1	1	0	0	2	2
GO:0016853 isomerase activity	61	1	1.396	1	Molecular Function	GO:0016853	isomerase activity	1	1	0	0	61	61
GO:0016854 racemase and epimerase activity	3	1	0.069	1	Molecular Function	GO:0016854	racemase and epimerase activity	1	1	0	0	3	3
GO:0016855 racemase and epimerase activity, acting on amino acids and derivatives	1	1	0.023	1	Molecular Function	GO:0016855	racemase and epimerase activity, acting on amino acids and derivatives	1	1	0	0	1	1
GO:0016857 racemase and epimerase activity, acting on carbohydrates and derivatives	2	1	0.046	1	Molecular Function	GO:0016857	racemase and epimerase activity, acting on carbohydrates and derivatives	1	1	0	0	2	2
GO:0016859 cis-trans isomerase activity	15	1	0.343	1	Molecular Function	GO:0016859	cis-trans isomerase activity	1	1	0	0	15	15
GO:0016860 intramolecular oxidoreductase activity	8	1	0.183	1	Molecular Function	GO:0016860	intramolecular oxidoreductase activity	1	1	0	0	8	8
GO:0016861 intramolecular oxidoreductase activity, interconverting aldoses and ketoses	7	1	0.16	1	Molecular Function	GO:0016861	intramolecular oxidoreductase activity, interconverting aldoses and ketoses	1	1	0	0	7	7
GO:0016864 intramolecular oxidoreductase activity, transposing S-S bonds	1	1	0.023	1	Molecular Function	GO:0016864	intramolecular oxidoreductase activity, transposing S-S bonds	1	1	0	0	1	1
GO:0016866 intramolecular transferase activity	17	1	0.389	1	Molecular Function	GO:0016866	intramolecular transferase activity	1	1	0	0	17	17
GO:0016868 intramolecular transferase activity, phosphotransferases	6	1	0.137	1	Molecular Function	GO:0016868	intramolecular transferase activity, phosphotransferases	1	1	0	0	6	6
GO:0016872 intramolecular lyase activity	6	1	0.137	1	Molecular Function	GO:0016872	intramolecular lyase activity	1	1	0	0	6	6
GO:0016874 ligase activity	51	1	1.167	1	Molecular Function	GO:0016874	ligase activity	1	1	0	0	51	51
GO:0016875 ligase activity, forming carbon-oxygen bonds	26	1	0.595	1	Molecular Function	GO:0016875	ligase activity, forming carbon-oxygen bonds	1	1	0	0	26	26
GO:0016876 ligase activity, forming aminoacyl-tRNA and related compounds	26	1	0.595	1	Molecular Function	GO:0016876	ligase activity, forming aminoacyl-tRNA and related compounds	1	1	0	0	26	26
GO:0016877 ligase activity, forming carbon-sulfur bonds	7	1	0.16	1	Molecular Function	GO:0016877	ligase activity, forming carbon-sulfur bonds	1	1	0	0	7	7
GO:0016879 ligase activity, forming carbon-nitrogen bonds	13	1	0.298	1	Molecular Function	GO:0016879	ligase activity, forming carbon-nitrogen bonds	1	1	0	0	13	13
GO:0016880 acid-ammonia (or amide) ligase activity	4	1	0.092	1	Molecular Function	GO:0016880	acid-ammonia (or amide) ligase activity	1	1	0	0	4	4
GO:0016881 acid-amino acid ligase activity	3	1	0.069	1	Molecular Function	GO:0016881	acid-amino acid ligase activity	1	1	0	0	3	3
GO:0016884 carbon-nitrogen ligase activity, with glutamine as amido-N-donor	3	1	0.069	1	Molecular Function	GO:0016884	carbon-nitrogen ligase activity, with glutamine as amido-N-donor	1	1	0	0	3	3
GO:0016885 ligase activity, forming carbon-carbon bonds	2	1	0.046	1	Molecular Function	GO:0016885	ligase activity, forming carbon-carbon bonds	1	1	0	0	2	2
GO:0016887 ATPase activity	71	1	1.625	1	Molecular Function	GO:0016887	ATPase activity	1	1	0	0	71	71
GO:0016891 endoribonuclease activity, producing 5'-phosphomonoesters	5	1	0.114	1	Molecular Function	GO:0016891	endoribonuclease activity, producing 5'-phosphomonoesters	1	1	0	0	5	5
GO:0016892 endoribonuclease activity, producing 3'-phosphomonoesters	1	1	0.023	1	Molecular Function	GO:0016892	endoribonuclease activity, producing 3'-phosphomonoesters	1	1	0	0	1	1
GO:0016893 endonuclease activity, active with either ribo- or deoxyribonucleic acids and producing 5'-phosphomonoesters	5	1	0.114	1	Molecular Function	GO:0016893	endonuclease activity, active with either ribo- or deoxyribonucleic acids and producing 5'-phosphomonoesters	1	1	0	0	5	5
GO:0016894 endonuclease activity, active with either ribo- or deoxyribonucleic acids and producing 3'-phosphomonoesters	1	1	0.023	1	Molecular Function	GO:0016894	endonuclease activity, active with either ribo- or deoxyribonucleic acids and producing 3'-phosphomonoesters	1	1	0	0	1	1
GO:0016899 oxidoreductase activity, acting on the CH-OH group of donors, oxygen as acceptor	1	1	0.023	1	Molecular Function	GO:0016899	oxidoreductase activity, acting on the CH-OH group of donors, oxygen as acceptor	1	1	0	0	1	1
GO:0016901 oxidoreductase activity, acting on the CH-OH group of donors, quinone or similar compound as acceptor	1	1	0.023	1	Molecular Function	GO:0016901	oxidoreductase activity, acting on the CH-OH group of donors, quinone or similar compound as acceptor	1	1	0	0	1	1
GO:0016903 oxidoreductase activity, acting on the aldehyde or oxo group of donors	11	1	0.252	1	Molecular Function	GO:0016903	oxidoreductase activity, acting on the aldehyde or oxo group of donors	1	1	0	0	11	11
GO:0016972 thiol oxidase activity	1	1	0.023	1	Molecular Function	GO:0016972	thiol oxidase activity	1	1	0	0	1	1
GO:0016987 sigma factor activity	4	1	0.092	1	Molecular Function	GO:0016987	sigma factor activity	1	1	0	0	4	4
GO:0016998 cell wall macromolecule catabolic process	6	1	0.21	1	Biological Process	GO:0016998	cell wall macromolecule catabolic process	1	1	0	0	6	6
GO:0016999 antibiotic metabolic process	4	1	0.14	1	Biological Process	GO:0016999	antibiotic metabolic process	1	1	0	0	4	4
GO:0017003 protein-heme linkage	1	1	0.035	1	Biological Process	GO:0017003	protein-heme linkage	1	1	0	0	1	1
GO:0017004 cytochrome complex assembly	5	1	0.175	1	Biological Process	GO:0017004	cytochrome complex assembly	1	1	0	0	5	5
GO:0017006 protein-tetrapyrrole linkage	1	1	0.035	1	Biological Process	GO:0017006	protein-tetrapyrrole linkage	1	1	0	0	1	1
GO:0017016 Ras GTPase binding	11	1	0.252	1	Molecular Function	GO:0017016	Ras GTPase binding	1	1	0	0	11	11
GO:0017025 TBP-class protein binding	3	1	0.069	1	Molecular Function	GO:0017025	TBP-class protein binding	1	1	0	0	3	3
GO:0017038 protein import	6	1	0.21	1	Biological Process	GO:0017038	protein import	1	1	0	0	6	6
GO:0017048 Rho GTPase binding	4	1	0.092	1	Molecular Function	GO:0017048	Rho GTPase binding	1	1	0	0	4	4
GO:0017069 snRNA binding	1	1	0.023	1	Molecular Function	GO:0017069	snRNA binding	1	1	0	0	1	1
GO:0017070 U6 snRNA binding	1	1	0.023	1	Molecular Function	GO:0017070	U6 snRNA binding	1	1	0	0	1	1
GO:0017076 purine nucleotide binding	657	1	15.038	1	Molecular Function	GO:0017076	purine nucleotide binding	1	1	0	0	657	657
GO:0017089 glycolipid transporter activity	3	1	0.069	1	Molecular Function	GO:0017089	glycolipid transporter activity	1	1	0	0	3	3
GO:0017111 nucleoside-triphosphatase activity	144	1	3.296	1	Molecular Function	GO:0017111	nucleoside-triphosphatase activity	1	1	0	0	144	144
GO:0017119 Golgi transport complex	3	1	0.265	1	Cellular Component	GO:0017119	Golgi transport complex	1	1	0	0	3	3
GO:0017144 drug metabolic process	70	1	2.445	1	Biological Process	GO:0017144	drug metabolic process	1	1	0	0	70	70
GO:0017150 tRNA dihydrouridine synthase activity	2	1	0.046	1	Molecular Function	GO:0017150	tRNA dihydrouridine synthase activity	1	1	0	0	2	2
GO:0017171 serine hydrolase activity	50	1	1.144	1	Molecular Function	GO:0017171	serine hydrolase activity	1	1	0	0	50	50
GO:0018022 peptidyl-lysine methylation	4	1	0.14	1	Biological Process	GO:0018022	peptidyl-lysine methylation	1	1	0	0	4	4
GO:0018024 histone-lysine N-methyltransferase activity	4	1	0.092	1	Molecular Function	GO:0018024	histone-lysine N-methyltransferase activity	1	1	0	0	4	4
GO:0018130 heterocycle biosynthetic process	350	1	12.225	1	Biological Process	GO:0018130	heterocycle biosynthetic process	1	1	0	0	350	350
GO:0018193 peptidyl-amino acid modification	23	1	0.803	1	Biological Process	GO:0018193	peptidyl-amino acid modification	1	1	0	0	23	23
GO:0018196 peptidyl-asparagine modification	1	1	0.035	1	Biological Process	GO:0018196	peptidyl-asparagine modification	1	1	0	0	1	1
GO:0018205 peptidyl-lysine modification	7	1	0.244	1	Biological Process	GO:0018205	peptidyl-lysine modification	1	1	0	0	7	7
GO:0018208 peptidyl-proline modification	15	1	0.524	1	Biological Process	GO:0018208	peptidyl-proline modification	1	1	0	0	15	15
GO:0018279 protein N-linked glycosylation via asparagine	1	1	0.035	1	Biological Process	GO:0018279	protein N-linked glycosylation via asparagine	1	1	0	0	1	1
GO:0018298 protein-chromophore linkage	2	1	0.07	1	Biological Process	GO:0018298	protein-chromophore linkage	1	1	0	0	2	2
GO:0018342 protein prenylation	1	1	0.035	1	Biological Process	GO:0018342	protein prenylation	1	1	0	0	1	1
GO:0018393 internal peptidyl-lysine acetylation	3	1	0.105	1	Biological Process	GO:0018393	internal peptidyl-lysine acetylation	1	1	0	0	3	3
GO:0018394 peptidyl-lysine acetylation	3	1	0.105	1	Biological Process	GO:0018394	peptidyl-lysine acetylation	1	1	0	0	3	3
GO:0018580 nitronate monooxygenase activity	1	1	0.023	1	Molecular Function	GO:0018580	nitronate monooxygenase activity	1	1	0	0	1	1
GO:0019001 guanyl nucleotide binding	90	1	2.06	1	Molecular Function	GO:0019001	guanyl nucleotide binding	1	1	0	0	90	90
GO:0019008 molybdopterin synthase complex	1	1	0.088	1	Cellular Component	GO:0019008	molybdopterin synthase complex	1	1	0	0	1	1
GO:0019104 DNA N-glycosylase activity	2	1	0.046	1	Molecular Function	GO:0019104	DNA N-glycosylase activity	1	1	0	0	2	2
GO:0019107 myristoyltransferase activity	1	1	0.023	1	Molecular Function	GO:0019107	myristoyltransferase activity	1	1	0	0	1	1
GO:0019139 cytokinin dehydrogenase activity	1	1	0.023	1	Molecular Function	GO:0019139	cytokinin dehydrogenase activity	1	1	0	0	1	1
GO:0019200 carbohydrate kinase activity	6	1	0.137	1	Molecular Function	GO:0019200	carbohydrate kinase activity	1	1	0	0	6	6
GO:0019203 carbohydrate phosphatase activity	6	1	0.137	1	Molecular Function	GO:0019203	carbohydrate phosphatase activity	1	1	0	0	6	6
GO:0019205 nucleobase-containing compound kinase activity	3	1	0.069	1	Molecular Function	GO:0019205	nucleobase-containing compound kinase activity	1	1	0	0	3	3
GO:0019207 kinase regulator activity	4	1	0.092	1	Molecular Function	GO:0019207	kinase regulator activity	1	1	0	0	4	4
GO:0019208 phosphatase regulator activity	1	1	0.023	1	Molecular Function	GO:0019208	phosphatase regulator activity	1	1	0	0	1	1
GO:0019210 kinase inhibitor activity	2	1	0.046	1	Molecular Function	GO:0019210	kinase inhibitor activity	1	1	0	0	2	2
GO:0019212 phosphatase inhibitor activity	1	1	0.023	1	Molecular Function	GO:0019212	phosphatase inhibitor activity	1	1	0	0	1	1
GO:0019219 regulation of nucleobase-containing compound metabolic process	226	1	7.894	1	Biological Process	GO:0019219	regulation of nucleobase-containing compound metabolic process	1	1	0	0	226	226
GO:0019220 regulation of phosphate metabolic process	4	1	0.14	1	Biological Process	GO:0019220	regulation of phosphate metabolic process	1	1	0	0	4	4
GO:0019222 regulation of metabolic process	246	1	8.592	1	Biological Process	GO:0019222	regulation of metabolic process	1	1	0	0	246	246
GO:0019238 cyclohydrolase activity	2	1	0.046	1	Molecular Function	GO:0019238	cyclohydrolase activity	1	1	0	0	2	2
GO:0019239 deaminase activity	3	1	0.069	1	Molecular Function	GO:0019239	deaminase activity	1	1	0	0	3	3
GO:0019288 isopentenyl diphosphate biosynthetic process, methylerythritol 4-phosphate pathway	1	1	0.035	1	Biological Process	GO:0019288	isopentenyl diphosphate biosynthetic process, methylerythritol 4-phosphate pathway	1	1	0	0	1	1
GO:0019318 hexose metabolic process	11	1	0.384	1	Biological Process	GO:0019318	hexose metabolic process	1	1	0	0	11	11
GO:0019319 hexose biosynthetic process	3	1	0.105	1	Biological Process	GO:0019319	hexose biosynthetic process	1	1	0	0	3	3
GO:0019320 hexose catabolic process	1	1	0.035	1	Biological Process	GO:0019320	hexose catabolic process	1	1	0	0	1	1
GO:0019321 pentose metabolic process	1	1	0.035	1	Biological Process	GO:0019321	pentose metabolic process	1	1	0	0	1	1
GO:0019344 cysteine biosynthetic process	2	1	0.07	1	Biological Process	GO:0019344	cysteine biosynthetic process	1	1	0	0	2	2
GO:0019359 nicotinamide nucleotide biosynthetic process	23	1	0.803	1	Biological Process	GO:0019359	nicotinamide nucleotide biosynthetic process	1	1	0	0	23	23
GO:0019362 pyridine nucleotide metabolic process	28	1	0.978	1	Biological Process	GO:0019362	pyridine nucleotide metabolic process	1	1	0	0	28	28
GO:0019363 pyridine nucleotide biosynthetic process	23	1	0.803	1	Biological Process	GO:0019363	pyridine nucleotide biosynthetic process	1	1	0	0	23	23
GO:0019370 leukotriene biosynthetic process	1	1	0.035	1	Biological Process	GO:0019370	leukotriene biosynthetic process	1	1	0	0	1	1
GO:0019395 fatty acid oxidation	3	1	0.105	1	Biological Process	GO:0019395	fatty acid oxidation	1	1	0	0	3	3
GO:0019400 alditol metabolic process	1	1	0.035	1	Biological Process	GO:0019400	alditol metabolic process	1	1	0	0	1	1
GO:0019438 aromatic compound biosynthetic process	350	1	12.225	1	Biological Process	GO:0019438	aromatic compound biosynthetic process	1	1	0	0	350	350
GO:0019439 aromatic compound catabolic process	31	1	1.083	1	Biological Process	GO:0019439	aromatic compound catabolic process	1	1	0	0	31	31
GO:0019441 tryptophan catabolic process to kynurenine	2	1	0.07	1	Biological Process	GO:0019441	tryptophan catabolic process to kynurenine	1	1	0	0	2	2
GO:0019538 protein metabolic process	741	1	25.882	1	Biological Process	GO:0019538	protein metabolic process	1	1	0	0	741	741
GO:0019566 arabinose metabolic process	1	1	0.035	1	Biological Process	GO:0019566	arabinose metabolic process	1	1	0	0	1	1
GO:0019637 organophosphate metabolic process	92	1	3.213	1	Biological Process	GO:0019637	organophosphate metabolic process	1	1	0	0	92	92
GO:0019673 GDP-mannose metabolic process	1	1	0.035	1	Biological Process	GO:0019673	GDP-mannose metabolic process	1	1	0	0	1	1
GO:0019682 glyceraldehyde-3-phosphate metabolic process	6	1	0.21	1	Biological Process	GO:0019682	glyceraldehyde-3-phosphate metabolic process	1	1	0	0	6	6
GO:0019684 photosynthesis, light reaction	9	1	0.314	1	Biological Process	GO:0019684	photosynthesis, light reaction	1	1	0	0	9	9
GO:0019692 deoxyribose phosphate metabolic process	2	1	0.07	1	Biological Process	GO:0019692	deoxyribose phosphate metabolic process	1	1	0	0	2	2
GO:0019693 ribose phosphate metabolic process	57	1	1.991	1	Biological Process	GO:0019693	ribose phosphate metabolic process	1	1	0	0	57	57
GO:0019720 Mo-molybdopterin cofactor metabolic process	2	1	0.07	1	Biological Process	GO:0019720	Mo-molybdopterin cofactor metabolic process	1	1	0	0	2	2
GO:0019725 cellular homeostasis	48	1	1.677	1	Biological Process	GO:0019725	cellular homeostasis	1	1	0	0	48	48
GO:0019740 nitrogen utilization	1	1	0.035	1	Biological Process	GO:0019740	nitrogen utilization	1	1	0	0	1	1
GO:0019751 polyol metabolic process	3	1	0.105	1	Biological Process	GO:0019751	polyol metabolic process	1	1	0	0	3	3
GO:0019752 carboxylic acid metabolic process	139	1	4.855	1	Biological Process	GO:0019752	carboxylic acid metabolic process	1	1	0	0	139	139
GO:0019773 proteasome core complex, alpha-subunit complex	6	1	0.531	1	Cellular Component	GO:0019773	proteasome core complex, alpha-subunit complex	1	1	0	0	6	6
GO:0019783 ubiquitin-like protein-specific protease activity	13	1	0.298	1	Molecular Function	GO:0019783	ubiquitin-like protein-specific protease activity	1	1	0	0	13	13
GO:0019787 ubiquitin-like protein transferase activity	27	1	0.618	1	Molecular Function	GO:0019787	ubiquitin-like protein transferase activity	1	1	0	0	27	27
GO:0019829 cation-transporting ATPase activity	9	1	0.206	1	Molecular Function	GO:0019829	cation-transporting ATPase activity	1	1	0	0	9	9
GO:0019842 vitamin binding	37	1	0.847	1	Molecular Function	GO:0019842	vitamin binding	1	1	0	0	37	37
GO:0019843 rRNA binding	6	1	0.137	1	Molecular Function	GO:0019843	rRNA binding	1	1	0	0	6	6
GO:0019856 pyrimidine nucleobase biosynthetic process	1	1	0.035	1	Biological Process	GO:0019856	pyrimidine nucleobase biosynthetic process	1	1	0	0	1	1
GO:0019866 organelle inner membrane	8	1	0.708	1	Cellular Component	GO:0019866	organelle inner membrane	1	1	0	0	8	8
GO:0019867 outer membrane	7	1	0.619	1	Cellular Component	GO:0019867	outer membrane	1	1	0	0	7	7
GO:0019887 protein kinase regulator activity	4	1	0.092	1	Molecular Function	GO:0019887	protein kinase regulator activity	1	1	0	0	4	4
GO:0019888 protein phosphatase regulator activity	1	1	0.023	1	Molecular Function	GO:0019888	protein phosphatase regulator activity	1	1	0	0	1	1
GO:0019897 extrinsic component of plasma membrane	1	1	0.088	1	Cellular Component	GO:0019897	extrinsic component of plasma membrane	1	1	0	0	1	1
GO:0019898 extrinsic component of membrane	11	1	0.973	1	Cellular Component	GO:0019898	extrinsic component of membrane	1	1	0	0	11	11
GO:0019899 enzyme binding	20	1	0.458	1	Molecular Function	GO:0019899	enzyme binding	1	1	0	0	20	20
GO:0019900 kinase binding	3	1	0.069	1	Molecular Function	GO:0019900	kinase binding	1	1	0	0	3	3
GO:0019901 protein kinase binding	3	1	0.069	1	Molecular Function	GO:0019901	protein kinase binding	1	1	0	0	3	3
GO:0019915 lipid storage	1	1	0.035	1	Biological Process	GO:0019915	lipid storage	1	1	0	0	1	1
GO:0019941 modification-dependent protein catabolic process	19	1	0.664	1	Biological Process	GO:0019941	modification-dependent protein catabolic process	1	1	0	0	19	19
GO:0020037 heme binding	95	1	2.174	1	Molecular Function	GO:0020037	heme binding	1	1	0	0	95	95
GO:0022402 cell cycle process	6	1	0.21	1	Biological Process	GO:0022402	cell cycle process	1	1	0	0	6	6
GO:0022406 membrane docking	4	1	0.14	1	Biological Process	GO:0022406	membrane docking	1	1	0	0	4	4
GO:0022411 cellular component disassembly	10	1	0.349	1	Biological Process	GO:0022411	cellular component disassembly	1	1	0	0	10	10
GO:0022414 reproductive process	9	1	0.314	1	Biological Process	GO:0022414	reproductive process	1	1	0	0	9	9
GO:0022607 cellular component assembly	43	1	1.502	1	Biological Process	GO:0022607	cellular component assembly	1	1	0	0	43	43
GO:0022610 biological adhesion	1	1	0.035	1	Biological Process	GO:0022610	biological adhesion	1	1	0	0	1	1
GO:0022613 ribonucleoprotein complex biogenesis	23	1	0.803	1	Biological Process	GO:0022613	ribonucleoprotein complex biogenesis	1	1	0	0	23	23
GO:0022618 ribonucleoprotein complex assembly	3	1	0.105	1	Biological Process	GO:0022618	ribonucleoprotein complex assembly	1	1	0	0	3	3
GO:0022803 passive transmembrane transporter activity	13	1	0.298	1	Molecular Function	GO:0022803	passive transmembrane transporter activity	1	1	0	0	13	13
GO:0022804 active transmembrane transporter activity	59	1	1.35	1	Molecular Function	GO:0022804	active transmembrane transporter activity	1	1	0	0	59	59
GO:0022824 transmitter-gated ion channel activity	3	1	0.069	1	Molecular Function	GO:0022824	transmitter-gated ion channel activity	1	1	0	0	3	3
GO:0022832 voltage-gated channel activity	3	1	0.069	1	Molecular Function	GO:0022832	voltage-gated channel activity	1	1	0	0	3	3
GO:0022834 ligand-gated channel activity	3	1	0.069	1	Molecular Function	GO:0022834	ligand-gated channel activity	1	1	0	0	3	3
GO:0022835 transmitter-gated channel activity	3	1	0.069	1	Molecular Function	GO:0022835	transmitter-gated channel activity	1	1	0	0	3	3
GO:0022836 gated channel activity	6	1	0.137	1	Molecular Function	GO:0022836	gated channel activity	1	1	0	0	6	6
GO:0022838 substrate-specific channel activity	13	1	0.298	1	Molecular Function	GO:0022838	substrate-specific channel activity	1	1	0	0	13	13
GO:0022839 ion gated channel activity	6	1	0.137	1	Molecular Function	GO:0022839	ion gated channel activity	1	1	0	0	6	6
GO:0022853 active ion transmembrane transporter activity	9	1	0.206	1	Molecular Function	GO:0022853	active ion transmembrane transporter activity	1	1	0	0	9	9
GO:0022857 transmembrane transporter activity	155	1	3.548	1	Molecular Function	GO:0022857	transmembrane transporter activity	1	1	0	0	155	155
GO:0022890 inorganic cation transmembrane transporter activity	62	1	1.419	1	Molecular Function	GO:0022890	inorganic cation transmembrane transporter activity	1	1	0	0	62	62
GO:0022891 substrate-specific transmembrane transporter activity	97	1	2.22	1	Molecular Function	GO:0022891	substrate-specific transmembrane transporter activity	1	1	0	0	97	97
GO:0022892 substrate-specific transporter activity	107	1	2.449	1	Molecular Function	GO:0022892	substrate-specific transporter activity	1	1	0	0	107	107
GO:0022900 electron transport chain	8	1	0.279	1	Biological Process	GO:0022900	electron transport chain	1	1	0	0	8	8
GO:0022904 respiratory electron transport chain	2	1	0.07	1	Biological Process	GO:0022904	respiratory electron transport chain	1	1	0	0	2	2
GO:0023051 regulation of signaling	5	1	0.175	1	Biological Process	GO:0023051	regulation of signaling	1	1	0	0	5	5
GO:0023052 signaling	94	1	3.283	1	Biological Process	GO:0023052	signaling	1	1	0	0	94	94
GO:0023056 positive regulation of signaling	1	1	0.035	1	Biological Process	GO:0023056	positive regulation of signaling	1	1	0	0	1	1
GO:0030001 metal ion transport	45	1	1.572	1	Biological Process	GO:0030001	metal ion transport	1	1	0	0	45	45
GO:0030003 cellular cation homeostasis	1	1	0.035	1	Biological Process	GO:0030003	cellular cation homeostasis	1	1	0	0	1	1
GO:0030029 actin filament-based process	4	1	0.14	1	Biological Process	GO:0030029	actin filament-based process	1	1	0	0	4	4
GO:0030036 actin cytoskeleton organization	4	1	0.14	1	Biological Process	GO:0030036	actin cytoskeleton organization	1	1	0	0	4	4
GO:0030041 actin filament polymerization	4	1	0.14	1	Biological Process	GO:0030041	actin filament polymerization	1	1	0	0	4	4
GO:0030042 actin filament depolymerization	2	1	0.07	1	Biological Process	GO:0030042	actin filament depolymerization	1	1	0	0	2	2
GO:0030071 regulation of mitotic metaphase/anaphase transition	1	1	0.035	1	Biological Process	GO:0030071	regulation of mitotic metaphase/anaphase transition	1	1	0	0	1	1
GO:0030117 membrane coat	22	1	1.947	1	Cellular Component	GO:0030117	membrane coat	1	1	0	0	22	22
GO:0030118 clathrin coat	7	1	0.619	1	Cellular Component	GO:0030118	clathrin coat	1	1	0	0	7	7
GO:0030119 AP-type membrane coat adaptor complex	5	1	0.442	1	Cellular Component	GO:0030119	AP-type membrane coat adaptor complex	1	1	0	0	5	5
GO:0030120 vesicle coat	12	1	1.062	1	Cellular Component	GO:0030120	vesicle coat	1	1	0	0	12	12
GO:0030125 clathrin vesicle coat	3	1	0.265	1	Cellular Component	GO:0030125	clathrin vesicle coat	1	1	0	0	3	3
GO:0030126 COPI vesicle coat	3	1	0.265	1	Cellular Component	GO:0030126	COPI vesicle coat	1	1	0	0	3	3
GO:0030127 COPII vesicle coat	6	1	0.531	1	Cellular Component	GO:0030127	COPII vesicle coat	1	1	0	0	6	6
GO:0030130 clathrin coat of trans-Golgi network vesicle	3	1	0.265	1	Cellular Component	GO:0030130	clathrin coat of trans-Golgi network vesicle	1	1	0	0	3	3
GO:0030131 clathrin adaptor complex	4	1	0.354	1	Cellular Component	GO:0030131	clathrin adaptor complex	1	1	0	0	4	4
GO:0030132 clathrin coat of coated pit	3	1	0.265	1	Cellular Component	GO:0030132	clathrin coat of coated pit	1	1	0	0	3	3
GO:0030133 transport vesicle	9	1	0.796	1	Cellular Component	GO:0030133	transport vesicle	1	1	0	0	9	9
GO:0030134 ER to Golgi transport vesicle	6	1	0.531	1	Cellular Component	GO:0030134	ER to Golgi transport vesicle	1	1	0	0	6	6
GO:0030135 coated vesicle	12	1	1.062	1	Cellular Component	GO:0030135	coated vesicle	1	1	0	0	12	12
GO:0030136 clathrin-coated vesicle	3	1	0.265	1	Cellular Component	GO:0030136	clathrin-coated vesicle	1	1	0	0	3	3
GO:0030137 COPI-coated vesicle	3	1	0.265	1	Cellular Component	GO:0030137	COPI-coated vesicle	1	1	0	0	3	3
GO:0030140 trans-Golgi network transport vesicle	3	1	0.265	1	Cellular Component	GO:0030140	trans-Golgi network transport vesicle	1	1	0	0	3	3
GO:0030145 manganese ion binding	4	1	0.092	1	Molecular Function	GO:0030145	manganese ion binding	1	1	0	0	4	4
GO:0030151 molybdenum ion binding	4	1	0.092	1	Molecular Function	GO:0030151	molybdenum ion binding	1	1	0	0	4	4
GO:0030162 regulation of proteolysis	1	1	0.035	1	Biological Process	GO:0030162	regulation of proteolysis	1	1	0	0	1	1
GO:0030163 protein catabolic process	27	1	0.943	1	Biological Process	GO:0030163	protein catabolic process	1	1	0	0	27	27
GO:0030170 pyridoxal phosphate binding	32	1	0.732	1	Molecular Function	GO:0030170	pyridoxal phosphate binding	1	1	0	0	32	32
GO:0030176 integral component of endoplasmic reticulum membrane	1	1	0.088	1	Cellular Component	GO:0030176	integral component of endoplasmic reticulum membrane	1	1	0	0	1	1
GO:0030198 extracellular matrix organization	10	1	0.349	1	Biological Process	GO:0030198	extracellular matrix organization	1	1	0	0	10	10
GO:0030234 enzyme regulator activity	39	1	0.893	1	Molecular Function	GO:0030234	enzyme regulator activity	1	1	0	0	39	39
GO:0030243 cellulose metabolic process	20	1	0.699	1	Biological Process	GO:0030243	cellulose metabolic process	1	1	0	0	20	20
GO:0030244 cellulose biosynthetic process	20	1	0.699	1	Biological Process	GO:0030244	cellulose biosynthetic process	1	1	0	0	20	20
GO:0030246 carbohydrate binding	41	1	0.938	1	Molecular Function	GO:0030246	carbohydrate binding	1	1	0	0	41	41
GO:0030247 polysaccharide binding	10	1	0.229	1	Molecular Function	GO:0030247	polysaccharide binding	1	1	0	0	10	10
GO:0030258 lipid modification	8	1	0.279	1	Biological Process	GO:0030258	lipid modification	1	1	0	0	8	8
GO:0030259 lipid glycosylation	2	1	0.07	1	Biological Process	GO:0030259	lipid glycosylation	1	1	0	0	2	2
GO:0030261 chromosome condensation	1	1	0.035	1	Biological Process	GO:0030261	chromosome condensation	1	1	0	0	1	1
GO:0030291 protein serine/threonine kinase inhibitor activity	2	1	0.046	1	Molecular Function	GO:0030291	protein serine/threonine kinase inhibitor activity	1	1	0	0	2	2
GO:0030312 external encapsulating structure	20	1	1.77	1	Cellular Component	GO:0030312	external encapsulating structure	1	1	0	0	20	20
GO:0030410 nicotianamine synthase activity	1	1	0.023	1	Molecular Function	GO:0030410	nicotianamine synthase activity	1	1	0	0	1	1
GO:0030414 peptidase inhibitor activity	2	1	0.046	1	Molecular Function	GO:0030414	peptidase inhibitor activity	1	1	0	0	2	2
GO:0030417 nicotianamine metabolic process	1	1	0.035	1	Biological Process	GO:0030417	nicotianamine metabolic process	1	1	0	0	1	1
GO:0030418 nicotianamine biosynthetic process	1	1	0.035	1	Biological Process	GO:0030418	nicotianamine biosynthetic process	1	1	0	0	1	1
GO:0030488 tRNA methylation	2	1	0.07	1	Biological Process	GO:0030488	tRNA methylation	1	1	0	0	2	2
GO:0030529 intracellular ribonucleoprotein complex	154	1	13.628	1	Cellular Component	GO:0030529	intracellular ribonucleoprotein complex	1	1	0	0	154	154
GO:0030532 small nuclear ribonucleoprotein complex	2	1	0.177	1	Cellular Component	GO:0030532	small nuclear ribonucleoprotein complex	1	1	0	0	2	2
GO:0030554 adenyl nucleotide binding	567	1	12.978	1	Molecular Function	GO:0030554	adenyl nucleotide binding	1	1	0	0	567	567
GO:0030594 neurotransmitter receptor activity	3	1	0.069	1	Molecular Function	GO:0030594	neurotransmitter receptor activity	1	1	0	0	3	3
GO:0030599 pectinesterase activity	11	1	0.252	1	Molecular Function	GO:0030599	pectinesterase activity	1	1	0	0	11	11
GO:0030623 U5 snRNA binding	1	1	0.023	1	Molecular Function	GO:0030623	U5 snRNA binding	1	1	0	0	1	1
GO:0030658 transport vesicle membrane	9	1	0.796	1	Cellular Component	GO:0030658	transport vesicle membrane	1	1	0	0	9	9
GO:0030659 cytoplasmic vesicle membrane	12	1	1.062	1	Cellular Component	GO:0030659	cytoplasmic vesicle membrane	1	1	0	0	12	12
GO:0030660 Golgi-associated vesicle membrane	12	1	1.062	1	Cellular Component	GO:0030660	Golgi-associated vesicle membrane	1	1	0	0	12	12
GO:0030662 coated vesicle membrane	12	1	1.062	1	Cellular Component	GO:0030662	coated vesicle membrane	1	1	0	0	12	12
GO:0030663 COPI-coated vesicle membrane	3	1	0.265	1	Cellular Component	GO:0030663	COPI-coated vesicle membrane	1	1	0	0	3	3
GO:0030665 clathrin-coated vesicle membrane	3	1	0.265	1	Cellular Component	GO:0030665	clathrin-coated vesicle membrane	1	1	0	0	3	3
GO:0030677 ribonuclease P complex	1	1	0.088	1	Cellular Component	GO:0030677	ribonuclease P complex	1	1	0	0	1	1
GO:0030684 preribosome	6	1	0.531	1	Cellular Component	GO:0030684	preribosome	1	1	0	0	6	6
GO:0030686 90S preribosome	1	1	0.088	1	Cellular Component	GO:0030686	90S preribosome	1	1	0	0	1	1
GO:0030688 preribosome, small subunit precursor	1	1	0.088	1	Cellular Component	GO:0030688	preribosome, small subunit precursor	1	1	0	0	1	1
GO:0030695 GTPase regulator activity	10	1	0.229	1	Molecular Function	GO:0030695	GTPase regulator activity	1	1	0	0	10	10
GO:0030832 regulation of actin filament length	4	1	0.14	1	Biological Process	GO:0030832	regulation of actin filament length	1	1	0	0	4	4
GO:0030833 regulation of actin filament polymerization	4	1	0.14	1	Biological Process	GO:0030833	regulation of actin filament polymerization	1	1	0	0	4	4
GO:0030834 regulation of actin filament depolymerization	2	1	0.07	1	Biological Process	GO:0030834	regulation of actin filament depolymerization	1	1	0	0	2	2
GO:0030835 negative regulation of actin filament depolymerization	2	1	0.07	1	Biological Process	GO:0030835	negative regulation of actin filament depolymerization	1	1	0	0	2	2
GO:0030837 negative regulation of actin filament polymerization	2	1	0.07	1	Biological Process	GO:0030837	negative regulation of actin filament polymerization	1	1	0	0	2	2
GO:0030838 positive regulation of actin filament polymerization	2	1	0.07	1	Biological Process	GO:0030838	positive regulation of actin filament polymerization	1	1	0	0	2	2
GO:0030867 rough endoplasmic reticulum membrane	1	1	0.088	1	Cellular Component	GO:0030867	rough endoplasmic reticulum membrane	1	1	0	0	1	1
GO:0030880 RNA polymerase complex	6	1	0.531	1	Cellular Component	GO:0030880	RNA polymerase complex	1	1	0	0	6	6
GO:0030904 retromer complex	2	1	0.177	1	Cellular Component	GO:0030904	retromer complex	1	1	0	0	2	2
GO:0030915 Smc5-Smc6 complex	1	1	0.088	1	Cellular Component	GO:0030915	Smc5-Smc6 complex	1	1	0	0	1	1
GO:0030942 endoplasmic reticulum signal peptide binding	1	1	0.023	1	Molecular Function	GO:0030942	endoplasmic reticulum signal peptide binding	1	1	0	0	1	1
GO:0030955 potassium ion binding	5	1	0.114	1	Molecular Function	GO:0030955	potassium ion binding	1	1	0	0	5	5
GO:0030976 thiamine pyrophosphate binding	4	1	0.092	1	Molecular Function	GO:0030976	thiamine pyrophosphate binding	1	1	0	0	4	4
GO:0031011 Ino80 complex	1	1	0.088	1	Cellular Component	GO:0031011	Ino80 complex	1	1	0	0	1	1
GO:0031012 extracellular matrix	1	1	0.088	1	Cellular Component	GO:0031012	extracellular matrix	1	1	0	0	1	1
GO:0031047 gene silencing by RNA	5	1	0.175	1	Biological Process	GO:0031047	gene silencing by RNA	1	1	0	0	5	5
GO:0031072 heat shock protein binding	7	1	0.16	1	Molecular Function	GO:0031072	heat shock protein binding	1	1	0	0	7	7
GO:0031090 organelle membrane	42	1	3.717	1	Cellular Component	GO:0031090	organelle membrane	1	1	0	0	42	42
GO:0031109 microtubule polymerization or depolymerization	4	1	0.14	1	Biological Process	GO:0031109	microtubule polymerization or depolymerization	1	1	0	0	4	4
GO:0031110 regulation of microtubule polymerization or depolymerization	4	1	0.14	1	Biological Process	GO:0031110	regulation of microtubule polymerization or depolymerization	1	1	0	0	4	4
GO:0031112 positive regulation of microtubule polymerization or depolymerization	4	1	0.14	1	Biological Process	GO:0031112	positive regulation of microtubule polymerization or depolymerization	1	1	0	0	4	4
GO:0031113 regulation of microtubule polymerization	4	1	0.14	1	Biological Process	GO:0031113	regulation of microtubule polymerization	1	1	0	0	4	4
GO:0031116 positive regulation of microtubule polymerization	4	1	0.14	1	Biological Process	GO:0031116	positive regulation of microtubule polymerization	1	1	0	0	4	4
GO:0031123 RNA 3'-end processing	6	1	0.21	1	Biological Process	GO:0031123	RNA 3'-end processing	1	1	0	0	6	6
GO:0031124 mRNA 3'-end processing	4	1	0.14	1	Biological Process	GO:0031124	mRNA 3'-end processing	1	1	0	0	4	4
GO:0031127 alpha-(1,2)-fucosyltransferase activity	1	1	0.023	1	Molecular Function	GO:0031127	alpha-(1,2)-fucosyltransferase activity	1	1	0	0	1	1
GO:0031163 metallo-sulfur cluster assembly	5	1	0.175	1	Biological Process	GO:0031163	metallo-sulfur cluster assembly	1	1	0	0	5	5
GO:0031224 intrinsic component of membrane	257	1	22.743	1	Cellular Component	GO:0031224	intrinsic component of membrane	1	1	0	0	257	257
GO:0031225 anchored component of membrane	3	1	0.265	1	Cellular Component	GO:0031225	anchored component of membrane	1	1	0	0	3	3
GO:0031226 intrinsic component of plasma membrane	1	1	0.088	1	Cellular Component	GO:0031226	intrinsic component of plasma membrane	1	1	0	0	1	1
GO:0031227 intrinsic component of endoplasmic reticulum membrane	1	1	0.088	1	Cellular Component	GO:0031227	intrinsic component of endoplasmic reticulum membrane	1	1	0	0	1	1
GO:0031231 intrinsic component of peroxisomal membrane	1	1	0.088	1	Cellular Component	GO:0031231	intrinsic component of peroxisomal membrane	1	1	0	0	1	1
GO:0031234 extrinsic component of cytoplasmic side of plasma membrane	1	1	0.088	1	Cellular Component	GO:0031234	extrinsic component of cytoplasmic side of plasma membrane	1	1	0	0	1	1
GO:0031248 protein acetyltransferase complex	2	1	0.177	1	Cellular Component	GO:0031248	protein acetyltransferase complex	1	1	0	0	2	2
GO:0031267 small GTPase binding	11	1	0.252	1	Molecular Function	GO:0031267	small GTPase binding	1	1	0	0	11	11
GO:0031300 intrinsic component of organelle membrane	2	1	0.177	1	Cellular Component	GO:0031300	intrinsic component of organelle membrane	1	1	0	0	2	2
GO:0031301 integral component of organelle membrane	2	1	0.177	1	Cellular Component	GO:0031301	integral component of organelle membrane	1	1	0	0	2	2
GO:0031323 regulation of cellular metabolic process	238	1	8.313	1	Biological Process	GO:0031323	regulation of cellular metabolic process	1	1	0	0	238	238
GO:0031324 negative regulation of cellular metabolic process	3	1	0.105	1	Biological Process	GO:0031324	negative regulation of cellular metabolic process	1	1	0	0	3	3
GO:0031325 positive regulation of cellular metabolic process	4	1	0.14	1	Biological Process	GO:0031325	positive regulation of cellular metabolic process	1	1	0	0	4	4
GO:0031326 regulation of cellular biosynthetic process	230	1	8.034	1	Biological Process	GO:0031326	regulation of cellular biosynthetic process	1	1	0	0	230	230
GO:0031327 negative regulation of cellular biosynthetic process	2	1	0.07	1	Biological Process	GO:0031327	negative regulation of cellular biosynthetic process	1	1	0	0	2	2
GO:0031328 positive regulation of cellular biosynthetic process	3	1	0.105	1	Biological Process	GO:0031328	positive regulation of cellular biosynthetic process	1	1	0	0	3	3
GO:0031329 regulation of cellular catabolic process	2	1	0.07	1	Biological Process	GO:0031329	regulation of cellular catabolic process	1	1	0	0	2	2
GO:0031330 negative regulation of cellular catabolic process	1	1	0.035	1	Biological Process	GO:0031330	negative regulation of cellular catabolic process	1	1	0	0	1	1
GO:0031331 positive regulation of cellular catabolic process	1	1	0.035	1	Biological Process	GO:0031331	positive regulation of cellular catabolic process	1	1	0	0	1	1
GO:0031333 negative regulation of protein complex assembly	2	1	0.07	1	Biological Process	GO:0031333	negative regulation of protein complex assembly	1	1	0	0	2	2
GO:0031334 positive regulation of protein complex assembly	6	1	0.21	1	Biological Process	GO:0031334	positive regulation of protein complex assembly	1	1	0	0	6	6
GO:0031365 N-terminal protein amino acid modification	1	1	0.035	1	Biological Process	GO:0031365	N-terminal protein amino acid modification	1	1	0	0	1	1
GO:0031369 translation initiation factor binding	1	1	0.023	1	Molecular Function	GO:0031369	translation initiation factor binding	1	1	0	0	1	1
GO:0031396 regulation of protein ubiquitination	1	1	0.035	1	Biological Process	GO:0031396	regulation of protein ubiquitination	1	1	0	0	1	1
GO:0031397 negative regulation of protein ubiquitination	1	1	0.035	1	Biological Process	GO:0031397	negative regulation of protein ubiquitination	1	1	0	0	1	1
GO:0031399 regulation of protein modification process	5	1	0.175	1	Biological Process	GO:0031399	regulation of protein modification process	1	1	0	0	5	5
GO:0031400 negative regulation of protein modification process	1	1	0.035	1	Biological Process	GO:0031400	negative regulation of protein modification process	1	1	0	0	1	1
GO:0031406 carboxylic acid binding	9	1	0.206	1	Molecular Function	GO:0031406	carboxylic acid binding	1	1	0	0	9	9
GO:0031410 cytoplasmic vesicle	12	1	1.062	1	Cellular Component	GO:0031410	cytoplasmic vesicle	1	1	0	0	12	12
GO:0031420 alkali metal ion binding	5	1	0.114	1	Molecular Function	GO:0031420	alkali metal ion binding	1	1	0	0	5	5
GO:0031491 nucleosome binding	1	1	0.023	1	Molecular Function	GO:0031491	nucleosome binding	1	1	0	0	1	1
GO:0031497 chromatin assembly	11	1	0.384	1	Biological Process	GO:0031497	chromatin assembly	1	1	0	0	11	11
GO:0031515 tRNA (m1A) methyltransferase complex	2	1	0.177	1	Cellular Component	GO:0031515	tRNA (m1A) methyltransferase complex	1	1	0	0	2	2
GO:0031577 spindle checkpoint	1	1	0.035	1	Biological Process	GO:0031577	spindle checkpoint	1	1	0	0	1	1
GO:0031625 ubiquitin protein ligase binding	3	1	0.069	1	Molecular Function	GO:0031625	ubiquitin protein ligase binding	1	1	0	0	3	3
GO:0031683 G-protein beta/gamma-subunit complex binding	3	1	0.069	1	Molecular Function	GO:0031683	G-protein beta/gamma-subunit complex binding	1	1	0	0	3	3
GO:0031903 microbody membrane	1	1	0.088	1	Cellular Component	GO:0031903	microbody membrane	1	1	0	0	1	1
GO:0031966 mitochondrial membrane	13	1	1.15	1	Cellular Component	GO:0031966	mitochondrial membrane	1	1	0	0	13	13
GO:0031967 organelle envelope	18	1	1.593	1	Cellular Component	GO:0031967	organelle envelope	1	1	0	0	18	18
GO:0031968 organelle outer membrane	5	1	0.442	1	Cellular Component	GO:0031968	organelle outer membrane	1	1	0	0	5	5
GO:0031970 organelle envelope lumen	1	1	0.088	1	Cellular Component	GO:0031970	organelle envelope lumen	1	1	0	0	1	1
GO:0031974 membrane-enclosed lumen	27	1	2.389	1	Cellular Component	GO:0031974	membrane-enclosed lumen	1	1	0	0	27	27
GO:0031975 envelope	18	1	1.593	1	Cellular Component	GO:0031975	envelope	1	1	0	0	18	18
GO:0031981 nuclear lumen	24	1	2.124	1	Cellular Component	GO:0031981	nuclear lumen	1	1	0	0	24	24
GO:0031982 vesicle	12	1	1.062	1	Cellular Component	GO:0031982	vesicle	1	1	0	0	12	12
GO:0031984 organelle subcompartment	15	1	1.327	1	Cellular Component	GO:0031984	organelle subcompartment	1	1	0	0	15	15
GO:0031988 membrane-bounded vesicle	12	1	1.062	1	Cellular Component	GO:0031988	membrane-bounded vesicle	1	1	0	0	12	12
GO:0032011 ARF protein signal transduction	3	1	0.105	1	Biological Process	GO:0032011	ARF protein signal transduction	1	1	0	0	3	3
GO:0032012 regulation of ARF protein signal transduction	3	1	0.105	1	Biological Process	GO:0032012	regulation of ARF protein signal transduction	1	1	0	0	3	3
GO:0032040 small-subunit processome	4	1	0.354	1	Cellular Component	GO:0032040	small-subunit processome	1	1	0	0	4	4
GO:0032182 ubiquitin-like protein binding	1	1	0.023	1	Molecular Function	GO:0032182	ubiquitin-like protein binding	1	1	0	0	1	1
GO:0032259 methylation	10	1	0.349	1	Biological Process	GO:0032259	methylation	1	1	0	0	10	10
GO:0032268 regulation of cellular protein metabolic process	9	1	0.314	1	Biological Process	GO:0032268	regulation of cellular protein metabolic process	1	1	0	0	9	9
GO:0032269 negative regulation of cellular protein metabolic process	1	1	0.035	1	Biological Process	GO:0032269	negative regulation of cellular protein metabolic process	1	1	0	0	1	1
GO:0032270 positive regulation of cellular protein metabolic process	3	1	0.105	1	Biological Process	GO:0032270	positive regulation of cellular protein metabolic process	1	1	0	0	3	3
GO:0032271 regulation of protein polymerization	8	1	0.279	1	Biological Process	GO:0032271	regulation of protein polymerization	1	1	0	0	8	8
GO:0032272 negative regulation of protein polymerization	2	1	0.07	1	Biological Process	GO:0032272	negative regulation of protein polymerization	1	1	0	0	2	2
GO:0032273 positive regulation of protein polymerization	6	1	0.21	1	Biological Process	GO:0032273	positive regulation of protein polymerization	1	1	0	0	6	6
GO:0032296 double-stranded RNA-specific ribonuclease activity	5	1	0.114	1	Molecular Function	GO:0032296	double-stranded RNA-specific ribonuclease activity	1	1	0	0	5	5
GO:0032324 molybdopterin cofactor biosynthetic process	3	1	0.105	1	Biological Process	GO:0032324	molybdopterin cofactor biosynthetic process	1	1	0	0	3	3
GO:0032403 protein complex binding	31	1	0.71	1	Molecular Function	GO:0032403	protein complex binding	1	1	0	0	31	31
GO:0032434 regulation of proteasomal ubiquitin-dependent protein catabolic process	1	1	0.035	1	Biological Process	GO:0032434	regulation of proteasomal ubiquitin-dependent protein catabolic process	1	1	0	0	1	1
GO:0032435 negative regulation of proteasomal ubiquitin-dependent protein catabolic process	1	1	0.035	1	Biological Process	GO:0032435	negative regulation of proteasomal ubiquitin-dependent protein catabolic process	1	1	0	0	1	1
GO:0032446 protein modification by small protein conjugation	20	1	0.699	1	Biological Process	GO:0032446	protein modification by small protein conjugation	1	1	0	0	20	20
GO:0032465 regulation of cytokinesis	1	1	0.035	1	Biological Process	GO:0032465	regulation of cytokinesis	1	1	0	0	1	1
GO:0032501 multicellular organismal process	13	1	0.454	1	Biological Process	GO:0032501	multicellular organismal process	1	1	0	0	13	13
GO:0032502 developmental process	4	1	0.14	1	Biological Process	GO:0032502	developmental process	1	1	0	0	4	4
GO:0032506 cytokinetic process	1	1	0.035	1	Biological Process	GO:0032506	cytokinetic process	1	1	0	0	1	1
GO:0032507 maintenance of protein location in cell	3	1	0.105	1	Biological Process	GO:0032507	maintenance of protein location in cell	1	1	0	0	3	3
GO:0032535 regulation of cellular component size	4	1	0.14	1	Biological Process	GO:0032535	regulation of cellular component size	1	1	0	0	4	4
GO:0032549 ribonucleoside binding	653	1	14.946	1	Molecular Function	GO:0032549	ribonucleoside binding	1	1	0	0	653	653
GO:0032550 purine ribonucleoside binding	653	1	14.946	1	Molecular Function	GO:0032550	purine ribonucleoside binding	1	1	0	0	653	653
GO:0032553 ribonucleotide binding	662	1	15.152	1	Molecular Function	GO:0032553	ribonucleotide binding	1	1	0	0	662	662
GO:0032555 purine ribonucleotide binding	653	1	14.946	1	Molecular Function	GO:0032555	purine ribonucleotide binding	1	1	0	0	653	653
GO:0032559 adenyl ribonucleotide binding	566	1	12.955	1	Molecular Function	GO:0032559	adenyl ribonucleotide binding	1	1	0	0	566	566
GO:0032561 guanyl ribonucleotide binding	87	1	1.991	1	Molecular Function	GO:0032561	guanyl ribonucleotide binding	1	1	0	0	87	87
GO:0032774 RNA biosynthetic process	270	1	9.431	1	Biological Process	GO:0032774	RNA biosynthetic process	1	1	0	0	270	270
GO:0032787 monocarboxylic acid metabolic process	60	1	2.096	1	Biological Process	GO:0032787	monocarboxylic acid metabolic process	1	1	0	0	60	60
GO:0032886 regulation of microtubule-based process	4	1	0.14	1	Biological Process	GO:0032886	regulation of microtubule-based process	1	1	0	0	4	4
GO:0032940 secretion by cell	12	1	0.419	1	Biological Process	GO:0032940	secretion by cell	1	1	0	0	12	12
GO:0032947 protein complex scaffold	1	1	0.023	1	Molecular Function	GO:0032947	protein complex scaffold	1	1	0	0	1	1
GO:0032954 regulation of cytokinetic process	1	1	0.035	1	Biological Process	GO:0032954	regulation of cytokinetic process	1	1	0	0	1	1
GO:0032955 regulation of barrier septum assembly	1	1	0.035	1	Biological Process	GO:0032955	regulation of barrier septum assembly	1	1	0	0	1	1
GO:0032956 regulation of actin cytoskeleton organization	4	1	0.14	1	Biological Process	GO:0032956	regulation of actin cytoskeleton organization	1	1	0	0	4	4
GO:0032970 regulation of actin filament-based process	4	1	0.14	1	Biological Process	GO:0032970	regulation of actin filament-based process	1	1	0	0	4	4
GO:0032984 macromolecular complex disassembly	10	1	0.349	1	Biological Process	GO:0032984	macromolecular complex disassembly	1	1	0	0	10	10
GO:0032991 macromolecular complex	361	1	31.947	1	Cellular Component	GO:0032991	macromolecular complex	1	1	0	0	361	361
GO:0032993 protein-DNA complex	8	1	0.708	1	Cellular Component	GO:0032993	protein-DNA complex	1	1	0	0	8	8
GO:0033013 tetrapyrrole metabolic process	11	1	0.384	1	Biological Process	GO:0033013	tetrapyrrole metabolic process	1	1	0	0	11	11
GO:0033014 tetrapyrrole biosynthetic process	9	1	0.314	1	Biological Process	GO:0033014	tetrapyrrole biosynthetic process	1	1	0	0	9	9
GO:0033015 tetrapyrrole catabolic process	2	1	0.07	1	Biological Process	GO:0033015	tetrapyrrole catabolic process	1	1	0	0	2	2
GO:0033036 macromolecule localization	78	1	2.724	1	Biological Process	GO:0033036	macromolecule localization	1	1	0	0	78	78
GO:0033043 regulation of organelle organization	9	1	0.314	1	Biological Process	GO:0033043	regulation of organelle organization	1	1	0	0	9	9
GO:0033044 regulation of chromosome organization	1	1	0.035	1	Biological Process	GO:0033044	regulation of chromosome organization	1	1	0	0	1	1
GO:0033045 regulation of sister chromatid segregation	1	1	0.035	1	Biological Process	GO:0033045	regulation of sister chromatid segregation	1	1	0	0	1	1
GO:0033046 negative regulation of sister chromatid segregation	1	1	0.035	1	Biological Process	GO:0033046	negative regulation of sister chromatid segregation	1	1	0	0	1	1
GO:0033047 regulation of mitotic sister chromatid segregation	1	1	0.035	1	Biological Process	GO:0033047	regulation of mitotic sister chromatid segregation	1	1	0	0	1	1
GO:0033048 negative regulation of mitotic sister chromatid segregation	1	1	0.035	1	Biological Process	GO:0033048	negative regulation of mitotic sister chromatid segregation	1	1	0	0	1	1
GO:0033170 protein-DNA loading ATPase activity	1	1	0.023	1	Molecular Function	GO:0033170	protein-DNA loading ATPase activity	1	1	0	0	1	1
GO:0033176 proton-transporting V-type ATPase complex	5	1	0.442	1	Cellular Component	GO:0033176	proton-transporting V-type ATPase complex	1	1	0	0	5	5
GO:0033177 proton-transporting two-sector ATPase complex, proton-transporting domain	11	1	0.973	1	Cellular Component	GO:0033177	proton-transporting two-sector ATPase complex, proton-transporting domain	1	1	0	0	11	11
GO:0033178 proton-transporting two-sector ATPase complex, catalytic domain	18	1	1.593	1	Cellular Component	GO:0033178	proton-transporting two-sector ATPase complex, catalytic domain	1	1	0	0	18	18
GO:0033179 proton-transporting V-type ATPase, V0 domain	2	1	0.177	1	Cellular Component	GO:0033179	proton-transporting V-type ATPase, V0 domain	1	1	0	0	2	2
GO:0033180 proton-transporting V-type ATPase, V1 domain	3	1	0.265	1	Cellular Component	GO:0033180	proton-transporting V-type ATPase, V1 domain	1	1	0	0	3	3
GO:0033202 DNA helicase complex	1	1	0.088	1	Cellular Component	GO:0033202	DNA helicase complex	1	1	0	0	1	1
GO:0033218 amide binding	5	1	0.114	1	Molecular Function	GO:0033218	amide binding	1	1	0	0	5	5
GO:0033365 protein localization to organelle	14	1	0.489	1	Biological Process	GO:0033365	protein localization to organelle	1	1	0	0	14	14
GO:0033554 cellular response to stress	13	1	0.454	1	Biological Process	GO:0033554	cellular response to stress	1	1	0	0	13	13
GO:0033559 unsaturated fatty acid metabolic process	1	1	0.035	1	Biological Process	GO:0033559	unsaturated fatty acid metabolic process	1	1	0	0	1	1
GO:0033588 Elongator holoenzyme complex	1	1	0.088	1	Cellular Component	GO:0033588	Elongator holoenzyme complex	1	1	0	0	1	1
GO:0033692 cellular polysaccharide biosynthetic process	26	1	0.908	1	Biological Process	GO:0033692	cellular polysaccharide biosynthetic process	1	1	0	0	26	26
GO:0033743 peptide-methionine (R)-S-oxide reductase activity	1	1	0.023	1	Molecular Function	GO:0033743	peptide-methionine (R)-S-oxide reductase activity	1	1	0	0	1	1
GO:0033764 steroid dehydrogenase activity, acting on the CH-OH group of donors, NAD or NADP as acceptor	2	1	0.046	1	Molecular Function	GO:0033764	steroid dehydrogenase activity, acting on the CH-OH group of donors, NAD or NADP as acceptor	1	1	0	0	2	2
GO:0033865 nucleoside bisphosphate metabolic process	6	1	0.21	1	Biological Process	GO:0033865	nucleoside bisphosphate metabolic process	1	1	0	0	6	6
GO:0033866 nucleoside bisphosphate biosynthetic process	1	1	0.035	1	Biological Process	GO:0033866	nucleoside bisphosphate biosynthetic process	1	1	0	0	1	1
GO:0033875 ribonucleoside bisphosphate metabolic process	6	1	0.21	1	Biological Process	GO:0033875	ribonucleoside bisphosphate metabolic process	1	1	0	0	6	6
GO:0033897 ribonuclease T2 activity	1	1	0.023	1	Molecular Function	GO:0033897	ribonuclease T2 activity	1	1	0	0	1	1
GO:0033926 glycopeptide alpha-N-acetylgalactosaminidase activity	6	1	0.137	1	Molecular Function	GO:0033926	glycopeptide alpha-N-acetylgalactosaminidase activity	1	1	0	0	6	6
GO:0034030 ribonucleoside bisphosphate biosynthetic process	1	1	0.035	1	Biological Process	GO:0034030	ribonucleoside bisphosphate biosynthetic process	1	1	0	0	1	1
GO:0034032 purine nucleoside bisphosphate metabolic process	6	1	0.21	1	Biological Process	GO:0034032	purine nucleoside bisphosphate metabolic process	1	1	0	0	6	6
GO:0034033 purine nucleoside bisphosphate biosynthetic process	1	1	0.035	1	Biological Process	GO:0034033	purine nucleoside bisphosphate biosynthetic process	1	1	0	0	1	1
GO:0034035 purine ribonucleoside bisphosphate metabolic process	3	1	0.105	1	Biological Process	GO:0034035	purine ribonucleoside bisphosphate metabolic process	1	1	0	0	3	3
GO:0034061 DNA polymerase activity	3	1	0.069	1	Molecular Function	GO:0034061	DNA polymerase activity	1	1	0	0	3	3
GO:0034062 RNA polymerase activity	24	1	0.549	1	Molecular Function	GO:0034062	RNA polymerase activity	1	1	0	0	24	24
GO:0034212 peptide N-acetyltransferase activity	5	1	0.114	1	Molecular Function	GO:0034212	peptide N-acetyltransferase activity	1	1	0	0	5	5
GO:0034220 ion transmembrane transport	48	1	1.677	1	Biological Process	GO:0034220	ion transmembrane transport	1	1	0	0	48	48
GO:0034248 regulation of cellular amide metabolic process	4	1	0.14	1	Biological Process	GO:0034248	regulation of cellular amide metabolic process	1	1	0	0	4	4
GO:0034250 positive regulation of cellular amide metabolic process	3	1	0.105	1	Biological Process	GO:0034250	positive regulation of cellular amide metabolic process	1	1	0	0	3	3
GO:0034311 diol metabolic process	1	1	0.035	1	Biological Process	GO:0034311	diol metabolic process	1	1	0	0	1	1
GO:0034312 diol biosynthetic process	1	1	0.035	1	Biological Process	GO:0034312	diol biosynthetic process	1	1	0	0	1	1
GO:0034314 Arp2/3 complex-mediated actin nucleation	2	1	0.07	1	Biological Process	GO:0034314	Arp2/3 complex-mediated actin nucleation	1	1	0	0	2	2
GO:0034357 photosynthetic membrane	35	1	3.097	1	Cellular Component	GO:0034357	photosynthetic membrane	1	1	0	0	35	35
GO:0034404 nucleobase-containing small molecule biosynthetic process	24	1	0.838	1	Biological Process	GO:0034404	nucleobase-containing small molecule biosynthetic process	1	1	0	0	24	24
GO:0034440 lipid oxidation	3	1	0.105	1	Biological Process	GO:0034440	lipid oxidation	1	1	0	0	3	3
GO:0034450 ubiquitin-ubiquitin ligase activity	2	1	0.046	1	Molecular Function	GO:0034450	ubiquitin-ubiquitin ligase activity	1	1	0	0	2	2
GO:0034457 Mpp10 complex	1	1	0.088	1	Cellular Component	GO:0034457	Mpp10 complex	1	1	0	0	1	1
GO:0034470 ncRNA processing	21	1	0.733	1	Biological Process	GO:0034470	ncRNA processing	1	1	0	0	21	21
GO:0034504 protein localization to nucleus	4	1	0.14	1	Biological Process	GO:0034504	protein localization to nucleus	1	1	0	0	4	4
GO:0034613 cellular protein localization	61	1	2.131	1	Biological Process	GO:0034613	cellular protein localization	1	1	0	0	61	61
GO:0034622 cellular macromolecular complex assembly	30	1	1.048	1	Biological Process	GO:0034622	cellular macromolecular complex assembly	1	1	0	0	30	30
GO:0034637 cellular carbohydrate biosynthetic process	34	1	1.188	1	Biological Process	GO:0034637	cellular carbohydrate biosynthetic process	1	1	0	0	34	34
GO:0034641 cellular nitrogen compound metabolic process	684	1	23.891	1	Biological Process	GO:0034641	cellular nitrogen compound metabolic process	1	1	0	0	684	684
GO:0034645 cellular macromolecule biosynthetic process	518	1	18.093	1	Biological Process	GO:0034645	cellular macromolecule biosynthetic process	1	1	0	0	518	518
GO:0034654 nucleobase-containing compound biosynthetic process	322	1	11.247	1	Biological Process	GO:0034654	nucleobase-containing compound biosynthetic process	1	1	0	0	322	322
GO:0034655 nucleobase-containing compound catabolic process	25	1	0.873	1	Biological Process	GO:0034655	nucleobase-containing compound catabolic process	1	1	0	0	25	25
GO:0034656 nucleobase-containing small molecule catabolic process	1	1	0.035	1	Biological Process	GO:0034656	nucleobase-containing small molecule catabolic process	1	1	0	0	1	1
GO:0034660 ncRNA metabolic process	47	1	1.642	1	Biological Process	GO:0034660	ncRNA metabolic process	1	1	0	0	47	47
GO:0034708 methyltransferase complex	2	1	0.177	1	Cellular Component	GO:0034708	methyltransferase complex	1	1	0	0	2	2
GO:0034728 nucleosome organization	11	1	0.384	1	Biological Process	GO:0034728	nucleosome organization	1	1	0	0	11	11
GO:0034754 cellular hormone metabolic process	1	1	0.035	1	Biological Process	GO:0034754	cellular hormone metabolic process	1	1	0	0	1	1
GO:0034755 iron ion transmembrane transport	1	1	0.035	1	Biological Process	GO:0034755	iron ion transmembrane transport	1	1	0	0	1	1
GO:0034968 histone lysine methylation	4	1	0.14	1	Biological Process	GO:0034968	histone lysine methylation	1	1	0	0	4	4
GO:0035091 phosphatidylinositol binding	5	1	0.114	1	Molecular Function	GO:0035091	phosphatidylinositol binding	1	1	0	0	5	5
GO:0035251 UDP-glucosyltransferase activity	29	1	0.664	1	Molecular Function	GO:0035251	UDP-glucosyltransferase activity	1	1	0	0	29	29
GO:0035299 inositol pentakisphosphate 2-kinase activity	1	1	0.023	1	Molecular Function	GO:0035299	inositol pentakisphosphate 2-kinase activity	1	1	0	0	1	1
GO:0035303 regulation of dephosphorylation	1	1	0.035	1	Biological Process	GO:0035303	regulation of dephosphorylation	1	1	0	0	1	1
GO:0035304 regulation of protein dephosphorylation	1	1	0.035	1	Biological Process	GO:0035304	regulation of protein dephosphorylation	1	1	0	0	1	1
GO:0035434 copper ion transmembrane transport	2	1	0.07	1	Biological Process	GO:0035434	copper ion transmembrane transport	1	1	0	0	2	2
GO:0035437 maintenance of protein localization in endoplasmic reticulum	3	1	0.105	1	Biological Process	GO:0035437	maintenance of protein localization in endoplasmic reticulum	1	1	0	0	3	3
GO:0035556 intracellular signal transduction	49	1	1.711	1	Biological Process	GO:0035556	intracellular signal transduction	1	1	0	0	49	49
GO:0035639 purine ribonucleoside triphosphate binding	608	1	13.916	1	Molecular Function	GO:0035639	purine ribonucleoside triphosphate binding	1	1	0	0	608	608
GO:0036094 small molecule binding	919	1	21.035	1	Molecular Function	GO:0036094	small molecule binding	1	1	0	0	919	919
GO:0036211 protein modification process	432	1	15.089	1	Biological Process	GO:0036211	protein modification process	1	1	0	0	432	432
GO:0036260 RNA capping	1	1	0.035	1	Biological Process	GO:0036260	RNA capping	1	1	0	0	1	1
GO:0036361 racemase activity, acting on amino acids and derivatives	1	1	0.023	1	Molecular Function	GO:0036361	racemase activity, acting on amino acids and derivatives	1	1	0	0	1	1
GO:0036442 hydrogen-exporting ATPase activity	7	1	0.16	1	Molecular Function	GO:0036442	hydrogen-exporting ATPase activity	1	1	0	0	7	7
GO:0036459 thiol-dependent ubiquitinyl hydrolase activity	13	1	0.298	1	Molecular Function	GO:0036459	thiol-dependent ubiquitinyl hydrolase activity	1	1	0	0	13	13
GO:0038023 signaling receptor activity	14	1	0.32	1	Molecular Function	GO:0038023	signaling receptor activity	1	1	0	0	14	14
GO:0040007 growth	2	1	0.07	1	Biological Process	GO:0040007	growth	1	1	0	0	2	2
GO:0042054 histone methyltransferase activity	4	1	0.092	1	Molecular Function	GO:0042054	histone methyltransferase activity	1	1	0	0	4	4
GO:0042083 5,10-methylenetetrahydrofolate-dependent methyltransferase activity	1	1	0.023	1	Molecular Function	GO:0042083	5,10-methylenetetrahydrofolate-dependent methyltransferase activity	1	1	0	0	1	1
GO:0042085 5-methyltetrahydropteroyltri-L-glutamate-dependent methyltransferase activity	2	1	0.046	1	Molecular Function	GO:0042085	5-methyltetrahydropteroyltri-L-glutamate-dependent methyltransferase activity	1	1	0	0	2	2
GO:0042126 nitrate metabolic process	3	1	0.105	1	Biological Process	GO:0042126	nitrate metabolic process	1	1	0	0	3	3
GO:0042128 nitrate assimilation	3	1	0.105	1	Biological Process	GO:0042128	nitrate assimilation	1	1	0	0	3	3
GO:0042132 fructose 1,6-bisphosphate 1-phosphatase activity	5	1	0.114	1	Molecular Function	GO:0042132	fructose 1,6-bisphosphate 1-phosphatase activity	1	1	0	0	5	5
GO:0042133 neurotransmitter metabolic process	2	1	0.07	1	Biological Process	GO:0042133	neurotransmitter metabolic process	1	1	0	0	2	2
GO:0042135 neurotransmitter catabolic process	1	1	0.035	1	Biological Process	GO:0042135	neurotransmitter catabolic process	1	1	0	0	1	1
GO:0042136 neurotransmitter biosynthetic process	1	1	0.035	1	Biological Process	GO:0042136	neurotransmitter biosynthetic process	1	1	0	0	1	1
GO:0042147 retrograde transport, endosome to Golgi	3	1	0.105	1	Biological Process	GO:0042147	retrograde transport, endosome to Golgi	1	1	0	0	3	3
GO:0042157 lipoprotein metabolic process	7	1	0.244	1	Biological Process	GO:0042157	lipoprotein metabolic process	1	1	0	0	7	7
GO:0042158 lipoprotein biosynthetic process	7	1	0.244	1	Biological Process	GO:0042158	lipoprotein biosynthetic process	1	1	0	0	7	7
GO:0042168 heme metabolic process	2	1	0.07	1	Biological Process	GO:0042168	heme metabolic process	1	1	0	0	2	2
GO:0042175 nuclear outer membrane-endoplasmic reticulum membrane network	12	1	1.062	1	Cellular Component	GO:0042175	nuclear outer membrane-endoplasmic reticulum membrane network	1	1	0	0	12	12
GO:0042176 regulation of protein catabolic process	2	1	0.07	1	Biological Process	GO:0042176	regulation of protein catabolic process	1	1	0	0	2	2
GO:0042177 negative regulation of protein catabolic process	1	1	0.035	1	Biological Process	GO:0042177	negative regulation of protein catabolic process	1	1	0	0	1	1
GO:0042180 cellular ketone metabolic process	2	1	0.07	1	Biological Process	GO:0042180	cellular ketone metabolic process	1	1	0	0	2	2
GO:0042221 response to chemical	35	1	1.222	1	Biological Process	GO:0042221	response to chemical	1	1	0	0	35	35
GO:0042254 ribosome biogenesis	21	1	0.733	1	Biological Process	GO:0042254	ribosome biogenesis	1	1	0	0	21	21
GO:0042255 ribosome assembly	1	1	0.035	1	Biological Process	GO:0042255	ribosome assembly	1	1	0	0	1	1
GO:0042256 mature ribosome assembly	1	1	0.035	1	Biological Process	GO:0042256	mature ribosome assembly	1	1	0	0	1	1
GO:0042277 peptide binding	4	1	0.092	1	Molecular Function	GO:0042277	peptide binding	1	1	0	0	4	4
GO:0042278 purine nucleoside metabolic process	55	1	1.921	1	Biological Process	GO:0042278	purine nucleoside metabolic process	1	1	0	0	55	55
GO:0042325 regulation of phosphorylation	3	1	0.105	1	Biological Process	GO:0042325	regulation of phosphorylation	1	1	0	0	3	3
GO:0042364 water-soluble vitamin biosynthetic process	7	1	0.244	1	Biological Process	GO:0042364	water-soluble vitamin biosynthetic process	1	1	0	0	7	7
GO:0042393 histone binding	10	1	0.229	1	Molecular Function	GO:0042393	histone binding	1	1	0	0	10	10
GO:0042398 cellular modified amino acid biosynthetic process	10	1	0.349	1	Biological Process	GO:0042398	cellular modified amino acid biosynthetic process	1	1	0	0	10	10
GO:0042401 cellular biogenic amine biosynthetic process	5	1	0.175	1	Biological Process	GO:0042401	cellular biogenic amine biosynthetic process	1	1	0	0	5	5
GO:0042402 cellular biogenic amine catabolic process	2	1	0.07	1	Biological Process	GO:0042402	cellular biogenic amine catabolic process	1	1	0	0	2	2
GO:0042430 indole-containing compound metabolic process	3	1	0.105	1	Biological Process	GO:0042430	indole-containing compound metabolic process	1	1	0	0	3	3
GO:0042436 indole-containing compound catabolic process	2	1	0.07	1	Biological Process	GO:0042436	indole-containing compound catabolic process	1	1	0	0	2	2
GO:0042440 pigment metabolic process	7	1	0.244	1	Biological Process	GO:0042440	pigment metabolic process	1	1	0	0	7	7
GO:0042445 hormone metabolic process	1	1	0.035	1	Biological Process	GO:0042445	hormone metabolic process	1	1	0	0	1	1
GO:0042451 purine nucleoside biosynthetic process	42	1	1.467	1	Biological Process	GO:0042451	purine nucleoside biosynthetic process	1	1	0	0	42	42
GO:0042454 ribonucleoside catabolic process	1	1	0.035	1	Biological Process	GO:0042454	ribonucleoside catabolic process	1	1	0	0	1	1
GO:0042455 ribonucleoside biosynthetic process	42	1	1.467	1	Biological Process	GO:0042455	ribonucleoside biosynthetic process	1	1	0	0	42	42
GO:0042493 response to drug	11	1	0.384	1	Biological Process	GO:0042493	response to drug	1	1	0	0	11	11
GO:0042537 benzene-containing compound metabolic process	2	1	0.07	1	Biological Process	GO:0042537	benzene-containing compound metabolic process	1	1	0	0	2	2
GO:0042545 cell wall modification	11	1	0.384	1	Biological Process	GO:0042545	cell wall modification	1	1	0	0	11	11
GO:0042546 cell wall biogenesis	3	1	0.105	1	Biological Process	GO:0042546	cell wall biogenesis	1	1	0	0	3	3
GO:0042548 regulation of photosynthesis, light reaction	2	1	0.07	1	Biological Process	GO:0042548	regulation of photosynthesis, light reaction	1	1	0	0	2	2
GO:0042549 photosystem II stabilization	2	1	0.07	1	Biological Process	GO:0042549	photosystem II stabilization	1	1	0	0	2	2
GO:0042555 MCM complex	1	1	0.088	1	Cellular Component	GO:0042555	MCM complex	1	1	0	0	1	1
GO:0042558 pteridine-containing compound metabolic process	6	1	0.21	1	Biological Process	GO:0042558	pteridine-containing compound metabolic process	1	1	0	0	6	6
GO:0042559 pteridine-containing compound biosynthetic process	5	1	0.175	1	Biological Process	GO:0042559	pteridine-containing compound biosynthetic process	1	1	0	0	5	5
GO:0042578 phosphoric ester hydrolase activity	35	1	0.801	1	Molecular Function	GO:0042578	phosphoric ester hydrolase activity	1	1	0	0	35	35
GO:0042579 microbody	5	1	0.442	1	Cellular Component	GO:0042579	microbody	1	1	0	0	5	5
GO:0042592 homeostatic process	48	1	1.677	1	Biological Process	GO:0042592	homeostatic process	1	1	0	0	48	48
GO:0042623 ATPase activity, coupled	40	1	0.916	1	Molecular Function	GO:0042623	ATPase activity, coupled	1	1	0	0	40	40
GO:0042625 ATPase coupled ion transmembrane transporter activity	9	1	0.206	1	Molecular Function	GO:0042625	ATPase coupled ion transmembrane transporter activity	1	1	0	0	9	9
GO:0042626 ATPase activity, coupled to transmembrane movement of substances	34	1	0.778	1	Molecular Function	GO:0042626	ATPase activity, coupled to transmembrane movement of substances	1	1	0	0	34	34
GO:0042651 thylakoid membrane	14	1	1.239	1	Cellular Component	GO:0042651	thylakoid membrane	1	1	0	0	14	14
GO:0042723 thiamine-containing compound metabolic process	2	1	0.07	1	Biological Process	GO:0042723	thiamine-containing compound metabolic process	1	1	0	0	2	2
GO:0042724 thiamine-containing compound biosynthetic process	2	1	0.07	1	Biological Process	GO:0042724	thiamine-containing compound biosynthetic process	1	1	0	0	2	2
GO:0042726 flavin-containing compound metabolic process	2	1	0.07	1	Biological Process	GO:0042726	flavin-containing compound metabolic process	1	1	0	0	2	2
GO:0042727 flavin-containing compound biosynthetic process	2	1	0.07	1	Biological Process	GO:0042727	flavin-containing compound biosynthetic process	1	1	0	0	2	2
GO:0042737 drug catabolic process	8	1	0.279	1	Biological Process	GO:0042737	drug catabolic process	1	1	0	0	8	8
GO:0042765 GPI-anchor transamidase complex	1	1	0.088	1	Cellular Component	GO:0042765	GPI-anchor transamidase complex	1	1	0	0	1	1
GO:0042773 ATP synthesis coupled electron transport	1	1	0.035	1	Biological Process	GO:0042773	ATP synthesis coupled electron transport	1	1	0	0	1	1
GO:0042775 mitochondrial ATP synthesis coupled electron transport	1	1	0.035	1	Biological Process	GO:0042775	mitochondrial ATP synthesis coupled electron transport	1	1	0	0	1	1
GO:0042802 identical protein binding	1	1	0.023	1	Molecular Function	GO:0042802	identical protein binding	1	1	0	0	1	1
GO:0042803 protein homodimerization activity	1	1	0.023	1	Molecular Function	GO:0042803	protein homodimerization activity	1	1	0	0	1	1
GO:0042816 vitamin B6 metabolic process	2	1	0.07	1	Biological Process	GO:0042816	vitamin B6 metabolic process	1	1	0	0	2	2
GO:0042819 vitamin B6 biosynthetic process	2	1	0.07	1	Biological Process	GO:0042819	vitamin B6 biosynthetic process	1	1	0	0	2	2
GO:0042822 pyridoxal phosphate metabolic process	2	1	0.07	1	Biological Process	GO:0042822	pyridoxal phosphate metabolic process	1	1	0	0	2	2
GO:0042823 pyridoxal phosphate biosynthetic process	2	1	0.07	1	Biological Process	GO:0042823	pyridoxal phosphate biosynthetic process	1	1	0	0	2	2
GO:0042866 pyruvate biosynthetic process	21	1	0.733	1	Biological Process	GO:0042866	pyruvate biosynthetic process	1	1	0	0	21	21
GO:0042886 amide transport	69	1	2.41	1	Biological Process	GO:0042886	amide transport	1	1	0	0	69	69
GO:0043021 ribonucleoprotein complex binding	6	1	0.137	1	Molecular Function	GO:0043021	ribonucleoprotein complex binding	1	1	0	0	6	6
GO:0043022 ribosome binding	4	1	0.092	1	Molecular Function	GO:0043022	ribosome binding	1	1	0	0	4	4
GO:0043038 amino acid activation	26	1	0.908	1	Biological Process	GO:0043038	amino acid activation	1	1	0	0	26	26
GO:0043039 tRNA aminoacylation	26	1	0.908	1	Biological Process	GO:0043039	tRNA aminoacylation	1	1	0	0	26	26
GO:0043043 peptide biosynthetic process	189	1	6.601	1	Biological Process	GO:0043043	peptide biosynthetic process	1	1	0	0	189	189
GO:0043044 ATP-dependent chromatin remodeling	1	1	0.035	1	Biological Process	GO:0043044	ATP-dependent chromatin remodeling	1	1	0	0	1	1
GO:0043062 extracellular structure organization	10	1	0.349	1	Biological Process	GO:0043062	extracellular structure organization	1	1	0	0	10	10
GO:0043086 negative regulation of catalytic activity	1	1	0.035	1	Biological Process	GO:0043086	negative regulation of catalytic activity	1	1	0	0	1	1
GO:0043130 ubiquitin binding	1	1	0.023	1	Molecular Function	GO:0043130	ubiquitin binding	1	1	0	0	1	1
GO:0043161 proteasome-mediated ubiquitin-dependent protein catabolic process	4	1	0.14	1	Biological Process	GO:0043161	proteasome-mediated ubiquitin-dependent protein catabolic process	1	1	0	0	4	4
GO:0043167 ion binding	1232	1	28.199	1	Molecular Function	GO:0043167	ion binding	1	1	0	0	1232	1232
GO:0043168 anion binding	753	1	17.235	1	Molecular Function	GO:0043168	anion binding	1	1	0	0	753	753
GO:0043169 cation binding	509	1	11.65	1	Molecular Function	GO:0043169	cation binding	1	1	0	0	509	509
GO:0043170 macromolecule metabolic process	1150	1	40.168	1	Biological Process	GO:0043170	macromolecule metabolic process	1	1	0	0	1150	1150
GO:0043177 organic acid binding	9	1	0.206	1	Molecular Function	GO:0043177	organic acid binding	1	1	0	0	9	9
GO:0043226 organelle	433	1	38.319	1	Cellular Component	GO:0043226	organelle	1	1	0	0	433	433
GO:0043227 membrane-bounded organelle	271	1	23.982	1	Cellular Component	GO:0043227	membrane-bounded organelle	1	1	0	0	271	271
GO:0043228 non-membrane-bounded organelle	176	1	15.575	1	Cellular Component	GO:0043228	non-membrane-bounded organelle	1	1	0	0	176	176
GO:0043229 intracellular organelle	433	1	38.319	1	Cellular Component	GO:0043229	intracellular organelle	1	1	0	0	433	433
GO:0043231 intracellular membrane-bounded organelle	271	1	23.982	1	Cellular Component	GO:0043231	intracellular membrane-bounded organelle	1	1	0	0	271	271
GO:0043232 intracellular non-membrane-bounded organelle	176	1	15.575	1	Cellular Component	GO:0043232	intracellular non-membrane-bounded organelle	1	1	0	0	176	176
GO:0043233 organelle lumen	27	1	2.389	1	Cellular Component	GO:0043233	organelle lumen	1	1	0	0	27	27
GO:0043234 protein complex	205	1	18.142	1	Cellular Component	GO:0043234	protein complex	1	1	0	0	205	205
GO:0043241 protein complex disassembly	10	1	0.349	1	Biological Process	GO:0043241	protein complex disassembly	1	1	0	0	10	10
GO:0043242 negative regulation of protein complex disassembly	2	1	0.07	1	Biological Process	GO:0043242	negative regulation of protein complex disassembly	1	1	0	0	2	2
GO:0043243 positive regulation of protein complex disassembly	3	1	0.105	1	Biological Process	GO:0043243	positive regulation of protein complex disassembly	1	1	0	0	3	3
GO:0043244 regulation of protein complex disassembly	5	1	0.175	1	Biological Process	GO:0043244	regulation of protein complex disassembly	1	1	0	0	5	5
GO:0043248 proteasome assembly	1	1	0.035	1	Biological Process	GO:0043248	proteasome assembly	1	1	0	0	1	1
GO:0043254 regulation of protein complex assembly	8	1	0.279	1	Biological Process	GO:0043254	regulation of protein complex assembly	1	1	0	0	8	8
GO:0043412 macromolecule modification	444	1	15.508	1	Biological Process	GO:0043412	macromolecule modification	1	1	0	0	444	444
GO:0043413 macromolecule glycosylation	16	1	0.559	1	Biological Process	GO:0043413	macromolecule glycosylation	1	1	0	0	16	16
GO:0043414 macromolecule methylation	8	1	0.279	1	Biological Process	GO:0043414	macromolecule methylation	1	1	0	0	8	8
GO:0043436 oxoacid metabolic process	142	1	4.96	1	Biological Process	GO:0043436	oxoacid metabolic process	1	1	0	0	142	142
GO:0043467 regulation of generation of precursor metabolites and energy	2	1	0.07	1	Biological Process	GO:0043467	regulation of generation of precursor metabolites and energy	1	1	0	0	2	2
GO:0043492 ATPase activity, coupled to movement of substances	34	1	0.778	1	Molecular Function	GO:0043492	ATPase activity, coupled to movement of substances	1	1	0	0	34	34
GO:0043527 tRNA methyltransferase complex	2	1	0.177	1	Cellular Component	GO:0043527	tRNA methyltransferase complex	1	1	0	0	2	2
GO:0043531 ADP binding	45	1	1.03	1	Molecular Function	GO:0043531	ADP binding	1	1	0	0	45	45
GO:0043543 protein acylation	3	1	0.105	1	Biological Process	GO:0043543	protein acylation	1	1	0	0	3	3
GO:0043545 molybdopterin cofactor metabolic process	3	1	0.105	1	Biological Process	GO:0043545	molybdopterin cofactor metabolic process	1	1	0	0	3	3
GO:0043549 regulation of kinase activity	3	1	0.105	1	Biological Process	GO:0043549	regulation of kinase activity	1	1	0	0	3	3
GO:0043565 sequence-specific DNA binding	67	1	1.534	1	Molecular Function	GO:0043565	sequence-specific DNA binding	1	1	0	0	67	67
GO:0043603 cellular amide metabolic process	201	1	7.021	1	Biological Process	GO:0043603	cellular amide metabolic process	1	1	0	0	201	201
GO:0043604 amide biosynthetic process	196	1	6.846	1	Biological Process	GO:0043604	amide biosynthetic process	1	1	0	0	196	196
GO:0043623 cellular protein complex assembly	16	1	0.559	1	Biological Process	GO:0043623	cellular protein complex assembly	1	1	0	0	16	16
GO:0043624 cellular protein complex disassembly	10	1	0.349	1	Biological Process	GO:0043624	cellular protein complex disassembly	1	1	0	0	10	10
GO:0043631 RNA polyadenylation	5	1	0.175	1	Biological Process	GO:0043631	RNA polyadenylation	1	1	0	0	5	5
GO:0043632 modification-dependent macromolecule catabolic process	19	1	0.664	1	Biological Process	GO:0043632	modification-dependent macromolecule catabolic process	1	1	0	0	19	19
GO:0043648 dicarboxylic acid metabolic process	6	1	0.21	1	Biological Process	GO:0043648	dicarboxylic acid metabolic process	1	1	0	0	6	6
GO:0043650 dicarboxylic acid biosynthetic process	2	1	0.07	1	Biological Process	GO:0043650	dicarboxylic acid biosynthetic process	1	1	0	0	2	2
GO:0043666 regulation of phosphoprotein phosphatase activity	1	1	0.035	1	Biological Process	GO:0043666	regulation of phosphoprotein phosphatase activity	1	1	0	0	1	1
GO:0043733 DNA-3-methylbase glycosylase activity	2	1	0.046	1	Molecular Function	GO:0043733	DNA-3-methylbase glycosylase activity	1	1	0	0	2	2
GO:0043933 macromolecular complex subunit organization	51	1	1.781	1	Biological Process	GO:0043933	macromolecular complex subunit organization	1	1	0	0	51	51
GO:0044036 cell wall macromolecule metabolic process	6	1	0.21	1	Biological Process	GO:0044036	cell wall macromolecule metabolic process	1	1	0	0	6	6
GO:0044042 glucan metabolic process	34	1	1.188	1	Biological Process	GO:0044042	glucan metabolic process	1	1	0	0	34	34
GO:0044085 cellular component biogenesis	64	1	2.235	1	Biological Process	GO:0044085	cellular component biogenesis	1	1	0	0	64	64
GO:0044087 regulation of cellular component biogenesis	9	1	0.314	1	Biological Process	GO:0044087	regulation of cellular component biogenesis	1	1	0	0	9	9
GO:0044089 positive regulation of cellular component biogenesis	6	1	0.21	1	Biological Process	GO:0044089	positive regulation of cellular component biogenesis	1	1	0	0	6	6
GO:0044092 negative regulation of molecular function	1	1	0.035	1	Biological Process	GO:0044092	negative regulation of molecular function	1	1	0	0	1	1
GO:0044106 cellular amine metabolic process	8	1	0.279	1	Biological Process	GO:0044106	cellular amine metabolic process	1	1	0	0	8	8
GO:0044237 cellular metabolic process	1367	1	47.747	1	Biological Process	GO:0044237	cellular metabolic process	1	1	0	0	1367	1367
GO:0044238 primary metabolic process	1511	1	52.777	1	Biological Process	GO:0044238	primary metabolic process	1	1	0	0	1511	1511
GO:0044242 cellular lipid catabolic process	3	1	0.105	1	Biological Process	GO:0044242	cellular lipid catabolic process	1	1	0	0	3	3
GO:0044248 cellular catabolic process	71	1	2.48	1	Biological Process	GO:0044248	cellular catabolic process	1	1	0	0	71	71
GO:0044249 cellular biosynthetic process	685	1	23.926	1	Biological Process	GO:0044249	cellular biosynthetic process	1	1	0	0	685	685
GO:0044255 cellular lipid metabolic process	77	1	2.689	1	Biological Process	GO:0044255	cellular lipid metabolic process	1	1	0	0	77	77
GO:0044257 cellular protein catabolic process	26	1	0.908	1	Biological Process	GO:0044257	cellular protein catabolic process	1	1	0	0	26	26
GO:0044260 cellular macromolecule metabolic process	1051	1	36.71	1	Biological Process	GO:0044260	cellular macromolecule metabolic process	1	1	0	0	1051	1051
GO:0044262 cellular carbohydrate metabolic process	49	1	1.711	1	Biological Process	GO:0044262	cellular carbohydrate metabolic process	1	1	0	0	49	49
GO:0044264 cellular polysaccharide metabolic process	34	1	1.188	1	Biological Process	GO:0044264	cellular polysaccharide metabolic process	1	1	0	0	34	34
GO:0044265 cellular macromolecule catabolic process	29	1	1.013	1	Biological Process	GO:0044265	cellular macromolecule catabolic process	1	1	0	0	29	29
GO:0044267 cellular protein metabolic process	649	1	22.669	1	Biological Process	GO:0044267	cellular protein metabolic process	1	1	0	0	649	649
GO:0044270 cellular nitrogen compound catabolic process	29	1	1.013	1	Biological Process	GO:0044270	cellular nitrogen compound catabolic process	1	1	0	0	29	29
GO:0044271 cellular nitrogen compound biosynthetic process	539	1	18.826	1	Biological Process	GO:0044271	cellular nitrogen compound biosynthetic process	1	1	0	0	539	539
GO:0044272 sulfur compound biosynthetic process	10	1	0.349	1	Biological Process	GO:0044272	sulfur compound biosynthetic process	1	1	0	0	10	10
GO:0044281 small molecule metabolic process	220	1	7.684	1	Biological Process	GO:0044281	small molecule metabolic process	1	1	0	0	220	220
GO:0044282 small molecule catabolic process	9	1	0.314	1	Biological Process	GO:0044282	small molecule catabolic process	1	1	0	0	9	9
GO:0044283 small molecule biosynthetic process	95	1	3.318	1	Biological Process	GO:0044283	small molecule biosynthetic process	1	1	0	0	95	95
GO:0044389 ubiquitin-like protein ligase binding	3	1	0.069	1	Molecular Function	GO:0044389	ubiquitin-like protein ligase binding	1	1	0	0	3	3
GO:0044391 ribosomal subunit	3	1	0.265	1	Cellular Component	GO:0044391	ribosomal subunit	1	1	0	0	3	3
GO:0044421 extracellular region part	1	1	0.088	1	Cellular Component	GO:0044421	extracellular region part	1	1	0	0	1	1
GO:0044422 organelle part	114	1	10.088	1	Cellular Component	GO:0044422	organelle part	1	1	0	0	114	114
GO:0044424 intracellular part	581	1	51.416	1	Cellular Component	GO:0044424	intracellular part	1	1	0	0	581	581
GO:0044425 membrane part	344	1	30.442	1	Cellular Component	GO:0044425	membrane part	1	1	0	0	344	344
GO:0044427 chromosomal part	13	1	1.15	1	Cellular Component	GO:0044427	chromosomal part	1	1	0	0	13	13
GO:0044428 nuclear part	35	1	3.097	1	Cellular Component	GO:0044428	nuclear part	1	1	0	0	35	35
GO:0044429 mitochondrial part	16	1	1.416	1	Cellular Component	GO:0044429	mitochondrial part	1	1	0	0	16	16
GO:0044430 cytoskeletal part	15	1	1.327	1	Cellular Component	GO:0044430	cytoskeletal part	1	1	0	0	15	15
GO:0044431 Golgi apparatus part	19	1	1.681	1	Cellular Component	GO:0044431	Golgi apparatus part	1	1	0	0	19	19
GO:0044432 endoplasmic reticulum part	12	1	1.062	1	Cellular Component	GO:0044432	endoplasmic reticulum part	1	1	0	0	12	12
GO:0044433 cytoplasmic vesicle part	12	1	1.062	1	Cellular Component	GO:0044433	cytoplasmic vesicle part	1	1	0	0	12	12
GO:0044436 thylakoid part	37	1	3.274	1	Cellular Component	GO:0044436	thylakoid part	1	1	0	0	37	37
GO:0044437 vacuolar part	1	1	0.088	1	Cellular Component	GO:0044437	vacuolar part	1	1	0	0	1	1
GO:0044438 microbody part	1	1	0.088	1	Cellular Component	GO:0044438	microbody part	1	1	0	0	1	1
GO:0044439 peroxisomal part	1	1	0.088	1	Cellular Component	GO:0044439	peroxisomal part	1	1	0	0	1	1
GO:0044444 cytoplasmic part	258	1	22.832	1	Cellular Component	GO:0044444	cytoplasmic part	1	1	0	0	258	258
GO:0044445 cytosolic part	3	1	0.265	1	Cellular Component	GO:0044445	cytosolic part	1	1	0	0	3	3
GO:0044446 intracellular organelle part	114	1	10.088	1	Cellular Component	GO:0044446	intracellular organelle part	1	1	0	0	114	114
GO:0044448 cell cortex part	9	1	0.796	1	Cellular Component	GO:0044448	cell cortex part	1	1	0	0	9	9
GO:0044451 nucleoplasm part	18	1	1.593	1	Cellular Component	GO:0044451	nucleoplasm part	1	1	0	0	18	18
GO:0044452 nucleolar part	1	1	0.088	1	Cellular Component	GO:0044452	nucleolar part	1	1	0	0	1	1
GO:0044454 nuclear chromosome part	1	1	0.088	1	Cellular Component	GO:0044454	nuclear chromosome part	1	1	0	0	1	1
GO:0044455 mitochondrial membrane part	7	1	0.619	1	Cellular Component	GO:0044455	mitochondrial membrane part	1	1	0	0	7	7
GO:0044459 plasma membrane part	11	1	0.973	1	Cellular Component	GO:0044459	plasma membrane part	1	1	0	0	11	11
GO:0044464 cell part	653	1	57.788	1	Cellular Component	GO:0044464	cell part	1	1	0	0	653	653
GO:0044599 AP-5 adaptor complex	1	1	0.088	1	Cellular Component	GO:0044599	AP-5 adaptor complex	1	1	0	0	1	1
GO:0044699 single-organism process	1241	1	43.346	1	Biological Process	GO:0044699	single-organism process	1	1	0	0	1241	1241
GO:0044700 single organism signaling	94	1	3.283	1	Biological Process	GO:0044700	single organism signaling	1	1	0	0	94	94
GO:0044702 single organism reproductive process	9	1	0.314	1	Biological Process	GO:0044702	single organism reproductive process	1	1	0	0	9	9
GO:0044703 multi-organism reproductive process	9	1	0.314	1	Biological Process	GO:0044703	multi-organism reproductive process	1	1	0	0	9	9
GO:0044706 multi-multicellular organism process	9	1	0.314	1	Biological Process	GO:0044706	multi-multicellular organism process	1	1	0	0	9	9
GO:0044707 single-multicellular organism process	4	1	0.14	1	Biological Process	GO:0044707	single-multicellular organism process	1	1	0	0	4	4
GO:0044710 single-organism metabolic process	731	1	25.533	1	Biological Process	GO:0044710	single-organism metabolic process	1	1	0	0	731	731
GO:0044711 single-organism biosynthetic process	192	1	6.706	1	Biological Process	GO:0044711	single-organism biosynthetic process	1	1	0	0	192	192
GO:0044712 single-organism catabolic process	33	1	1.153	1	Biological Process	GO:0044712	single-organism catabolic process	1	1	0	0	33	33
GO:0044723 single-organism carbohydrate metabolic process	92	1	3.213	1	Biological Process	GO:0044723	single-organism carbohydrate metabolic process	1	1	0	0	92	92
GO:0044724 single-organism carbohydrate catabolic process	22	1	0.768	1	Biological Process	GO:0044724	single-organism carbohydrate catabolic process	1	1	0	0	22	22
GO:0044744 protein targeting to nucleus	4	1	0.14	1	Biological Process	GO:0044744	protein targeting to nucleus	1	1	0	0	4	4
GO:0044763 single-organism cellular process	732	1	25.568	1	Biological Process	GO:0044763	single-organism cellular process	1	1	0	0	732	732
GO:0044765 single-organism transport	317	1	11.072	1	Biological Process	GO:0044765	single-organism transport	1	1	0	0	317	317
GO:0044767 single-organism developmental process	4	1	0.14	1	Biological Process	GO:0044767	single-organism developmental process	1	1	0	0	4	4
GO:0044769 ATPase activity, coupled to transmembrane movement of ions, rotational mechanism	9	1	0.206	1	Molecular Function	GO:0044769	ATPase activity, coupled to transmembrane movement of ions, rotational mechanism	1	1	0	0	9	9
GO:0044770 cell cycle phase transition	1	1	0.035	1	Biological Process	GO:0044770	cell cycle phase transition	1	1	0	0	1	1
GO:0044772 mitotic cell cycle phase transition	1	1	0.035	1	Biological Process	GO:0044772	mitotic cell cycle phase transition	1	1	0	0	1	1
GO:0044784 metaphase/anaphase transition of cell cycle	1	1	0.035	1	Biological Process	GO:0044784	metaphase/anaphase transition of cell cycle	1	1	0	0	1	1
GO:0044798 nuclear transcription factor complex	6	1	0.531	1	Cellular Component	GO:0044798	nuclear transcription factor complex	1	1	0	0	6	6
GO:0044801 single-organism membrane fusion	1	1	0.035	1	Biological Process	GO:0044801	single-organism membrane fusion	1	1	0	0	1	1
GO:0044802 single-organism membrane organization	10	1	0.349	1	Biological Process	GO:0044802	single-organism membrane organization	1	1	0	0	10	10
GO:0044815 DNA packaging complex	9	1	0.796	1	Cellular Component	GO:0044815	DNA packaging complex	1	1	0	0	9	9
GO:0044822 poly(A) RNA binding	5	1	0.114	1	Molecular Function	GO:0044822	poly(A) RNA binding	1	1	0	0	5	5
GO:0044877 macromolecular complex binding	45	1	1.03	1	Molecular Function	GO:0044877	macromolecular complex binding	1	1	0	0	45	45
GO:0045010 actin nucleation	2	1	0.07	1	Biological Process	GO:0045010	actin nucleation	1	1	0	0	2	2
GO:0045017 glycerolipid biosynthetic process	9	1	0.314	1	Biological Process	GO:0045017	glycerolipid biosynthetic process	1	1	0	0	9	9
GO:0045047 protein targeting to ER	7	1	0.244	1	Biological Process	GO:0045047	protein targeting to ER	1	1	0	0	7	7
GO:0045116 protein neddylation	1	1	0.035	1	Biological Process	GO:0045116	protein neddylation	1	1	0	0	1	1
GO:0045156 electron transporter, transferring electrons within the cyclic electron transport pathway of photosynthesis activity	3	1	0.069	1	Molecular Function	GO:0045156	electron transporter, transferring electrons within the cyclic electron transport pathway of photosynthesis activity	1	1	0	0	3	3
GO:0045184 establishment of protein localization	71	1	2.48	1	Biological Process	GO:0045184	establishment of protein localization	1	1	0	0	71	71
GO:0045185 maintenance of protein location	3	1	0.105	1	Biological Process	GO:0045185	maintenance of protein location	1	1	0	0	3	3
GO:0045229 external encapsulating structure organization	13	1	0.454	1	Biological Process	GO:0045229	external encapsulating structure organization	1	1	0	0	13	13
GO:0045259 proton-transporting ATP synthase complex	11	1	0.973	1	Cellular Component	GO:0045259	proton-transporting ATP synthase complex	1	1	0	0	11	11
GO:0045261 proton-transporting ATP synthase complex, catalytic core F(1)	7	1	0.619	1	Cellular Component	GO:0045261	proton-transporting ATP synthase complex, catalytic core F(1)	1	1	0	0	7	7
GO:0045263 proton-transporting ATP synthase complex, coupling factor F(o)	4	1	0.354	1	Cellular Component	GO:0045263	proton-transporting ATP synthase complex, coupling factor F(o)	1	1	0	0	4	4
GO:0045275 respiratory chain complex III	1	1	0.088	1	Cellular Component	GO:0045275	respiratory chain complex III	1	1	0	0	1	1
GO:0045277 respiratory chain complex IV	1	1	0.088	1	Cellular Component	GO:0045277	respiratory chain complex IV	1	1	0	0	1	1
GO:0045300 acyl-[acyl-carrier-protein] desaturase activity	2	1	0.046	1	Molecular Function	GO:0045300	acyl-[acyl-carrier-protein] desaturase activity	1	1	0	0	2	2
GO:0045333 cellular respiration	7	1	0.244	1	Biological Process	GO:0045333	cellular respiration	1	1	0	0	7	7
GO:0045454 cell redox homeostasis	47	1	1.642	1	Biological Process	GO:0045454	cell redox homeostasis	1	1	0	0	47	47
GO:0045727 positive regulation of translation	3	1	0.105	1	Biological Process	GO:0045727	positive regulation of translation	1	1	0	0	3	3
GO:0045735 nutrient reservoir activity	4	1	0.092	1	Molecular Function	GO:0045735	nutrient reservoir activity	1	1	0	0	4	4
GO:0045747 positive regulation of Notch signaling pathway	1	1	0.035	1	Biological Process	GO:0045747	positive regulation of Notch signaling pathway	1	1	0	0	1	1
GO:0045786 negative regulation of cell cycle	3	1	0.105	1	Biological Process	GO:0045786	negative regulation of cell cycle	1	1	0	0	3	3
GO:0045839 negative regulation of mitotic nuclear division	1	1	0.035	1	Biological Process	GO:0045839	negative regulation of mitotic nuclear division	1	1	0	0	1	1
GO:0045841 negative regulation of mitotic metaphase/anaphase transition	1	1	0.035	1	Biological Process	GO:0045841	negative regulation of mitotic metaphase/anaphase transition	1	1	0	0	1	1
GO:0045859 regulation of protein kinase activity	3	1	0.105	1	Biological Process	GO:0045859	regulation of protein kinase activity	1	1	0	0	3	3
GO:0045861 negative regulation of proteolysis	1	1	0.035	1	Biological Process	GO:0045861	negative regulation of proteolysis	1	1	0	0	1	1
GO:0045892 negative regulation of transcription, DNA-templated	2	1	0.07	1	Biological Process	GO:0045892	negative regulation of transcription, DNA-templated	1	1	0	0	2	2
GO:0045901 positive regulation of translational elongation	3	1	0.105	1	Biological Process	GO:0045901	positive regulation of translational elongation	1	1	0	0	3	3
GO:0045905 positive regulation of translational termination	3	1	0.105	1	Biological Process	GO:0045905	positive regulation of translational termination	1	1	0	0	3	3
GO:0045930 negative regulation of mitotic cell cycle	1	1	0.035	1	Biological Process	GO:0045930	negative regulation of mitotic cell cycle	1	1	0	0	1	1
GO:0045934 negative regulation of nucleobase-containing compound metabolic process	2	1	0.07	1	Biological Process	GO:0045934	negative regulation of nucleobase-containing compound metabolic process	1	1	0	0	2	2
GO:0046031 ADP metabolic process	21	1	0.733	1	Biological Process	GO:0046031	ADP metabolic process	1	1	0	0	21	21
GO:0046034 ATP metabolic process	41	1	1.432	1	Biological Process	GO:0046034	ATP metabolic process	1	1	0	0	41	41
GO:0046036 CTP metabolic process	3	1	0.105	1	Biological Process	GO:0046036	CTP metabolic process	1	1	0	0	3	3
GO:0046039 GTP metabolic process	4	1	0.14	1	Biological Process	GO:0046039	GTP metabolic process	1	1	0	0	4	4
GO:0046040 IMP metabolic process	1	1	0.035	1	Biological Process	GO:0046040	IMP metabolic process	1	1	0	0	1	1
GO:0046051 UTP metabolic process	3	1	0.105	1	Biological Process	GO:0046051	UTP metabolic process	1	1	0	0	3	3
GO:0046073 dTMP metabolic process	1	1	0.035	1	Biological Process	GO:0046073	dTMP metabolic process	1	1	0	0	1	1
GO:0046080 dUTP metabolic process	1	1	0.035	1	Biological Process	GO:0046080	dUTP metabolic process	1	1	0	0	1	1
GO:0046087 cytidine metabolic process	1	1	0.035	1	Biological Process	GO:0046087	cytidine metabolic process	1	1	0	0	1	1
GO:0046112 nucleobase biosynthetic process	1	1	0.035	1	Biological Process	GO:0046112	nucleobase biosynthetic process	1	1	0	0	1	1
GO:0046128 purine ribonucleoside metabolic process	55	1	1.921	1	Biological Process	GO:0046128	purine ribonucleoside metabolic process	1	1	0	0	55	55
GO:0046129 purine ribonucleoside biosynthetic process	42	1	1.467	1	Biological Process	GO:0046129	purine ribonucleoside biosynthetic process	1	1	0	0	42	42
GO:0046131 pyrimidine ribonucleoside metabolic process	4	1	0.14	1	Biological Process	GO:0046131	pyrimidine ribonucleoside metabolic process	1	1	0	0	4	4
GO:0046132 pyrimidine ribonucleoside biosynthetic process	3	1	0.105	1	Biological Process	GO:0046132	pyrimidine ribonucleoside biosynthetic process	1	1	0	0	3	3
GO:0046133 pyrimidine ribonucleoside catabolic process	1	1	0.035	1	Biological Process	GO:0046133	pyrimidine ribonucleoside catabolic process	1	1	0	0	1	1
GO:0046134 pyrimidine nucleoside biosynthetic process	3	1	0.105	1	Biological Process	GO:0046134	pyrimidine nucleoside biosynthetic process	1	1	0	0	3	3
GO:0046135 pyrimidine nucleoside catabolic process	1	1	0.035	1	Biological Process	GO:0046135	pyrimidine nucleoside catabolic process	1	1	0	0	1	1
GO:0046146 tetrahydrobiopterin metabolic process	1	1	0.035	1	Biological Process	GO:0046146	tetrahydrobiopterin metabolic process	1	1	0	0	1	1
GO:0046148 pigment biosynthetic process	5	1	0.175	1	Biological Process	GO:0046148	pigment biosynthetic process	1	1	0	0	5	5
GO:0046149 pigment catabolic process	1	1	0.035	1	Biological Process	GO:0046149	pigment catabolic process	1	1	0	0	1	1
GO:0046160 heme a metabolic process	1	1	0.035	1	Biological Process	GO:0046160	heme a metabolic process	1	1	0	0	1	1
GO:0046165 alcohol biosynthetic process	2	1	0.07	1	Biological Process	GO:0046165	alcohol biosynthetic process	1	1	0	0	2	2
GO:0046173 polyol biosynthetic process	2	1	0.07	1	Biological Process	GO:0046173	polyol biosynthetic process	1	1	0	0	2	2
GO:0046184 aldehyde biosynthetic process	2	1	0.07	1	Biological Process	GO:0046184	aldehyde biosynthetic process	1	1	0	0	2	2
GO:0046218 indolalkylamine catabolic process	2	1	0.07	1	Biological Process	GO:0046218	indolalkylamine catabolic process	1	1	0	0	2	2
GO:0046348 amino sugar catabolic process	6	1	0.21	1	Biological Process	GO:0046348	amino sugar catabolic process	1	1	0	0	6	6
GO:0046351 disaccharide biosynthetic process	7	1	0.244	1	Biological Process	GO:0046351	disaccharide biosynthetic process	1	1	0	0	7	7
GO:0046364 monosaccharide biosynthetic process	3	1	0.105	1	Biological Process	GO:0046364	monosaccharide biosynthetic process	1	1	0	0	3	3
GO:0046365 monosaccharide catabolic process	1	1	0.035	1	Biological Process	GO:0046365	monosaccharide catabolic process	1	1	0	0	1	1
GO:0046373 L-arabinose metabolic process	1	1	0.035	1	Biological Process	GO:0046373	L-arabinose metabolic process	1	1	0	0	1	1
GO:0046385 deoxyribose phosphate biosynthetic process	1	1	0.035	1	Biological Process	GO:0046385	deoxyribose phosphate biosynthetic process	1	1	0	0	1	1
GO:0046390 ribose phosphate biosynthetic process	39	1	1.362	1	Biological Process	GO:0046390	ribose phosphate biosynthetic process	1	1	0	0	39	39
GO:0046394 carboxylic acid biosynthetic process	82	1	2.864	1	Biological Process	GO:0046394	carboxylic acid biosynthetic process	1	1	0	0	82	82
GO:0046395 carboxylic acid catabolic process	7	1	0.244	1	Biological Process	GO:0046395	carboxylic acid catabolic process	1	1	0	0	7	7
GO:0046406 magnesium protoporphyrin IX methyltransferase activity	1	1	0.023	1	Molecular Function	GO:0046406	magnesium protoporphyrin IX methyltransferase activity	1	1	0	0	1	1
GO:0046417 chorismate metabolic process	1	1	0.035	1	Biological Process	GO:0046417	chorismate metabolic process	1	1	0	0	1	1
GO:0046422 violaxanthin de-epoxidase activity	1	1	0.023	1	Molecular Function	GO:0046422	violaxanthin de-epoxidase activity	1	1	0	0	1	1
GO:0046429 4-hydroxy-3-methylbut-2-en-1-yl diphosphate synthase activity	1	1	0.023	1	Molecular Function	GO:0046429	4-hydroxy-3-methylbut-2-en-1-yl diphosphate synthase activity	1	1	0	0	1	1
GO:0046434 organophosphate catabolic process	21	1	0.733	1	Biological Process	GO:0046434	organophosphate catabolic process	1	1	0	0	21	21
GO:0046451 diaminopimelate metabolic process	3	1	0.105	1	Biological Process	GO:0046451	diaminopimelate metabolic process	1	1	0	0	3	3
GO:0046456 icosanoid biosynthetic process	1	1	0.035	1	Biological Process	GO:0046456	icosanoid biosynthetic process	1	1	0	0	1	1
GO:0046467 membrane lipid biosynthetic process	9	1	0.314	1	Biological Process	GO:0046467	membrane lipid biosynthetic process	1	1	0	0	9	9
GO:0046474 glycerophospholipid biosynthetic process	7	1	0.244	1	Biological Process	GO:0046474	glycerophospholipid biosynthetic process	1	1	0	0	7	7
GO:0046483 heterocycle metabolic process	513	1	17.918	1	Biological Process	GO:0046483	heterocycle metabolic process	1	1	0	0	513	513
GO:0046486 glycerolipid metabolic process	15	1	0.524	1	Biological Process	GO:0046486	glycerolipid metabolic process	1	1	0	0	15	15
GO:0046488 phosphatidylinositol metabolic process	13	1	0.454	1	Biological Process	GO:0046488	phosphatidylinositol metabolic process	1	1	0	0	13	13
GO:0046490 isopentenyl diphosphate metabolic process	1	1	0.035	1	Biological Process	GO:0046490	isopentenyl diphosphate metabolic process	1	1	0	0	1	1
GO:0046493 lipid A metabolic process	1	1	0.035	1	Biological Process	GO:0046493	lipid A metabolic process	1	1	0	0	1	1
GO:0046496 nicotinamide nucleotide metabolic process	28	1	0.978	1	Biological Process	GO:0046496	nicotinamide nucleotide metabolic process	1	1	0	0	28	28
GO:0046500 S-adenosylmethionine metabolic process	4	1	0.14	1	Biological Process	GO:0046500	S-adenosylmethionine metabolic process	1	1	0	0	4	4
GO:0046527 glucosyltransferase activity	37	1	0.847	1	Molecular Function	GO:0046527	glucosyltransferase activity	1	1	0	0	37	37
GO:0046556 alpha-L-arabinofuranosidase activity	1	1	0.023	1	Molecular Function	GO:0046556	alpha-L-arabinofuranosidase activity	1	1	0	0	1	1
GO:0046578 regulation of Ras protein signal transduction	3	1	0.105	1	Biological Process	GO:0046578	regulation of Ras protein signal transduction	1	1	0	0	3	3
GO:0046658 anchored component of plasma membrane	1	1	0.088	1	Cellular Component	GO:0046658	anchored component of plasma membrane	1	1	0	0	1	1
GO:0046700 heterocycle catabolic process	29	1	1.013	1	Biological Process	GO:0046700	heterocycle catabolic process	1	1	0	0	29	29
GO:0046785 microtubule polymerization	4	1	0.14	1	Biological Process	GO:0046785	microtubule polymerization	1	1	0	0	4	4
GO:0046834 lipid phosphorylation	3	1	0.105	1	Biological Process	GO:0046834	lipid phosphorylation	1	1	0	0	3	3
GO:0046836 glycolipid transport	3	1	0.105	1	Biological Process	GO:0046836	glycolipid transport	1	1	0	0	3	3
GO:0046854 phosphatidylinositol phosphorylation	3	1	0.105	1	Biological Process	GO:0046854	phosphatidylinositol phosphorylation	1	1	0	0	3	3
GO:0046857 oxidoreductase activity, acting on other nitrogenous compounds as donors, with NAD or NADP as acceptor	1	1	0.023	1	Molecular Function	GO:0046857	oxidoreductase activity, acting on other nitrogenous compounds as donors, with NAD or NADP as acceptor	1	1	0	0	1	1
GO:0046872 metal ion binding	506	1	11.582	1	Molecular Function	GO:0046872	metal ion binding	1	1	0	0	506	506
GO:0046873 metal ion transmembrane transporter activity	27	1	0.618	1	Molecular Function	GO:0046873	metal ion transmembrane transporter activity	1	1	0	0	27	27
GO:0046903 secretion	12	1	0.419	1	Biological Process	GO:0046903	secretion	1	1	0	0	12	12
GO:0046906 tetrapyrrole binding	97	1	2.22	1	Molecular Function	GO:0046906	tetrapyrrole binding	1	1	0	0	97	97
GO:0046907 intracellular transport	79	1	2.759	1	Biological Process	GO:0046907	intracellular transport	1	1	0	0	79	79
GO:0046912 transferase activity, transferring acyl groups, acyl groups converted into alkyl on transfer	4	1	0.092	1	Molecular Function	GO:0046912	transferase activity, transferring acyl groups, acyl groups converted into alkyl on transfer	1	1	0	0	4	4
GO:0046914 transition metal ion binding	326	1	7.462	1	Molecular Function	GO:0046914	transition metal ion binding	1	1	0	0	326	326
GO:0046915 transition metal ion transmembrane transporter activity	3	1	0.069	1	Molecular Function	GO:0046915	transition metal ion transmembrane transporter activity	1	1	0	0	3	3
GO:0046916 cellular transition metal ion homeostasis	1	1	0.035	1	Biological Process	GO:0046916	cellular transition metal ion homeostasis	1	1	0	0	1	1
GO:0046923 ER retention sequence binding	3	1	0.069	1	Molecular Function	GO:0046923	ER retention sequence binding	1	1	0	0	3	3
GO:0046933 proton-transporting ATP synthase activity, rotational mechanism	7	1	0.16	1	Molecular Function	GO:0046933	proton-transporting ATP synthase activity, rotational mechanism	1	1	0	0	7	7
GO:0046939 nucleotide phosphorylation	24	1	0.838	1	Biological Process	GO:0046939	nucleotide phosphorylation	1	1	0	0	24	24
GO:0046942 carboxylic acid transport	9	1	0.314	1	Biological Process	GO:0046942	carboxylic acid transport	1	1	0	0	9	9
GO:0046943 carboxylic acid transmembrane transporter activity	5	1	0.114	1	Molecular Function	GO:0046943	carboxylic acid transmembrane transporter activity	1	1	0	0	5	5
GO:0046961 proton-transporting ATPase activity, rotational mechanism	7	1	0.16	1	Molecular Function	GO:0046961	proton-transporting ATPase activity, rotational mechanism	1	1	0	0	7	7
GO:0046982 protein heterodimerization activity	36	1	0.824	1	Molecular Function	GO:0046982	protein heterodimerization activity	1	1	0	0	36	36
GO:0046983 protein dimerization activity	90	1	2.06	1	Molecular Function	GO:0046983	protein dimerization activity	1	1	0	0	90	90
GO:0047661 amino-acid racemase activity	1	1	0.023	1	Molecular Function	GO:0047661	amino-acid racemase activity	1	1	0	0	1	1
GO:0047746 chlorophyllase activity	1	1	0.023	1	Molecular Function	GO:0047746	chlorophyllase activity	1	1	0	0	1	1
GO:0048037 cofactor binding	264	1	6.043	1	Molecular Function	GO:0048037	cofactor binding	1	1	0	0	264	264
GO:0048038 quinone binding	11	1	0.252	1	Molecular Function	GO:0048038	quinone binding	1	1	0	0	11	11
GO:0048046 apoplast	8	1	0.708	1	Cellular Component	GO:0048046	apoplast	1	1	0	0	8	8
GO:0048193 Golgi vesicle transport	13	1	0.454	1	Biological Process	GO:0048193	Golgi vesicle transport	1	1	0	0	13	13
GO:0048229 gametophyte development	1	1	0.035	1	Biological Process	GO:0048229	gametophyte development	1	1	0	0	1	1
GO:0048278 vesicle docking	4	1	0.14	1	Biological Process	GO:0048278	vesicle docking	1	1	0	0	4	4
GO:0048280 vesicle fusion with Golgi apparatus	1	1	0.035	1	Biological Process	GO:0048280	vesicle fusion with Golgi apparatus	1	1	0	0	1	1
GO:0048284 organelle fusion	1	1	0.035	1	Biological Process	GO:0048284	organelle fusion	1	1	0	0	1	1
GO:0048285 organelle fission	3	1	0.105	1	Biological Process	GO:0048285	organelle fission	1	1	0	0	3	3
GO:0048475 coated membrane	22	1	1.947	1	Cellular Component	GO:0048475	coated membrane	1	1	0	0	22	22
GO:0048500 signal recognition particle	5	1	0.442	1	Cellular Component	GO:0048500	signal recognition particle	1	1	0	0	5	5
GO:0048518 positive regulation of biological process	11	1	0.384	1	Biological Process	GO:0048518	positive regulation of biological process	1	1	0	0	11	11
GO:0048519 negative regulation of biological process	13	1	0.454	1	Biological Process	GO:0048519	negative regulation of biological process	1	1	0	0	13	13
GO:0048522 positive regulation of cellular process	11	1	0.384	1	Biological Process	GO:0048522	positive regulation of cellular process	1	1	0	0	11	11
GO:0048523 negative regulation of cellular process	7	1	0.244	1	Biological Process	GO:0048523	negative regulation of cellular process	1	1	0	0	7	7
GO:0048544 recognition of pollen	9	1	0.314	1	Biological Process	GO:0048544	recognition of pollen	1	1	0	0	9	9
GO:0048583 regulation of response to stimulus	5	1	0.175	1	Biological Process	GO:0048583	regulation of response to stimulus	1	1	0	0	5	5
GO:0048584 positive regulation of response to stimulus	1	1	0.035	1	Biological Process	GO:0048584	positive regulation of response to stimulus	1	1	0	0	1	1
GO:0048856 anatomical structure development	4	1	0.14	1	Biological Process	GO:0048856	anatomical structure development	1	1	0	0	4	4
GO:0048878 chemical homeostasis	1	1	0.035	1	Biological Process	GO:0048878	chemical homeostasis	1	1	0	0	1	1
GO:0050080 malonyl-CoA decarboxylase activity	1	1	0.023	1	Molecular Function	GO:0050080	malonyl-CoA decarboxylase activity	1	1	0	0	1	1
GO:0050136 NADH dehydrogenase (quinone) activity	2	1	0.046	1	Molecular Function	GO:0050136	NADH dehydrogenase (quinone) activity	1	1	0	0	2	2
GO:0050307 sucrose-phosphate phosphatase activity	1	1	0.023	1	Molecular Function	GO:0050307	sucrose-phosphate phosphatase activity	1	1	0	0	1	1
GO:0050308 sugar-phosphatase activity	6	1	0.137	1	Molecular Function	GO:0050308	sugar-phosphatase activity	1	1	0	0	6	6
GO:0050660 flavin adenine dinucleotide binding	27	1	0.618	1	Molecular Function	GO:0050660	flavin adenine dinucleotide binding	1	1	0	0	27	27
GO:0050661 NADP binding	8	1	0.183	1	Molecular Function	GO:0050661	NADP binding	1	1	0	0	8	8
GO:0050662 coenzyme binding	127	1	2.907	1	Molecular Function	GO:0050662	coenzyme binding	1	1	0	0	127	127
GO:0050664 oxidoreductase activity, acting on NAD(P)H, oxygen as acceptor	2	1	0.046	1	Molecular Function	GO:0050664	oxidoreductase activity, acting on NAD(P)H, oxygen as acceptor	1	1	0	0	2	2
GO:0050789 regulation of biological process	396	1	13.832	1	Biological Process	GO:0050789	regulation of biological process	1	1	0	0	396	396
GO:0050790 regulation of catalytic activity	6	1	0.21	1	Biological Process	GO:0050790	regulation of catalytic activity	1	1	0	0	6	6
GO:0050794 regulation of cellular process	387	1	13.517	1	Biological Process	GO:0050794	regulation of cellular process	1	1	0	0	387	387
GO:0050801 ion homeostasis	1	1	0.035	1	Biological Process	GO:0050801	ion homeostasis	1	1	0	0	1	1
GO:0050896 response to stimulus	204	1	7.125	1	Biological Process	GO:0050896	response to stimulus	1	1	0	0	204	204
GO:0050992 dimethylallyl diphosphate biosynthetic process	1	1	0.035	1	Biological Process	GO:0050992	dimethylallyl diphosphate biosynthetic process	1	1	0	0	1	1
GO:0050993 dimethylallyl diphosphate metabolic process	1	1	0.035	1	Biological Process	GO:0050993	dimethylallyl diphosphate metabolic process	1	1	0	0	1	1
GO:0051002 ligase activity, forming nitrogen-metal bonds	2	1	0.046	1	Molecular Function	GO:0051002	ligase activity, forming nitrogen-metal bonds	1	1	0	0	2	2
GO:0051003 ligase activity, forming nitrogen-metal bonds, forming coordination complexes	2	1	0.046	1	Molecular Function	GO:0051003	ligase activity, forming nitrogen-metal bonds, forming coordination complexes	1	1	0	0	2	2
GO:0051016 barbed-end actin filament capping	2	1	0.07	1	Biological Process	GO:0051016	barbed-end actin filament capping	1	1	0	0	2	2
GO:0051020 GTPase binding	14	1	0.32	1	Molecular Function	GO:0051020	GTPase binding	1	1	0	0	14	14
GO:0051052 regulation of DNA metabolic process	1	1	0.035	1	Biological Process	GO:0051052	regulation of DNA metabolic process	1	1	0	0	1	1
GO:0051056 regulation of small GTPase mediated signal transduction	3	1	0.105	1	Biological Process	GO:0051056	regulation of small GTPase mediated signal transduction	1	1	0	0	3	3
GO:0051082 unfolded protein binding	29	1	0.664	1	Molecular Function	GO:0051082	unfolded protein binding	1	1	0	0	29	29
GO:0051087 chaperone binding	6	1	0.137	1	Molecular Function	GO:0051087	chaperone binding	1	1	0	0	6	6
GO:0051090 regulation of sequence-specific DNA binding transcription factor activity	2	1	0.07	1	Biological Process	GO:0051090	regulation of sequence-specific DNA binding transcription factor activity	1	1	0	0	2	2
GO:0051119 sugar transmembrane transporter activity	2	1	0.046	1	Molecular Function	GO:0051119	sugar transmembrane transporter activity	1	1	0	0	2	2
GO:0051128 regulation of cellular component organization	13	1	0.454	1	Biological Process	GO:0051128	regulation of cellular component organization	1	1	0	0	13	13
GO:0051129 negative regulation of cellular component organization	3	1	0.105	1	Biological Process	GO:0051129	negative regulation of cellular component organization	1	1	0	0	3	3
GO:0051130 positive regulation of cellular component organization	9	1	0.314	1	Biological Process	GO:0051130	positive regulation of cellular component organization	1	1	0	0	9	9
GO:0051156 glucose 6-phosphate metabolic process	5	1	0.175	1	Biological Process	GO:0051156	glucose 6-phosphate metabolic process	1	1	0	0	5	5
GO:0051169 nuclear transport	4	1	0.14	1	Biological Process	GO:0051169	nuclear transport	1	1	0	0	4	4
GO:0051170 nuclear import	4	1	0.14	1	Biological Process	GO:0051170	nuclear import	1	1	0	0	4	4
GO:0051171 regulation of nitrogen compound metabolic process	235	1	8.208	1	Biological Process	GO:0051171	regulation of nitrogen compound metabolic process	1	1	0	0	235	235
GO:0051172 negative regulation of nitrogen compound metabolic process	2	1	0.07	1	Biological Process	GO:0051172	negative regulation of nitrogen compound metabolic process	1	1	0	0	2	2
GO:0051173 positive regulation of nitrogen compound metabolic process	3	1	0.105	1	Biological Process	GO:0051173	positive regulation of nitrogen compound metabolic process	1	1	0	0	3	3
GO:0051174 regulation of phosphorus metabolic process	4	1	0.14	1	Biological Process	GO:0051174	regulation of phosphorus metabolic process	1	1	0	0	4	4
GO:0051179 localization	408	1	14.251	1	Biological Process	GO:0051179	localization	1	1	0	0	408	408
GO:0051186 cofactor metabolic process	60	1	2.096	1	Biological Process	GO:0051186	cofactor metabolic process	1	1	0	0	60	60
GO:0051187 cofactor catabolic process	2	1	0.07	1	Biological Process	GO:0051187	cofactor catabolic process	1	1	0	0	2	2
GO:0051188 cofactor biosynthetic process	44	1	1.537	1	Biological Process	GO:0051188	cofactor biosynthetic process	1	1	0	0	44	44
GO:0051189 prosthetic group metabolic process	3	1	0.105	1	Biological Process	GO:0051189	prosthetic group metabolic process	1	1	0	0	3	3
GO:0051205 protein insertion into membrane	2	1	0.07	1	Biological Process	GO:0051205	protein insertion into membrane	1	1	0	0	2	2
GO:0051213 dioxygenase activity	11	1	0.252	1	Molecular Function	GO:0051213	dioxygenase activity	1	1	0	0	11	11
GO:0051220 cytoplasmic sequestering of protein	3	1	0.105	1	Biological Process	GO:0051220	cytoplasmic sequestering of protein	1	1	0	0	3	3
GO:0051225 spindle assembly	1	1	0.035	1	Biological Process	GO:0051225	spindle assembly	1	1	0	0	1	1
GO:0051234 establishment of localization	404	1	14.111	1	Biological Process	GO:0051234	establishment of localization	1	1	0	0	404	404
GO:0051235 maintenance of location	4	1	0.14	1	Biological Process	GO:0051235	maintenance of location	1	1	0	0	4	4
GO:0051246 regulation of protein metabolic process	10	1	0.349	1	Biological Process	GO:0051246	regulation of protein metabolic process	1	1	0	0	10	10
GO:0051247 positive regulation of protein metabolic process	3	1	0.105	1	Biological Process	GO:0051247	positive regulation of protein metabolic process	1	1	0	0	3	3
GO:0051248 negative regulation of protein metabolic process	1	1	0.035	1	Biological Process	GO:0051248	negative regulation of protein metabolic process	1	1	0	0	1	1
GO:0051252 regulation of RNA metabolic process	225	1	7.859	1	Biological Process	GO:0051252	regulation of RNA metabolic process	1	1	0	0	225	225
GO:0051253 negative regulation of RNA metabolic process	2	1	0.07	1	Biological Process	GO:0051253	negative regulation of RNA metabolic process	1	1	0	0	2	2
GO:0051258 protein polymerization	8	1	0.279	1	Biological Process	GO:0051258	protein polymerization	1	1	0	0	8	8
GO:0051259 protein oligomerization	3	1	0.105	1	Biological Process	GO:0051259	protein oligomerization	1	1	0	0	3	3
GO:0051260 protein homooligomerization	2	1	0.07	1	Biological Process	GO:0051260	protein homooligomerization	1	1	0	0	2	2
GO:0051261 protein depolymerization	2	1	0.07	1	Biological Process	GO:0051261	protein depolymerization	1	1	0	0	2	2
GO:0051273 beta-glucan metabolic process	26	1	0.908	1	Biological Process	GO:0051273	beta-glucan metabolic process	1	1	0	0	26	26
GO:0051274 beta-glucan biosynthetic process	26	1	0.908	1	Biological Process	GO:0051274	beta-glucan biosynthetic process	1	1	0	0	26	26
GO:0051276 chromosome organization	29	1	1.013	1	Biological Process	GO:0051276	chromosome organization	1	1	0	0	29	29
GO:0051287 NAD binding	20	1	0.458	1	Molecular Function	GO:0051287	NAD binding	1	1	0	0	20	20
GO:0051301 cell division	3	1	0.105	1	Biological Process	GO:0051301	cell division	1	1	0	0	3	3
GO:0051302 regulation of cell division	2	1	0.07	1	Biological Process	GO:0051302	regulation of cell division	1	1	0	0	2	2
GO:0051304 chromosome separation	1	1	0.035	1	Biological Process	GO:0051304	chromosome separation	1	1	0	0	1	1
GO:0051306 mitotic sister chromatid separation	1	1	0.035	1	Biological Process	GO:0051306	mitotic sister chromatid separation	1	1	0	0	1	1
GO:0051336 regulation of hydrolase activity	1	1	0.035	1	Biological Process	GO:0051336	regulation of hydrolase activity	1	1	0	0	1	1
GO:0051338 regulation of transferase activity	4	1	0.14	1	Biological Process	GO:0051338	regulation of transferase activity	1	1	0	0	4	4
GO:0051340 regulation of ligase activity	1	1	0.035	1	Biological Process	GO:0051340	regulation of ligase activity	1	1	0	0	1	1
GO:0051348 negative regulation of transferase activity	1	1	0.035	1	Biological Process	GO:0051348	negative regulation of transferase activity	1	1	0	0	1	1
GO:0051352 negative regulation of ligase activity	1	1	0.035	1	Biological Process	GO:0051352	negative regulation of ligase activity	1	1	0	0	1	1
GO:0051436 negative regulation of ubiquitin-protein ligase activity involved in mitotic cell cycle	1	1	0.035	1	Biological Process	GO:0051436	negative regulation of ubiquitin-protein ligase activity involved in mitotic cell cycle	1	1	0	0	1	1
GO:0051438 regulation of ubiquitin-protein transferase activity	1	1	0.035	1	Biological Process	GO:0051438	regulation of ubiquitin-protein transferase activity	1	1	0	0	1	1
GO:0051439 regulation of ubiquitin-protein ligase activity involved in mitotic cell cycle	1	1	0.035	1	Biological Process	GO:0051439	regulation of ubiquitin-protein ligase activity involved in mitotic cell cycle	1	1	0	0	1	1
GO:0051444 negative regulation of ubiquitin-protein transferase activity	1	1	0.035	1	Biological Process	GO:0051444	negative regulation of ubiquitin-protein transferase activity	1	1	0	0	1	1
GO:0051493 regulation of cytoskeleton organization	8	1	0.279	1	Biological Process	GO:0051493	regulation of cytoskeleton organization	1	1	0	0	8	8
GO:0051494 negative regulation of cytoskeleton organization	2	1	0.07	1	Biological Process	GO:0051494	negative regulation of cytoskeleton organization	1	1	0	0	2	2
GO:0051495 positive regulation of cytoskeleton organization	6	1	0.21	1	Biological Process	GO:0051495	positive regulation of cytoskeleton organization	1	1	0	0	6	6
[truncated: 281 more rows]

## Sheet: out2
GO ID	Description	out (4369)	All (4369)	pvalue	p.adjust	Genes
GO:0003674	molecular_function	4369	4369	1	1	VIT_00s0125g00170;VIT_00s0174g00190;VIT_00s0179g00100;VIT_00s0179g00210;VIT_00s0179g00220;VIT_00s0179g00290;VIT_00s0179g00300;VIT_00s0179g00340;VIT_00s0179g00380;VIT_00s0181g00010;VIT_00s0181g00020;VIT_00s0181g00220;VIT_00s0181g00260;VIT_00s0184g00030;VIT_00s0187g00130;VIT_00s0187g00150;VIT_00s0187g00340;VIT_00s0187g00360;VIT_00s0189g00030;VIT_00s0194g00020;VIT_00s0194g00030;VIT_00s0194g00070;VIT…
VIT_08s0007g01980;VIT_08s0007g01990;VIT_08s0007g02000;VIT_08s0007g02020;VIT_08s0007g02120;VIT_08s0007g02260;VIT_08s0007g02290;VIT_08s0007g02490;VIT_08s0007g02500;VIT_08s0007g02690;VIT_08s0007g02700;VIT_08s0007g02760;VIT_08s0007g02860;VIT_08s0007g02910;VIT_08s0007g02920;VIT_08s0007g02960;VIT_08s0007g03020;VIT_08s0007g03030;VIT_08s0007g03090;VIT_08s0007g03160;VIT_08s0007g03210;VIT_08s0007g03250;VIT…
VIT_16s0100g00520;VIT_16s0100g00530;VIT_16s0100g00640;VIT_16s0100g00670;VIT_16s0100g00720;VIT_16s0100g01230;VIT_16s0100g01270;VIT_16s0115g00310;VIT_17s0000g00160;VIT_17s0000g00230;VIT_17s0000g00280;VIT_17s0000g00300;VIT_17s0000g00320;VIT_17s0000g00340;VIT_17s0000g00360;VIT_17s0000g00460;VIT_17s0000g00490;VIT_17s0000g00500;VIT_17s0000g00520;VIT_17s0000g00530;VIT_17s0000g00580;VIT_17s0000g00610;VIT…
GO:0005488	binding	2820	2820	1	1	VIT_00s0125g00170;VIT_00s0179g00100;VIT_00s0179g00210;VIT_00s0179g00220;VIT_00s0179g00340;VIT_00s0181g00020;VIT_00s0181g00220;VIT_00s0181g00260;VIT_00s0184g00030;VIT_00s0187g00150;VIT_00s0189g00030;VIT_00s0194g00020;VIT_00s0194g00030;VIT_00s0194g00070;VIT_00s0194g00090;VIT_00s0207g00210;VIT_00s0207g00240;VIT_00s0214g00090;VIT_00s0214g00130;VIT_00s0214g00150;VIT_00s0215g00040;VIT_00s0215g00070;VIT…
VIT_13s0019g00220;VIT_13s0019g00260;VIT_13s0019g00310;VIT_13s0019g00520;VIT_13s0019g00550;VIT_13s0019g00610;VIT_13s0019g00740;VIT_13s0019g00760;VIT_13s0019g00780;VIT_13s0019g00800;VIT_13s0019g00810;VIT_13s0019g00830;VIT_13s0019g01060;VIT_13s0019g01070;VIT_13s0019g01530;VIT_13s0019g01670;VIT_13s0019g01980;VIT_13s0019g02000;VIT_13s0019g02040;VIT_13s0019g02050;VIT_13s0019g02260;VIT_13s0019g02710;VIT…
GO:0003824	catalytic activity	2087	2087	1	1	VIT_00s0179g00290;VIT_00s0179g00300;VIT_00s0179g00380;VIT_00s0187g00150;VIT_00s0187g00340;VIT_00s0187g00360;VIT_00s0194g00020;VIT_00s0211g00060;VIT_00s0211g00120;VIT_00s0216g00020;VIT_00s0218g00050;VIT_00s0218g00150;VIT_00s0220g00070;VIT_00s0225g00090;VIT_00s0227g00110;VIT_00s0229g00180;VIT_00s0245g00050;VIT_00s0246g00010;VIT_00s0246g00080;VIT_00s0250g00020;VIT_00s0259g00200;VIT_00s0262g00110;VIT…
VIT_17s0000g10010;VIT_17s0000g10060;VIT_17s0000g10180;VIT_17s0000g10190;VIT_17s0000g10280;VIT_17s0000g10430;VIT_17s0053g00120;VIT_17s0053g00140;VIT_17s0053g00160;VIT_17s0119g00030;VIT_17s0119g00350;VIT_18s0001g00060;VIT_18s0001g00180;VIT_18s0001g00190;VIT_18s0001g00290;VIT_18s0001g00450;VIT_18s0001g00470;VIT_18s0001g00510;VIT_18s0001g00760;VIT_18s0001g00770;VIT_18s0001g00810;VIT_18s0001g00860;VIT…
GO:0097159	organic cyclic compound binding	1556	1556	1	1	VIT_00s0125g00170;VIT_00s0179g00340;VIT_00s0181g00260;VIT_00s0189g00030;VIT_00s0194g00020;VIT_00s0194g00030;VIT_00s0215g00070;VIT_00s0216g00030;VIT_00s0218g00050;VIT_00s0225g00130;VIT_00s0227g00110;VIT_00s0246g00010;VIT_00s0246g00080;VIT_00s0246g00170;VIT_00s0253g00060;VIT_00s0262g00110;VIT_00s0264g00120;VIT_00s0265g00100;VIT_00s0299g00060;VIT_00s0299g00100;VIT_00s0301g00110;VIT_00s0313g00080;VIT…
GO:1901363	heterocyclic compound binding	1556	1556	1	1	VIT_00s0125g00170;VIT_00s0179g00340;VIT_00s0181g00260;VIT_00s0189g00030;VIT_00s0194g00020;VIT_00s0194g00030;VIT_00s0215g00070;VIT_00s0216g00030;VIT_00s0218g00050;VIT_00s0225g00130;VIT_00s0227g00110;VIT_00s0246g00010;VIT_00s0246g00080;VIT_00s0246g00170;VIT_00s0253g00060;VIT_00s0262g00110;VIT_00s0264g00120;VIT_00s0265g00100;VIT_00s0299g00060;VIT_00s0299g00100;VIT_00s0301g00110;VIT_00s0313g00080;VIT…
GO:0043167	ion binding	1232	1232	1	1	VIT_00s0125g00170;VIT_00s0179g00220;VIT_00s0181g00260;VIT_00s0189g00030;VIT_00s0194g00030;VIT_00s0207g00210;VIT_00s0215g00070;VIT_00s0218g00050;VIT_00s0225g00090;VIT_00s0225g00130;VIT_00s0252g00130;VIT_00s0262g00110;VIT_00s0265g00100;VIT_00s0283g00030;VIT_00s0302g00050;VIT_00s0313g00080;VIT_00s0323g00080;VIT_00s0332g00110;VIT_00s0341g00020;VIT_00s0373g00030;VIT_00s0389g00030;VIT_00s0438g00010;VIT…
GO:0005515	protein binding	981	981	1	1	VIT_00s0179g00100;VIT_00s0179g00210;VIT_00s0179g00340;VIT_00s0181g00220;VIT_00s0184g00030;VIT_00s0187g00150;VIT_00s0194g00030;VIT_00s0194g00070;VIT_00s0194g00090;VIT_00s0207g00240;VIT_00s0214g00090;VIT_00s0214g00130;VIT_00s0214g00150;VIT_00s0218g00050;VIT_00s0220g00080;VIT_00s0220g00160;VIT_00s0225g00010;VIT_00s0225g00100;VIT_00s0252g00070;VIT_00s0259g00150;VIT_00s0264g00100;VIT_00s0274g00070;VIT…
GO:0036094	small molecule binding	919	919	1	1	VIT_00s0125g00170;VIT_00s0189g00030;VIT_00s0194g00020;VIT_00s0194g00030;VIT_00s0215g00070;VIT_00s0216g00030;VIT_00s0218g00050;VIT_00s0225g00130;VIT_00s0227g00110;VIT_00s0246g00010;VIT_00s0246g00080;VIT_00s0262g00110;VIT_00s0264g00120;VIT_00s0265g00100;VIT_00s0313g00080;VIT_00s0323g00080;VIT_00s0332g00140;VIT_00s0373g00030;VIT_00s0441g00010;VIT_00s0467g00010;VIT_00s0471g00050;VIT_00s0477g00070;VIT…
GO:0000166	nucleotide binding	877	877	1	1	VIT_00s0125g00170;VIT_00s0189g00030;VIT_00s0194g00020;VIT_00s0194g00030;VIT_00s0215g00070;VIT_00s0216g00030;VIT_00s0218g00050;VIT_00s0227g00110;VIT_00s0246g00010;VIT_00s0246g00080;VIT_00s0262g00110;VIT_00s0264g00120;VIT_00s0265g00100;VIT_00s0313g00080;VIT_00s0323g00080;VIT_00s0332g00140;VIT_00s0373g00030;VIT_00s0441g00010;VIT_00s0467g00010;VIT_00s0477g00070;VIT_00s0494g00010;VIT_00s0533g00020;VIT…
GO:1901265	nucleoside phosphate binding	877	877	1	1	VIT_00s0125g00170;VIT_00s0189g00030;VIT_00s0194g00020;VIT_00s0194g00030;VIT_00s0215g00070;VIT_00s0216g00030;VIT_00s0218g00050;VIT_00s0227g00110;VIT_00s0246g00010;VIT_00s0246g00080;VIT_00s0262g00110;VIT_00s0264g00120;VIT_00s0265g00100;VIT_00s0313g00080;VIT_00s0323g00080;VIT_00s0332g00140;VIT_00s0373g00030;VIT_00s0441g00010;VIT_00s0467g00010;VIT_00s0477g00070;VIT_00s0494g00010;VIT_00s0533g00020;VIT…
GO:0016740	transferase activity	774	774	1	1	VIT_00s0179g00300;VIT_00s0179g00380;VIT_00s0187g00150;VIT_00s0194g00020;VIT_00s0211g00120;VIT_00s0216g00020;VIT_00s0218g00150;VIT_00s0265g00050;VIT_00s0265g00100;VIT_00s0286g00140;VIT_00s0322g00030;VIT_00s0340g00070;VIT_00s0353g00060;VIT_00s0373g00030;VIT_00s0391g00070;VIT_00s0455g00040;VIT_00s0524g00030;VIT_00s0531g00050;VIT_00s0585g00020;VIT_00s0591g00020;VIT_00s0658g00020;VIT_00s0759g00010;VIT…
GO:0043168	anion binding	753	753	1	1	VIT_00s0125g00170;VIT_00s0194g00030;VIT_00s0215g00070;VIT_00s0218g00050;VIT_00s0225g00130;VIT_00s0262g00110;VIT_00s0265g00100;VIT_00s0313g00080;VIT_00s0323g00080;VIT_00s0373g00030;VIT_00s0441g00010;VIT_00s0467g00010;VIT_00s0471g00050;VIT_00s0477g00040;VIT_00s0494g00010;VIT_00s0533g00020;VIT_00s0601g00030;VIT_00s0670g00010;VIT_00s0682g00010;VIT_00s0733g00010;VIT_00s1286g00020;VIT_00s1569g00010;VIT…
GO:0003676	nucleic acid binding	719	719	1	1	VIT_00s0179g00340;VIT_00s0181g00260;VIT_00s0216g00030;VIT_00s0253g00060;VIT_00s0264g00120;VIT_00s0299g00060;VIT_00s0299g00100;VIT_00s0301g00110;VIT_00s0317g00100;VIT_00s0341g00050;VIT_00s0441g00010;VIT_00s0463g00010;VIT_00s0475g00030;VIT_00s0475g00040;VIT_00s0662g00030;VIT_00s0662g00040;VIT_00s0732g00010;VIT_00s1339g00010;VIT_00s1352g00010;VIT_00s1448g00010;VIT_00s2837g00010;VIT_01s0010g00690;VIT…
GO:0097367	carbohydrate derivative binding	670	670	1	1	VIT_00s0125g00170;VIT_00s0194g00030;VIT_00s0215g00070;VIT_00s0218g00050;VIT_00s0262g00110;VIT_00s0265g00100;VIT_00s0313g00080;VIT_00s0323g00080;VIT_00s0373g00030;VIT_00s0441g00010;VIT_00s0467g00010;VIT_00s0494g00010;VIT_00s0601g00030;VIT_00s0670g00010;VIT_00s0682g00010;VIT_00s0733g00010;VIT_00s1286g00020;VIT_00s1569g00010;VIT_00s1995g00010;VIT_01s0010g00330;VIT_01s0010g00380;VIT_01s0010g00680;VIT…
GO:0032553	ribonucleotide binding	662	662	1	1	VIT_00s0125g00170;VIT_00s0194g00030;VIT_00s0215g00070;VIT_00s0218g00050;VIT_00s0262g00110;VIT_00s0265g00100;VIT_00s0313g00080;VIT_00s0323g00080;VIT_00s0373g00030;VIT_00s0441g00010;VIT_00s0467g00010;VIT_00s0494g00010;VIT_00s0601g00030;VIT_00s0670g00010;VIT_00s0682g00010;VIT_00s0733g00010;VIT_00s1286g00020;VIT_00s1569g00010;VIT_00s1995g00010;VIT_01s0010g00330;VIT_01s0010g00380;VIT_01s0010g00680;VIT…
GO:0017076	purine nucleotide binding	657	657	1	1	VIT_00s0125g00170;VIT_00s0194g00030;VIT_00s0215g00070;VIT_00s0218g00050;VIT_00s0262g00110;VIT_00s0265g00100;VIT_00s0313g00080;VIT_00s0323g00080;VIT_00s0373g00030;VIT_00s0441g00010;VIT_00s0467g00010;VIT_00s0494g00010;VIT_00s0601g00030;VIT_00s0670g00010;VIT_00s0682g00010;VIT_00s0733g00010;VIT_00s1286g00020;VIT_00s1569g00010;VIT_00s1995g00010;VIT_01s0010g00330;VIT_01s0010g00380;VIT_01s0010g00680;VIT…
GO:0001882	nucleoside binding	654	654	1	1	VIT_00s0125g00170;VIT_00s0194g00030;VIT_00s0215g00070;VIT_00s0218g00050;VIT_00s0262g00110;VIT_00s0265g00100;VIT_00s0313g00080;VIT_00s0323g00080;VIT_00s0373g00030;VIT_00s0441g00010;VIT_00s0467g00010;VIT_00s0494g00010;VIT_00s0601g00030;VIT_00s0670g00010;VIT_00s0682g00010;VIT_00s0733g00010;VIT_00s1286g00020;VIT_00s1569g00010;VIT_00s1995g00010;VIT_01s0010g00330;VIT_01s0010g00380;VIT_01s0010g00680;VIT…
GO:0001883	purine nucleoside binding	653	653	1	1	VIT_00s0125g00170;VIT_00s0194g00030;VIT_00s0215g00070;VIT_00s0218g00050;VIT_00s0262g00110;VIT_00s0265g00100;VIT_00s0313g00080;VIT_00s0323g00080;VIT_00s0373g00030;VIT_00s0441g00010;VIT_00s0467g00010;VIT_00s0494g00010;VIT_00s0601g00030;VIT_00s0670g00010;VIT_00s0682g00010;VIT_00s0733g00010;VIT_00s1286g00020;VIT_00s1569g00010;VIT_00s1995g00010;VIT_01s0010g00330;VIT_01s0010g00380;VIT_01s0010g00680;VIT…
GO:0032549	ribonucleoside binding	653	653	1	1	VIT_00s0125g00170;VIT_00s0194g00030;VIT_00s0215g00070;VIT_00s0218g00050;VIT_00s0262g00110;VIT_00s0265g00100;VIT_00s0313g00080;VIT_00s0323g00080;VIT_00s0373g00030;VIT_00s0441g00010;VIT_00s0467g00010;VIT_00s0494g00010;VIT_00s0601g00030;VIT_00s0670g00010;VIT_00s0682g00010;VIT_00s0733g00010;VIT_00s1286g00020;VIT_00s1569g00010;VIT_00s1995g00010;VIT_01s0010g00330;VIT_01s0010g00380;VIT_01s0010g00680;VIT…
GO:0032550	purine ribonucleoside binding	653	653	1	1	VIT_00s0125g00170;VIT_00s0194g00030;VIT_00s0215g00070;VIT_00s0218g00050;VIT_00s0262g00110;VIT_00s0265g00100;VIT_00s0313g00080;VIT_00s0323g00080;VIT_00s0373g00030;VIT_00s0441g00010;VIT_00s0467g00010;VIT_00s0494g00010;VIT_00s0601g00030;VIT_00s0670g00010;VIT_00s0682g00010;VIT_00s0733g00010;VIT_00s1286g00020;VIT_00s1569g00010;VIT_00s1995g00010;VIT_01s0010g00330;VIT_01s0010g00380;VIT_01s0010g00680;VIT…
GO:0032555	purine ribonucleotide binding	653	653	1	1	VIT_00s0125g00170;VIT_00s0194g00030;VIT_00s0215g00070;VIT_00s0218g00050;VIT_00s0262g00110;VIT_00s0265g00100;VIT_00s0313g00080;VIT_00s0323g00080;VIT_00s0373g00030;VIT_00s0441g00010;VIT_00s0467g00010;VIT_00s0494g00010;VIT_00s0601g00030;VIT_00s0670g00010;VIT_00s0682g00010;VIT_00s0733g00010;VIT_00s1286g00020;VIT_00s1569g00010;VIT_00s1995g00010;VIT_01s0010g00330;VIT_01s0010g00380;VIT_01s0010g00680;VIT…
GO:0035639	purine ribonucleoside triphosphate binding	608	608	1	1	VIT_00s0125g00170;VIT_00s0194g00030;VIT_00s0215g00070;VIT_00s0218g00050;VIT_00s0262g00110;VIT_00s0265g00100;VIT_00s0313g00080;VIT_00s0323g00080;VIT_00s0373g00030;VIT_00s0441g00010;VIT_00s0494g00010;VIT_00s0601g00030;VIT_00s0670g00010;VIT_00s0682g00010;VIT_00s0733g00010;VIT_00s1286g00020;VIT_00s1569g00010;VIT_00s1995g00010;VIT_01s0010g00330;VIT_01s0010g00380;VIT_01s0010g00680;VIT_01s0010g01000;VIT…
GO:0016787	hydrolase activity	578	578	1	1	VIT_00s0187g00340;VIT_00s0211g00060;VIT_00s0218g00050;VIT_00s0220g00070;VIT_00s0245g00050;VIT_00s0250g00020;VIT_00s0259g00200;VIT_00s0262g00110;VIT_00s0301g00110;VIT_00s0313g00080;VIT_00s0323g00100;VIT_00s0341g00010;VIT_00s0373g00010;VIT_00s0415g00080;VIT_00s0558g00030;VIT_00s0682g00010;VIT_00s1322g00010;VIT_00s1339g00010;VIT_01s0010g00020;VIT_01s0010g01850;VIT_01s0010g02140;VIT_01s0010g02360;VIT…
GO:0030554	adenyl nucleotide binding	567	567	1	1	VIT_00s0125g00170;VIT_00s0194g00030;VIT_00s0218g00050;VIT_00s0265g00100;VIT_00s0313g00080;VIT_00s0373g00030;VIT_00s0441g00010;VIT_00s0467g00010;VIT_00s0494g00010;VIT_00s0670g00010;VIT_00s0682g00010;VIT_00s0733g00010;VIT_00s1569g00010;VIT_00s1995g00010;VIT_01s0010g00330;VIT_01s0010g00380;VIT_01s0010g00680;VIT_01s0010g01000;VIT_01s0010g01850;VIT_01s0010g02550;VIT_01s0010g02600;VIT_01s0010g02870;VIT…
GO:0032559	adenyl ribonucleotide binding	566	566	1	1	VIT_00s0125g00170;VIT_00s0194g00030;VIT_00s0218g00050;VIT_00s0265g00100;VIT_00s0313g00080;VIT_00s0373g00030;VIT_00s0441g00010;VIT_00s0467g00010;VIT_00s0494g00010;VIT_00s0670g00010;VIT_00s0682g00010;VIT_00s0733g00010;VIT_00s1569g00010;VIT_00s1995g00010;VIT_01s0010g00330;VIT_01s0010g00380;VIT_01s0010g00680;VIT_01s0010g01000;VIT_01s0010g01850;VIT_01s0010g02550;VIT_01s0010g02600;VIT_01s0010g02870;VIT…
GO:0008144	drug binding	559	559	1	1	VIT_00s0125g00170;VIT_00s0194g00030;VIT_00s0218g00050;VIT_00s0225g00130;VIT_00s0265g00100;VIT_00s0313g00080;VIT_00s0373g00030;VIT_00s0441g00010;VIT_00s0494g00010;VIT_00s0670g00010;VIT_00s0682g00010;VIT_00s0733g00010;VIT_00s1569g00010;VIT_00s1764g00010;VIT_00s1995g00010;VIT_01s0010g00330;VIT_01s0010g00380;VIT_01s0010g00680;VIT_01s0010g01000;VIT_01s0010g01850;VIT_01s0010g02550;VIT_01s0010g02600;VIT…
GO:0005524	ATP binding	521	521	1	1	VIT_00s0125g00170;VIT_00s0194g00030;VIT_00s0218g00050;VIT_00s0265g00100;VIT_00s0313g00080;VIT_00s0373g00030;VIT_00s0441g00010;VIT_00s0494g00010;VIT_00s0670g00010;VIT_00s0682g00010;VIT_00s0733g00010;VIT_00s1569g00010;VIT_00s1995g00010;VIT_01s0010g00330;VIT_01s0010g00380;VIT_01s0010g00680;VIT_01s0010g01000;VIT_01s0010g01850;VIT_01s0010g02550;VIT_01s0010g02600;VIT_01s0010g02870;VIT_01s0010g02910;VIT…
GO:0043169	cation binding	509	509	1	1	VIT_00s0179g00220;VIT_00s0181g00260;VIT_00s0189g00030;VIT_00s0207g00210;VIT_00s0225g00090;VIT_00s0252g00130;VIT_00s0283g00030;VIT_00s0302g00050;VIT_00s0332g00110;VIT_00s0341g00020;VIT_00s0389g00030;VIT_00s0438g00010;VIT_00s0477g00070;VIT_00s0904g00010;VIT_00s1682g00020;VIT_00s2125g00010;VIT_00s2608g00010;VIT_01s0010g03560;VIT_01s0010g03700;VIT_01s0011g00190;VIT_01s0011g01110;VIT_01s0011g01360;VIT…
GO:0046872	metal ion binding	506	506	1	1	VIT_00s0179g00220;VIT_00s0181g00260;VIT_00s0189g00030;VIT_00s0207g00210;VIT_00s0225g00090;VIT_00s0252g00130;VIT_00s0283g00030;VIT_00s0302g00050;VIT_00s0332g00110;VIT_00s0341g00020;VIT_00s0389g00030;VIT_00s0438g00010;VIT_00s0477g00070;VIT_00s0904g00010;VIT_00s1682g00020;VIT_00s2125g00010;VIT_00s2608g00010;VIT_01s0010g03560;VIT_01s0010g03700;VIT_01s0011g00190;VIT_01s0011g01110;VIT_01s0011g01360;VIT…
GO:0016491	oxidoreductase activity	444	444	1	1	VIT_00s0187g00360;VIT_00s0225g00090;VIT_00s0227g00110;VIT_00s0246g00010;VIT_00s0246g00080;VIT_00s0262g00110;VIT_00s0264g00040;VIT_00s0271g00110;VIT_00s0301g00090;VIT_00s0332g00140;VIT_00s0373g00040;VIT_00s0379g00050;VIT_00s0386g00020;VIT_00s0389g00020;VIT_00s0389g00030;VIT_00s0438g00010;VIT_00s0480g00060;VIT_00s0516g00030;VIT_00s0533g00020;VIT_00s0662g00010;VIT_00s0698g00010;VIT_00s1682g00020;VIT…
GO:0016772	transferase activity, transferring phosphorus-containing groups	440	440	1	1	VIT_00s0194g00020;VIT_00s0265g00100;VIT_00s0286g00140;VIT_00s0353g00060;VIT_00s0373g00030;VIT_00s0585g00020;VIT_00s0658g00020;VIT_00s0776g00010;VIT_00s1353g00010;VIT_00s2085g00010;VIT_01s0010g00330;VIT_01s0010g00380;VIT_01s0010g00600;VIT_01s0010g00690;VIT_01s0010g00950;VIT_01s0010g01000;VIT_01s0010g02550;VIT_01s0010g02910;VIT_01s0010g03780;VIT_01s0011g00420;VIT_01s0011g01420;VIT_01s0011g01490;VIT…
GO:0003677	DNA binding	389	389	1	1	VIT_00s0179g00340;VIT_00s0181g00260;VIT_00s0253g00060;VIT_00s0299g00060;VIT_00s0299g00100;VIT_00s0341g00050;VIT_00s0463g00010;VIT_00s0475g00030;VIT_00s0475g00040;VIT_00s0662g00030;VIT_00s0662g00040;VIT_00s0732g00010;VIT_00s1352g00010;VIT_00s1448g00010;VIT_00s2837g00010;VIT_01s0010g00690;VIT_01s0010g03850;VIT_01s0011g00130;VIT_01s0011g00720;VIT_01s0011g00880;VIT_01s0011g02970;VIT_01s0011g02990;VIT…
GO:0016773	phosphotransferase activity, alcohol group as acceptor	376	376	1	1	VIT_00s0265g00100;VIT_00s0286g00140;VIT_00s0353g00060;VIT_00s0373g00030;VIT_00s0658g00020;VIT_00s0776g00010;VIT_00s1353g00010;VIT_00s2085g00010;VIT_01s0010g00330;VIT_01s0010g00380;VIT_01s0010g00600;VIT_01s0010g01000;VIT_01s0010g02550;VIT_01s0010g02910;VIT_01s0010g03780;VIT_01s0011g00420;VIT_01s0011g01490;VIT_01s0011g01590;VIT_01s0011g03010;VIT_01s0011g03860;VIT_01s0011g04060;VIT_01s0011g04790;VIT…
GO:0016301	kinase activity	373	373	1	1	VIT_00s0265g00100;VIT_00s0286g00140;VIT_00s0353g00060;VIT_00s0373g00030;VIT_00s0585g00020;VIT_00s0658g00020;VIT_00s0776g00010;VIT_00s1353g00010;VIT_00s2085g00010;VIT_01s0010g00330;VIT_01s0010g00380;VIT_01s0010g01000;VIT_01s0010g02550;VIT_01s0010g02910;VIT_01s0010g03780;VIT_01s0011g00420;VIT_01s0011g01490;VIT_01s0011g01590;VIT_01s0011g03010;VIT_01s0011g03860;VIT_01s0011g04060;VIT_01s0011g04790;VIT…
GO:0004672	protein kinase activity	340	340	1	1	VIT_00s0265g00100;VIT_00s0286g00140;VIT_00s0353g00060;VIT_00s0373g00030;VIT_00s0658g00020;VIT_00s0776g00010;VIT_00s1353g00010;VIT_00s2085g00010;VIT_01s0010g00330;VIT_01s0010g00380;VIT_01s0010g01000;VIT_01s0010g02550;VIT_01s0010g02910;VIT_01s0010g03780;VIT_01s0011g00420;VIT_01s0011g01490;VIT_01s0011g01590;VIT_01s0011g03010;VIT_01s0011g03860;VIT_01s0011g04060;VIT_01s0011g05350;VIT_01s0011g05580;VIT…
GO:0046914	transition metal ion binding	326	326	1	1	VIT_00s0179g00220;VIT_00s0181g00260;VIT_00s0225g00090;VIT_00s0302g00050;VIT_00s0341g00020;VIT_00s0389g00030;VIT_00s0438g00010;VIT_00s1682g00020;VIT_00s2125g00010;VIT_01s0010g03560;VIT_01s0010g03700;VIT_01s0011g00190;VIT_01s0011g01110;VIT_01s0011g04080;VIT_01s0011g04720;VIT_01s0011g05760;VIT_01s0026g02310;VIT_01s0113g00420;VIT_01s0127g00450;VIT_01s0127g00720;VIT_01s0137g00210;VIT_01s0137g00410;VIT…
GO:0048037	cofactor binding	264	264	1	1	VIT_00s0225g00090;VIT_00s0225g00130;VIT_00s0227g00110;VIT_00s0246g00010;VIT_00s0246g00080;VIT_00s0246g00170;VIT_00s0332g00130;VIT_00s0332g00140;VIT_00s0361g00040;VIT_00s0389g00030;VIT_00s0445g00020;VIT_00s0533g00020;VIT_00s0698g00010;VIT_00s1682g00020;VIT_00s1764g00010;VIT_00s2608g00010;VIT_01s0010g01200;VIT_01s0010g03560;VIT_01s0011g00190;VIT_01s0011g00690;VIT_01s0011g01110;VIT_01s0011g05860;VIT…
GO:0008270	zinc ion binding	214	214	1	1	VIT_00s0179g00220;VIT_00s0181g00260;VIT_00s0302g00050;VIT_00s0341g00020;VIT_01s0010g03700;VIT_01s0011g04080;VIT_01s0011g05760;VIT_01s0113g00420;VIT_01s0127g00720;VIT_01s0150g00260;VIT_02s0012g00480;VIT_02s0012g00870;VIT_02s0012g01440;VIT_02s0025g00140;VIT_02s0025g03070;VIT_02s0025g03270;VIT_02s0025g04150;VIT_02s0109g00380;VIT_03s0017g01770;VIT_03s0038g00480;VIT_03s0038g00620;VIT_03s0038g00690;VIT…
GO:0005215	transporter activity	208	208	1	1	VIT_00s0181g00010;VIT_00s0187g00130;VIT_00s0282g00020;VIT_00s0291g00060;VIT_00s0386g00020;VIT_00s0438g00010;VIT_01s0011g04460;VIT_01s0011g04980;VIT_01s0011g06340;VIT_01s0011g06550;VIT_01s0011g06620;VIT_01s0026g00170;VIT_01s0026g00260;VIT_01s0026g00740;VIT_01s0026g01490;VIT_01s0026g01570;VIT_01s0150g00160;VIT_01s0150g00250;VIT_02s0012g01160;VIT_02s0012g01660;VIT_02s0025g00810;VIT_02s0025g00910;VIT…
GO:0016817	hydrolase activity, acting on acid anhydrides	158	158	1	1	VIT_00s0218g00050;VIT_00s0313g00080;VIT_00s0373g00010;VIT_00s0682g00010;VIT_00s1322g00010;VIT_01s0010g02140;VIT_01s0010g03350;VIT_01s0011g02730;VIT_01s0011g04360;VIT_01s0011g04490;VIT_01s0011g04670;VIT_01s0150g00390;VIT_02s0012g00310;VIT_02s0012g00480;VIT_02s0012g00740;VIT_02s0012g01660;VIT_02s0025g00910;VIT_02s0025g00980;VIT_02s0025g01000;VIT_02s0025g01570;VIT_02s0025g02160;VIT_02s0025g03480;VIT…
GO:0016818	hydrolase activity, acting on acid anhydrides, in phosphorus-containing anhydrides	156	156	1	1	VIT_00s0218g00050;VIT_00s0313g00080;VIT_00s0373g00010;VIT_00s0682g00010;VIT_00s1322g00010;VIT_01s0010g02140;VIT_01s0010g03350;VIT_01s0011g02730;VIT_01s0011g04360;VIT_01s0011g04490;VIT_01s0011g04670;VIT_01s0150g00390;VIT_02s0012g00310;VIT_02s0012g00480;VIT_02s0012g00740;VIT_02s0012g01660;VIT_02s0025g00910;VIT_02s0025g00980;VIT_02s0025g01000;VIT_02s0025g01570;VIT_02s0025g02160;VIT_02s0025g03480;VIT…
GO:0022857	transmembrane transporter activity	155	155	1	1	VIT_00s0181g00010;VIT_00s0282g00020;VIT_00s0291g00060;VIT_00s0386g00020;VIT_00s0438g00010;VIT_01s0011g04460;VIT_01s0011g04980;VIT_01s0011g06340;VIT_01s0011g06550;VIT_01s0026g00170;VIT_01s0026g00260;VIT_01s0150g00160;VIT_02s0012g01660;VIT_02s0025g00810;VIT_02s0025g00910;VIT_02s0025g00980;VIT_02s0025g01000;VIT_03s0017g02170;VIT_03s0038g00290;VIT_03s0038g00430;VIT_03s0038g00790;VIT_03s0038g02860;VIT…
GO:0016462	pyrophosphatase activity	154	154	1	1	VIT_00s0218g00050;VIT_00s0313g00080;VIT_00s0373g00010;VIT_00s0682g00010;VIT_00s1322g00010;VIT_01s0010g02140;VIT_01s0010g03350;VIT_01s0011g02730;VIT_01s0011g04360;VIT_01s0011g04490;VIT_01s0011g04670;VIT_01s0150g00390;VIT_02s0012g00310;VIT_02s0012g00480;VIT_02s0012g00740;VIT_02s0012g01660;VIT_02s0025g00910;VIT_02s0025g00980;VIT_02s0025g01000;VIT_02s0025g01570;VIT_02s0025g02160;VIT_02s0025g03480;VIT…
GO:0005198	structural molecule activity	146	146	1	1	VIT_00s0174g00190;VIT_00s0260g00080;VIT_00s0317g00130;VIT_00s0551g00020;VIT_00s0616g00020;VIT_00s0873g00010;VIT_01s0010g03380;VIT_01s0011g00680;VIT_01s0011g01820;VIT_01s0011g02090;VIT_01s0026g02410;VIT_01s0150g00580;VIT_02s0012g00100;VIT_02s0025g02890;VIT_03s0017g01350;VIT_03s0063g00130;VIT_03s0063g02450;VIT_04s0008g02320;VIT_04s0008g03900;VIT_04s0008g06220;VIT_04s0023g00930;VIT_04s0023g03210;VIT…
GO:0017111	nucleoside-triphosphatase activity	144	144	1	1	VIT_00s0218g00050;VIT_00s0313g00080;VIT_00s0373g00010;VIT_00s0682g00010;VIT_00s1322g00010;VIT_01s0010g02140;VIT_01s0010g03350;VIT_01s0011g02730;VIT_01s0011g04360;VIT_01s0011g04490;VIT_01s0011g04670;VIT_01s0150g00390;VIT_02s0012g00310;VIT_02s0012g00480;VIT_02s0012g00740;VIT_02s0012g01660;VIT_02s0025g00910;VIT_02s0025g00980;VIT_02s0025g01000;VIT_02s0025g01570;VIT_02s0025g02160;VIT_02s0025g03480;VIT…
GO:0003723	RNA binding	138	138	1	1	VIT_00s1339g00010;VIT_01s0010g02370;VIT_01s0011g01230;VIT_01s0011g02040;VIT_01s0026g02650;VIT_01s0137g00690;VIT_02s0241g00090;VIT_03s0038g00400;VIT_03s0038g00420;VIT_03s0038g01950;VIT_03s0063g00070;VIT_03s0063g02560;VIT_04s0008g00650;VIT_04s0008g00820;VIT_04s0008g01200;VIT_04s0008g02170;VIT_04s0008g03750;VIT_04s0008g03800;VIT_04s0008g06540;VIT_04s0008g06770;VIT_04s0008g06810;VIT_04s0023g00800;VIT…
GO:0003735	structural constituent of ribosome	137	137	1	1	VIT_00s0174g00190;VIT_00s0260g00080;VIT_00s0317g00130;VIT_00s0551g00020;VIT_00s0616g00020;VIT_00s0873g00010;VIT_01s0010g03380;VIT_01s0011g00680;VIT_01s0011g01820;VIT_01s0011g02090;VIT_01s0026g02410;VIT_01s0150g00580;VIT_02s0012g00100;VIT_02s0025g02890;VIT_03s0017g01350;VIT_03s0063g00130;VIT_04s0008g03900;VIT_04s0008g06220;VIT_04s0023g00930;VIT_04s0023g03210;VIT_05s0020g01140;VIT_05s0020g02990;VIT…
GO:0016757	transferase activity, transferring glycosyl groups	131	131	1	1	VIT_00s0216g00020;VIT_00s0218g00150;VIT_00s0265g00050;VIT_00s0322g00030;VIT_00s0340g00070;VIT_00s0455g00040;VIT_00s1349g00010;VIT_01s0011g03850;VIT_01s0011g06250;VIT_01s0026g00980;VIT_01s0026g02530;VIT_01s0127g00470;VIT_01s0137g00810;VIT_01s0150g00460;VIT_02s0012g01930;VIT_02s0012g02120;VIT_02s0012g02190;VIT_02s0012g02220;VIT_02s0012g02830;VIT_02s0025g01750;VIT_02s0033g00240;VIT_03s0017g01140;VIT…
GO:0050662	coenzyme binding	127	127	1	1	VIT_00s0225g00130;VIT_00s0227g00110;VIT_00s0246g00010;VIT_00s0246g00080;VIT_00s0332g00140;VIT_00s0361g00040;VIT_00s0533g00020;VIT_00s1764g00010;VIT_01s0010g01200;VIT_01s0011g00690;VIT_01s0011g01110;VIT_01s0011g05860;VIT_02s0025g02560;VIT_02s0025g04550;VIT_02s0025g04980;VIT_02s0033g01330;VIT_02s0087g00630;VIT_03s0017g00680;VIT_03s0017g01420;VIT_03s0017g01760;VIT_03s0038g00870;VIT_03s0038g01240;VIT…
GO:0008233	peptidase activity	126	126	1	1	VIT_00s0211g00060;VIT_00s0262g00110;VIT_00s0323g00100;VIT_00s0558g00030;VIT_01s0010g02360;VIT_01s0010g02900;VIT_01s0011g04900;VIT_01s0011g04910;VIT_01s0137g00420;VIT_01s0244g00100;VIT_02s0012g00310;VIT_02s0025g03270;VIT_02s0025g03400;VIT_02s0025g04130;VIT_02s0234g00100;VIT_03s0038g00280;VIT_03s0038g00470;VIT_03s0038g02230;VIT_03s0038g02300;VIT_03s0063g00860;VIT_03s0088g00260;VIT_03s0091g01290;VIT…
GO:0070011	peptidase activity, acting on L-amino acid peptides	119	119	1	1	VIT_00s0211g00060;VIT_00s0558g00030;VIT_01s0010g02360;VIT_01s0010g02900;VIT_01s0011g04900;VIT_01s0011g04910;VIT_01s0137g00420;VIT_01s0244g00100;VIT_02s0012g00310;VIT_02s0025g03270;VIT_02s0025g03400;VIT_02s0025g04130;VIT_02s0234g00100;VIT_03s0038g00280;VIT_03s0038g00470;VIT_03s0038g02230;VIT_03s0038g02300;VIT_03s0063g00860;VIT_03s0088g00260;VIT_03s0091g01290;VIT_03s0180g00010;VIT_04s0008g01430;VIT…
GO:0001071	nucleic acid binding transcription factor activity	108	108	1	1	VIT_00s0299g00100;VIT_00s0463g00010;VIT_00s0662g00030;VIT_00s0662g00040;VIT_00s0732g00010;VIT_01s0011g00720;VIT_01s0011g03070;VIT_01s0011g03470;VIT_02s0012g01810;VIT_02s0025g01020;VIT_02s0025g03170;VIT_02s0025g04650;VIT_02s0234g00130;VIT_03s0038g00480;VIT_03s0038g00860;VIT_03s0063g00310;VIT_04s0008g00600;VIT_04s0008g03400;VIT_04s0008g05440;VIT_04s0008g05750;VIT_04s0023g01360;VIT_04s0023g02430;VIT…
GO:0003700	transcription factor activity, sequence-specific DNA binding	108	108	1	1	VIT_00s0299g00100;VIT_00s0463g00010;VIT_00s0662g00030;VIT_00s0662g00040;VIT_00s0732g00010;VIT_01s0011g00720;VIT_01s0011g03070;VIT_01s0011g03470;VIT_02s0012g01810;VIT_02s0025g01020;VIT_02s0025g03170;VIT_02s0025g04650;VIT_02s0234g00130;VIT_03s0038g00480;VIT_03s0038g00860;VIT_03s0063g00310;VIT_04s0008g00600;VIT_04s0008g03400;VIT_04s0008g05440;VIT_04s0008g05750;VIT_04s0023g01360;VIT_04s0023g02430;VIT…
GO:0016758	transferase activity, transferring hexosyl groups	107	107	1	1	VIT_00s0218g00150;VIT_00s0265g00050;VIT_00s0340g00070;VIT_00s1349g00010;VIT_01s0011g03850;VIT_01s0011g06250;VIT_01s0026g02530;VIT_01s0137g00810;VIT_01s0150g00460;VIT_02s0012g02120;VIT_02s0012g02190;VIT_02s0012g02220;VIT_02s0012g02830;VIT_02s0025g01750;VIT_02s0033g00240;VIT_03s0017g01140;VIT_03s0017g02000;VIT_03s0038g04250;VIT_03s0063g00050;VIT_03s0063g00360;VIT_03s0180g00200;VIT_03s0180g00320;VIT…
GO:0022892	substrate-specific transporter activity	107	107	1	1	VIT_00s0282g00020;VIT_00s0291g00060;VIT_00s0386g00020;VIT_00s0438g00010;VIT_01s0011g04980;VIT_01s0011g06340;VIT_01s0011g06550;VIT_01s0026g00170;VIT_01s0026g00260;VIT_01s0150g00160;VIT_02s0025g00810;VIT_02s0025g01000;VIT_03s0017g02170;VIT_03s0038g00290;VIT_03s0038g00790;VIT_03s0038g02860;VIT_03s0038g03920;VIT_03s0038g04260;VIT_03s0110g00190;VIT_04s0008g00810;VIT_04s0008g01260;VIT_04s0008g02090;VIT…
GO:0016798	hydrolase activity, acting on glycosyl bonds	102	102	1	1	VIT_00s0220g00070;VIT_00s0415g00080;VIT_01s0010g00020;VIT_01s0011g03450;VIT_01s0011g05500;VIT_01s0011g06250;VIT_01s0026g01660;VIT_01s0137g00430;VIT_01s0137g00630;VIT_01s0150g00460;VIT_02s0012g02220;VIT_02s0025g00260;VIT_02s0025g01330;VIT_02s0025g01380;VIT_02s0025g02120;VIT_02s0025g02770;VIT_03s0038g00630;VIT_03s0038g01480;VIT_03s0063g02490;VIT_04s0008g00120;VIT_04s0023g03650;VIT_05s0020g01910;VIT…
GO:0016788	hydrolase activity, acting on ester bonds	101	101	1	1	VIT_00s0245g00050;VIT_00s0250g00020;VIT_00s0301g00110;VIT_00s0341g00010;VIT_00s1339g00010;VIT_01s0137g00600;VIT_01s0137g00710;VIT_02s0012g00180;VIT_02s0154g00370;VIT_02s0154g00600;VIT_03s0017g00460;VIT_03s0017g01950;VIT_03s0038g00370;VIT_03s0038g02090;VIT_04s0008g00650;VIT_04s0008g02170;VIT_04s0008g06520;VIT_04s0044g01000;VIT_05s0020g01550;VIT_05s0020g04040;VIT_05s0077g00870;VIT_05s0094g00850;VIT…
GO:0004553	hydrolase activity, hydrolyzing O-glycosyl compounds	100	100	1	1	VIT_00s0220g00070;VIT_00s0415g00080;VIT_01s0011g03450;VIT_01s0011g05500;VIT_01s0011g06250;VIT_01s0026g01660;VIT_01s0137g00430;VIT_01s0137g00630;VIT_01s0150g00460;VIT_02s0012g02220;VIT_02s0025g00260;VIT_02s0025g01330;VIT_02s0025g01380;VIT_02s0025g02120;VIT_02s0025g02770;VIT_03s0038g00630;VIT_03s0038g01480;VIT_03s0063g02490;VIT_04s0008g00120;VIT_04s0023g03650;VIT_05s0020g01910;VIT_05s0020g04650;VIT…
GO:0022891	substrate-specific transmembrane transporter activity	97	97	1	1	VIT_00s0282g00020;VIT_00s0291g00060;VIT_00s0386g00020;VIT_00s0438g00010;VIT_01s0011g04980;VIT_01s0011g06340;VIT_01s0011g06550;VIT_01s0026g00170;VIT_01s0026g00260;VIT_01s0150g00160;VIT_02s0025g00810;VIT_02s0025g01000;VIT_03s0017g02170;VIT_03s0038g00290;VIT_03s0038g00790;VIT_03s0038g02860;VIT_03s0038g03920;VIT_03s0038g04260;VIT_03s0110g00190;VIT_04s0008g00810;VIT_04s0008g01260;VIT_04s0008g02090;VIT…
GO:0046906	tetrapyrrole binding	97	97	1	1	VIT_00s0246g00170;VIT_00s0332g00130;VIT_00s0389g00030;VIT_00s0698g00010;VIT_00s1682g00020;VIT_00s2608g00010;VIT_01s0010g03560;VIT_01s0011g00190;VIT_01s0137g00410;VIT_01s0137g00510;VIT_01s0137g00550;VIT_01s0150g00210;VIT_02s0012g02810;VIT_02s0012g02820;VIT_02s0025g02570;VIT_02s0025g03320;VIT_02s0025g04010;VIT_02s0025g04850;VIT_02s0025g04860;VIT_02s0025g04880;VIT_03s0017g01930;VIT_03s0038g02320;VIT…
GO:0015075	ion transmembrane transporter activity	96	96	1	1	VIT_00s0282g00020;VIT_00s0291g00060;VIT_00s0386g00020;VIT_00s0438g00010;VIT_01s0011g04980;VIT_01s0011g06340;VIT_01s0011g06550;VIT_01s0026g00260;VIT_01s0150g00160;VIT_02s0025g00810;VIT_02s0025g01000;VIT_03s0017g02170;VIT_03s0038g00290;VIT_03s0038g00790;VIT_03s0038g02860;VIT_03s0038g03920;VIT_03s0038g04260;VIT_03s0110g00190;VIT_04s0008g00810;VIT_04s0008g01260;VIT_04s0008g02090;VIT_04s0008g04760;VIT…
GO:0020037	heme binding	95	95	1	1	VIT_00s0246g00170;VIT_00s0332g00130;VIT_00s0389g00030;VIT_00s0698g00010;VIT_00s1682g00020;VIT_01s0010g03560;VIT_01s0011g00190;VIT_01s0137g00410;VIT_01s0137g00510;VIT_01s0137g00550;VIT_01s0150g00210;VIT_02s0012g02810;VIT_02s0012g02820;VIT_02s0025g02570;VIT_02s0025g03320;VIT_02s0025g04010;VIT_02s0025g04850;VIT_02s0025g04860;VIT_02s0025g04880;VIT_03s0017g01930;VIT_03s0038g02320;VIT_03s0063g00370;VIT…
GO:0008509	anion transmembrane transporter activity	90	90	1	1	VIT_00s0282g00020;VIT_00s0291g00060;VIT_00s0386g00020;VIT_00s0438g00010;VIT_01s0011g04980;VIT_01s0011g06340;VIT_01s0011g06550;VIT_01s0026g00260;VIT_02s0025g00810;VIT_02s0025g01000;VIT_03s0017g02170;VIT_03s0038g00290;VIT_03s0038g00790;VIT_03s0038g02860;VIT_03s0038g03920;VIT_03s0038g04260;VIT_03s0110g00190;VIT_04s0008g00810;VIT_04s0008g01260;VIT_04s0008g02090;VIT_04s0008g04760;VIT_04s0008g05590;VIT…
GO:0019001	guanyl nucleotide binding	90	90	1	1	VIT_00s0215g00070;VIT_00s0262g00110;VIT_00s0323g00080;VIT_00s0601g00030;VIT_00s1286g00020;VIT_01s0010g03350;VIT_01s0011g01230;VIT_01s0127g00440;VIT_02s0012g00740;VIT_02s0025g01570;VIT_02s0109g00360;VIT_03s0038g00970;VIT_03s0038g02070;VIT_03s0038g02380;VIT_03s0063g02420;VIT_04s0008g02040;VIT_04s0008g05020;VIT_04s0008g05030;VIT_04s0023g02120;VIT_04s0079g00760;VIT_05s0020g00490;VIT_05s0020g04460;VIT…
GO:0046983	protein dimerization activity	90	90	1	1	VIT_00s0179g00340;VIT_00s0274g00070;VIT_00s0532g00050;VIT_00s2837g00010;VIT_01s0010g02070;VIT_01s0011g01670;VIT_01s0011g02940;VIT_01s0011g05860;VIT_02s0012g01320;VIT_02s0025g04650;VIT_03s0038g01790;VIT_03s0038g04760;VIT_03s0180g00050;VIT_04s0008g04700;VIT_04s0008g06990;VIT_04s0023g01930;VIT_04s0023g03120;VIT_04s0023g03430;VIT_04s0044g00560;VIT_05s0029g00050;VIT_05s0029g00390;VIT_05s0077g00750;VIT…
GO:0015103	inorganic anion transmembrane transporter activity	89	89	1	1	VIT_00s0282g00020;VIT_00s0291g00060;VIT_00s0386g00020;VIT_00s0438g00010;VIT_01s0011g04980;VIT_01s0011g06340;VIT_01s0011g06550;VIT_01s0026g00260;VIT_02s0025g00810;VIT_02s0025g01000;VIT_03s0017g02170;VIT_03s0038g00290;VIT_03s0038g00790;VIT_03s0038g02860;VIT_03s0038g03920;VIT_03s0038g04260;VIT_03s0110g00190;VIT_04s0008g00810;VIT_04s0008g01260;VIT_04s0008g02090;VIT_04s0008g04760;VIT_04s0008g05590;VIT…
GO:0015114	phosphate ion transmembrane transporter activity	89	89	1	1	VIT_00s0282g00020;VIT_00s0291g00060;VIT_00s0386g00020;VIT_00s0438g00010;VIT_01s0011g04980;VIT_01s0011g06340;VIT_01s0011g06550;VIT_01s0026g00260;VIT_02s0025g00810;VIT_02s0025g01000;VIT_03s0017g02170;VIT_03s0038g00290;VIT_03s0038g00790;VIT_03s0038g02860;VIT_03s0038g03920;VIT_03s0038g04260;VIT_03s0110g00190;VIT_04s0008g00810;VIT_04s0008g01260;VIT_04s0008g02090;VIT_04s0008g04760;VIT_04s0008g05590;VIT…
GO:0015318	inorganic solute uptake transmembrane transporter activity	89	89	1	1	VIT_00s0282g00020;VIT_00s0291g00060;VIT_00s0386g00020;VIT_00s0438g00010;VIT_01s0011g04980;VIT_01s0011g06340;VIT_01s0011g06550;VIT_01s0026g00260;VIT_02s0025g00810;VIT_02s0025g01000;VIT_03s0017g02170;VIT_03s0038g00290;VIT_03s0038g00790;VIT_03s0038g02860;VIT_03s0038g03920;VIT_03s0038g04260;VIT_03s0110g00190;VIT_04s0008g00810;VIT_04s0008g01260;VIT_04s0008g02090;VIT_04s0008g04760;VIT_04s0008g05590;VIT…
GO:0015563	uptake transmembrane transporter activity	89	89	1	1	VIT_00s0282g00020;VIT_00s0291g00060;VIT_00s0386g00020;VIT_00s0438g00010;VIT_01s0011g04980;VIT_01s0011g06340;VIT_01s0011g06550;VIT_01s0026g00260;VIT_02s0025g00810;VIT_02s0025g01000;VIT_03s0017g02170;VIT_03s0038g00290;VIT_03s0038g00790;VIT_03s0038g02860;VIT_03s0038g03920;VIT_03s0038g04260;VIT_03s0110g00190;VIT_04s0008g00810;VIT_04s0008g01260;VIT_04s0008g02090;VIT_04s0008g04760;VIT_04s0008g05590;VIT…
GO:0005525	GTP binding	87	87	1	1	VIT_00s0215g00070;VIT_00s0262g00110;VIT_00s0323g00080;VIT_00s0601g00030;VIT_00s1286g00020;VIT_01s0010g03350;VIT_01s0011g01230;VIT_01s0127g00440;VIT_02s0012g00740;VIT_02s0025g01570;VIT_02s0109g00360;VIT_03s0038g00970;VIT_03s0038g02070;VIT_03s0038g02380;VIT_03s0063g02420;VIT_04s0008g05020;VIT_04s0008g05030;VIT_04s0023g02120;VIT_04s0079g00760;VIT_05s0020g00490;VIT_05s0020g04460;VIT_05s0077g01230;VIT…
GO:0032561	guanyl ribonucleotide binding	87	87	1	1	VIT_00s0215g00070;VIT_00s0262g00110;VIT_00s0323g00080;VIT_00s0601g00030;VIT_00s1286g00020;VIT_01s0010g03350;VIT_01s0011g01230;VIT_01s0127g00440;VIT_02s0012g00740;VIT_02s0025g01570;VIT_02s0109g00360;VIT_03s0038g00970;VIT_03s0038g02070;VIT_03s0038g02380;VIT_03s0063g02420;VIT_04s0008g05020;VIT_04s0008g05030;VIT_04s0023g02120;VIT_04s0079g00760;VIT_05s0020g00490;VIT_05s0020g04460;VIT_05s0077g01230;VIT…
GO:0005506	iron ion binding	82	82	1	1	VIT_00s0389g00030;VIT_00s1682g00020;VIT_00s2125g00010;VIT_01s0010g03560;VIT_01s0011g00190;VIT_01s0026g02310;VIT_01s0127g00450;VIT_01s0137g00410;VIT_01s0137g00510;VIT_01s0137g00550;VIT_01s0150g00210;VIT_02s0012g02810;VIT_02s0012g02820;VIT_02s0025g02570;VIT_02s0025g03320;VIT_02s0025g04010;VIT_02s0025g04850;VIT_02s0025g04860;VIT_02s0025g04880;VIT_03s0017g01930;VIT_03s0063g00380;VIT_03s0063g01480;VIT…
GO:0016705	oxidoreductase activity, acting on paired donors, with incorporation or reduction of molecular oxygen	80	80	1	1	VIT_00s0389g00030;VIT_00s1682g00020;VIT_01s0010g03560;VIT_01s0011g00190;VIT_01s0137g00410;VIT_01s0137g00510;VIT_01s0137g00550;VIT_01s0150g00210;VIT_02s0012g02810;VIT_02s0012g02820;VIT_02s0025g02570;VIT_02s0025g03320;VIT_02s0025g04010;VIT_02s0025g04850;VIT_02s0025g04860;VIT_02s0025g04880;VIT_03s0017g01930;VIT_03s0038g02610;VIT_03s0063g00380;VIT_03s0063g01480;VIT_03s0063g01550;VIT_03s0063g01690;VIT…
GO:0016746	transferase activity, transferring acyl groups	78	78	1	1	VIT_00s0179g00380;VIT_00s0531g00050;VIT_00s1546g00010;VIT_01s0010g01140;VIT_01s0011g01830;VIT_01s0011g03380;VIT_01s0011g03490;VIT_02s0012g02160;VIT_02s0025g04580;VIT_03s0017g00870;VIT_03s0038g01330;VIT_03s0038g03230;VIT_03s0063g00120;VIT_03s0063g02640;VIT_04s0008g02250;VIT_04s0008g04710;VIT_04s0044g01940;VIT_05s0020g04540;VIT_05s0051g00720;VIT_05s0077g00950;VIT_05s0094g00950;VIT_06s0004g04000;VIT…
GO:0016887	ATPase activity	71	71	1	1	VIT_01s0011g02730;VIT_01s0011g04490;VIT_01s0011g04670;VIT_02s0012g00310;VIT_02s0012g01660;VIT_02s0025g00910;VIT_02s0025g00980;VIT_02s0025g01000;VIT_02s0025g02160;VIT_02s0087g00770;VIT_04s0023g00290;VIT_05s0020g00890;VIT_06s0004g06560;VIT_06s0004g08350;VIT_06s0009g02520;VIT_06s0009g03380;VIT_06s0061g00230;VIT_06s0061g00240;VIT_06s0061g00260;VIT_06s0061g00350;VIT_06s0061g00410;VIT_06s0080g00040;VIT…
GO:0043565	sequence-specific DNA binding	67	67	1	1	VIT_00s0299g00100;VIT_00s0463g00010;VIT_00s0732g00010;VIT_01s0011g00720;VIT_02s0012g01810;VIT_02s0025g01020;VIT_03s0038g00480;VIT_03s0038g00860;VIT_03s0063g00310;VIT_04s0008g05750;VIT_04s0023g01360;VIT_04s0023g02430;VIT_05s0020g04090;VIT_05s0051g00450;VIT_05s0077g01140;VIT_06s0004g07500;VIT_07s0005g01450;VIT_07s0031g00080;VIT_07s0031g00670;VIT_07s0031g02670;VIT_07s0141g00170;VIT_07s0191g00180;VIT…
GO:0008324	cation transmembrane transporter activity	66	66	1	1	VIT_00s0282g00020;VIT_00s0386g00020;VIT_00s0438g00010;VIT_01s0011g06340;VIT_01s0011g06550;VIT_01s0026g00260;VIT_01s0150g00160;VIT_02s0025g00810;VIT_02s0025g01000;VIT_03s0017g02170;VIT_03s0038g00290;VIT_03s0038g00790;VIT_03s0110g00190;VIT_04s0008g00810;VIT_04s0008g01260;VIT_04s0008g02090;VIT_04s0008g04760;VIT_04s0008g05590;VIT_04s0043g00370;VIT_05s0124g00560;VIT_06s0004g01860;VIT_06s0004g03450;VIT…
GO:0016741	transferase activity, transferring one-carbon groups	65	65	1	1	VIT_00s0179g00300;VIT_01s0011g00780;VIT_01s0011g01460;VIT_01s0011g05200;VIT_01s0011g05220;VIT_01s0026g02340;VIT_01s0026g02640;VIT_01s0127g00150;VIT_02s0012g00580;VIT_02s0025g02400;VIT_03s0038g02100;VIT_03s0038g04500;VIT_03s0038g04610;VIT_03s0063g00140;VIT_03s0088g00280;VIT_04s0008g01480;VIT_04s0008g02700;VIT_04s0008g03120;VIT_04s0008g03150;VIT_04s0023g00980;VIT_04s0023g02790;VIT_05s0020g00640;VIT…
GO:0005509	calcium ion binding	64	64	1	1	VIT_00s0207g00210;VIT_00s0252g00130;VIT_00s0283g00030;VIT_00s0904g00010;VIT_01s0011g06300;VIT_01s0026g01660;VIT_01s0026g02680;VIT_01s0150g00400;VIT_02s0241g00140;VIT_03s0017g01740;VIT_03s0038g02770;VIT_03s0038g03960;VIT_03s0063g00530;VIT_04s0023g00830;VIT_04s0023g01100;VIT_04s0023g03420;VIT_05s0020g00820;VIT_05s0020g01710;VIT_05s0020g04650;VIT_05s0077g00810;VIT_05s0102g00450;VIT_05s0102g01190;VIT…
GO:0008168	methyltransferase activity	64	64	1	1	VIT_00s0179g00300;VIT_01s0011g00780;VIT_01s0011g05200;VIT_01s0011g05220;VIT_01s0026g02340;VIT_01s0026g02640;VIT_01s0127g00150;VIT_02s0012g00580;VIT_02s0025g02400;VIT_03s0038g02100;VIT_03s0038g04500;VIT_03s0038g04610;VIT_03s0063g00140;VIT_03s0088g00280;VIT_04s0008g01480;VIT_04s0008g02700;VIT_04s0008g03120;VIT_04s0008g03150;VIT_04s0023g00980;VIT_04s0023g02790;VIT_05s0020g00640;VIT_05s0020g04430;VIT…
GO:0022890	inorganic cation transmembrane transporter activity	62	62	1	1	VIT_00s0282g00020;VIT_00s0386g00020;VIT_00s0438g00010;VIT_01s0011g06340;VIT_01s0011g06550;VIT_01s0026g00260;VIT_01s0150g00160;VIT_02s0025g00810;VIT_02s0025g01000;VIT_03s0017g02170;VIT_03s0038g00290;VIT_03s0038g00790;VIT_03s0110g00190;VIT_04s0008g00810;VIT_04s0008g01260;VIT_04s0008g02090;VIT_04s0008g04760;VIT_04s0008g05590;VIT_04s0043g00370;VIT_05s0124g00560;VIT_06s0004g01860;VIT_06s0004g03450;VIT…
GO:0016747	transferase activity, transferring acyl groups other than amino-acyl groups	61	61	1	1	VIT_00s0179g00380;VIT_00s0531g00050;VIT_01s0010g01140;VIT_01s0011g01830;VIT_01s0011g03490;VIT_02s0012g02160;VIT_03s0017g00870;VIT_03s0038g01330;VIT_03s0063g00120;VIT_03s0063g02640;VIT_04s0008g02250;VIT_04s0008g04710;VIT_04s0044g01940;VIT_05s0020g04540;VIT_05s0051g00720;VIT_05s0094g00950;VIT_06s0004g04000;VIT_06s0061g01110;VIT_07s0005g03910;VIT_07s0031g01750;VIT_07s0141g00090;VIT_07s0141g00150;VIT…
GO:0016853	isomerase activity	61	61	1	1	VIT_00s0179g00290;VIT_01s0011g00160;VIT_01s0011g04630;VIT_01s0011g05210;VIT_01s0011g05370;VIT_01s0146g00110;VIT_03s0038g01780;VIT_03s0038g01930;VIT_04s0008g02030;VIT_04s0008g02950;VIT_04s0008g05090;VIT_04s0023g00110;VIT_04s0023g01970;VIT_04s0023g03190;VIT_05s0077g01040;VIT_06s0004g03340;VIT_06s0004g04800;VIT_06s0004g06610;VIT_06s0061g01590;VIT_07s0005g02410;VIT_07s0031g00920;VIT_08s0007g00190;VIT…
GO:0004175	endopeptidase activity	60	60	1	1	VIT_00s0211g00060;VIT_01s0010g02360;VIT_01s0010g02900;VIT_01s0137g00420;VIT_02s0012g00310;VIT_02s0025g03400;VIT_02s0025g04130;VIT_03s0038g00470;VIT_03s0038g02230;VIT_03s0038g02300;VIT_05s0062g01250;VIT_06s0004g00420;VIT_06s0004g03190;VIT_06s0004g04890;VIT_06s0004g05030;VIT_06s0004g06120;VIT_06s0009g03520;VIT_07s0005g02820;VIT_07s0129g00490;VIT_07s0151g00690;VIT_08s0007g00470;VIT_08s0040g00410;VIT…
GO:0022804	active transmembrane transporter activity	59	59	1	1	VIT_00s0282g00020;VIT_00s0291g00060;VIT_01s0011g04460;VIT_01s0011g06550;VIT_02s0012g01660;VIT_02s0025g00810;VIT_02s0025g00910;VIT_02s0025g00980;VIT_02s0025g01000;VIT_03s0038g00430;VIT_05s0020g00890;VIT_05s0124g00560;VIT_06s0004g08350;VIT_07s0005g00260;VIT_07s0005g02660;VIT_07s0005g04460;VIT_08s0007g00030;VIT_08s0007g05060;VIT_08s0056g00620;VIT_08s0056g01000;VIT_08s0056g01070;VIT_09s0002g00750;VIT…
GO:0016829	lyase activity	57	57	1	1	VIT_00s0229g00180;VIT_00s1995g00010;VIT_01s0010g00990;VIT_01s0011g02740;VIT_01s0011g04350;VIT_01s0127g00720;VIT_03s0017g00650;VIT_03s0038g00670;VIT_04s0023g03010;VIT_04s0079g00600;VIT_04s0210g00050;VIT_04s0210g00060;VIT_05s0020g02030;VIT_05s0020g03430;VIT_06s0004g03430;VIT_06s0004g06320;VIT_07s0005g00880;VIT_07s0005g04480;VIT_07s0005g04700;VIT_07s0141g00210;VIT_08s0007g03830;VIT_08s0007g03960;VIT…
GO:0016614	oxidoreductase activity, acting on CH-OH group of donors	54	54	1	1	VIT_00s0227g00110;VIT_00s0262g00110;VIT_00s0373g00040;VIT_01s0010g01130;VIT_01s0010g01200;VIT_01s0011g00690;VIT_01s0026g01300;VIT_02s0012g01570;VIT_02s0025g00900;VIT_02s0025g04550;VIT_02s0087g00630;VIT_02s0154g00350;VIT_03s0017g01420;VIT_03s0038g02510;VIT_03s0038g03120;VIT_03s0038g04100;VIT_03s0088g01190;VIT_04s0008g01880;VIT_04s0079g00530;VIT_04s0210g00180;VIT_05s0020g02030;VIT_05s0077g02140;VIT…
GO:0016874	ligase activity	51	51	1	1	VIT_01s0010g00240;VIT_01s0011g00390;VIT_01s0011g02200;VIT_01s0011g02280;VIT_01s0026g00340;VIT_02s0025g03410;VIT_02s0025g03530;VIT_03s0017g01640;VIT_03s0038g04320;VIT_03s0063g02560;VIT_04s0008g03010;VIT_04s0008g06470;VIT_05s0020g01470;VIT_05s0020g01550;VIT_05s0020g02480;VIT_05s0020g02820;VIT_05s0049g02140;VIT_05s0102g00100;VIT_06s0004g00400;VIT_06s0004g01160;VIT_06s0004g06830;VIT_06s0004g07060;VIT…
GO:0008236	serine-type peptidase activity	50	50	1	1	VIT_00s0558g00030;VIT_01s0011g04900;VIT_01s0011g04910;VIT_01s0244g00100;VIT_02s0012g00310;VIT_02s0025g04130;VIT_03s0038g00470;VIT_03s0038g02230;VIT_03s0063g00860;VIT_03s0088g00260;VIT_03s0091g01290;VIT_04s0023g03020;VIT_05s0020g04590;VIT_05s0077g00560;VIT_06s0004g04890;VIT_07s0005g01460;VIT_07s0129g00490;VIT_07s0141g00520;VIT_08s0007g00470;VIT_08s0007g08050;VIT_08s0040g01070;VIT_08s0040g01140;VIT…
GO:0017171	serine hydrolase activity	50	50	1	1	VIT_00s0558g00030;VIT_01s0011g04900;VIT_01s0011g04910;VIT_01s0244g00100;VIT_02s0012g00310;VIT_02s0025g04130;VIT_03s0038g00470;VIT_03s0038g02230;VIT_03s0063g00860;VIT_03s0088g00260;VIT_03s0091g01290;VIT_04s0023g03020;VIT_05s0020g04590;VIT_05s0077g00560;VIT_06s0004g04890;VIT_07s0005g01460;VIT_07s0129g00490;VIT_07s0141g00520;VIT_08s0007g00470;VIT_08s0007g08050;VIT_08s0040g01070;VIT_08s0040g01140;VIT…
GO:0098772	molecular function regulator	46	46	1	1	VIT_00s0323g00050;VIT_01s0011g05390;VIT_01s0150g00030;VIT_02s0012g00080;VIT_02s0012g01330;VIT_02s0012g01790;VIT_02s0087g00460;VIT_03s0038g02590;VIT_03s0038g03620;VIT_03s0063g00670;VIT_04s0044g01000;VIT_04s0044g01100;VIT_05s0062g00780;VIT_05s0077g00660;VIT_06s0004g07080;VIT_06s0009g02230;VIT_06s0061g00810;VIT_07s0005g00730;VIT_07s0005g02010;VIT_07s0031g00800;VIT_08s0007g00010;VIT_08s0040g00770;VIT…
GO:0043531	ADP binding	45	45	1	1	VIT_00s0467g00010;VIT_04s0023g02380;VIT_05s0102g01100;VIT_07s0005g06210;VIT_07s0005g06220;VIT_09s0002g05000;VIT_09s0002g08240;VIT_12s0034g00910;VIT_12s0034g01030;VIT_12s0034g01270;VIT_12s0034g01660;VIT_12s0035g01260;VIT_12s0035g01330;VIT_12s0142g00570;VIT_13s0064g00060;VIT_13s0064g00320;VIT_13s0067g00810;VIT_13s0067g00830;VIT_13s0067g03570;VIT_13s0084g00360;VIT_13s0084g00420;VIT_13s0084g00750;VIT…
GO:0044877	macromolecular complex binding	45	45	1	1	VIT_00s0218g00050;VIT_00s0313g00080;VIT_01s0011g03370;VIT_01s0011g05790;VIT_01s0026g02120;VIT_02s0025g03480;VIT_03s0038g00700;VIT_03s0063g01120;VIT_04s0008g02040;VIT_04s0008g04190;VIT_04s0008g06540;VIT_05s0020g00620;VIT_05s0020g01780;VIT_05s0029g00400;VIT_06s0004g01080;VIT_06s0004g02050;VIT_06s0004g03810;VIT_07s0005g00940;VIT_07s0031g02300;VIT_07s0255g00100;VIT_08s0007g03090;VIT_08s0007g06820;VIT…
GO:0016616	oxidoreductase activity, acting on the CH-OH group of donors, NAD or NADP as acceptor	44	44	1	1	VIT_00s0227g00110;VIT_00s0262g00110;VIT_00s0373g00040;VIT_01s0010g01130;VIT_01s0011g00690;VIT_02s0012g01570;VIT_02s0025g00900;VIT_02s0154g00350;VIT_03s0038g02510;VIT_03s0038g03120;VIT_03s0038g04100;VIT_03s0088g01190;VIT_04s0079g00530;VIT_04s0210g00180;VIT_05s0020g02030;VIT_05s0077g02140;VIT_07s0005g03350;VIT_08s0040g01700;VIT_09s0002g02340;VIT_09s0002g03620;VIT_09s0002g04300;VIT_09s0018g01870;VIT…
GO:0008092	cytoskeletal protein binding	42	42	1	1	VIT_00s0218g00050;VIT_00s0313g00080;VIT_01s0011g05790;VIT_01s0026g02120;VIT_02s0025g01170;VIT_02s0025g03480;VIT_03s0038g00700;VIT_03s0038g02220;VIT_03s0063g01120;VIT_03s0063g02500;VIT_05s0020g00620;VIT_05s0020g03890;VIT_05s0029g00400;VIT_05s0049g00980;VIT_06s0004g03810;VIT_06s0004g04280;VIT_06s0004g08170;VIT_06s0009g02040;VIT_07s0005g00940;VIT_07s0005g03310;VIT_07s0151g00430;VIT_08s0007g03090;VIT…
GO:0016779	nucleotidyltransferase activity	42	42	1	1	VIT_00s0194g00020;VIT_01s0010g00690;VIT_01s0011g01420;VIT_01s0011g05880;VIT_02s0025g01350;VIT_03s0097g00550;VIT_03s0180g00050;VIT_04s0008g06580;VIT_04s0044g00710;VIT_04s0079g00620;VIT_04s0210g00210;VIT_05s0020g02880;VIT_05s0020g04210;VIT_05s0077g00650;VIT_06s0004g05510;VIT_07s0031g00470;VIT_08s0007g01780;VIT_09s0002g01860;VIT_09s0002g03380;VIT_09s0002g04540;VIT_11s0016g03530;VIT_11s0037g00630;VIT…
GO:0015077	monovalent inorganic cation transmembrane transporter activity	41	41	1	1	VIT_00s0282g00020;VIT_00s0386g00020;VIT_00s0438g00010;VIT_01s0011g06550;VIT_01s0026g00260;VIT_01s0150g00160;VIT_02s0025g00810;VIT_02s0025g01000;VIT_03s0038g00290;VIT_03s0038g00790;VIT_03s0110g00190;VIT_04s0008g00810;VIT_04s0008g04760;VIT_04s0008g05590;VIT_04s0043g00370;VIT_05s0124g00560;VIT_06s0004g03450;VIT_08s0007g00030;VIT_08s0056g00620;VIT_09s0002g05720;VIT_10s0116g01740;VIT_11s0037g01120;VIT…
GO:0030246	carbohydrate binding	41	41	1	1	VIT_00s1557g00020;VIT_01s0011g00490;VIT_01s0011g03450;VIT_01s0026g02530;VIT_02s0025g01380;VIT_03s0038g00150;VIT_03s0097g00080;VIT_04s0008g06490;VIT_04s0023g01970;VIT_04s0023g02690;VIT_04s0023g03650;VIT_05s0029g01090;VIT_06s0004g03020;VIT_07s0005g01650;VIT_07s0031g02480;VIT_08s0007g01620;VIT_08s0007g02120;VIT_08s0040g00670;VIT_08s0040g02210;VIT_09s0002g02120;VIT_10s0003g05130;VIT_10s0116g01730;VIT…
GO:0042623	ATPase activity, coupled	40	40	1	1	VIT_02s0012g00310;VIT_02s0012g01660;VIT_02s0025g00910;VIT_02s0025g00980;VIT_02s0025g01000;VIT_05s0020g00890;VIT_06s0004g08350;VIT_06s0009g02520;VIT_07s0005g00260;VIT_07s0005g02660;VIT_07s0005g04460;VIT_08s0007g05060;VIT_08s0007g05120;VIT_08s0056g00620;VIT_09s0002g00750;VIT_09s0002g02430;VIT_10s0003g04390;VIT_10s0003g04470;VIT_10s0116g01740;VIT_12s0028g01260;VIT_12s0055g01240;VIT_13s0019g00310;VIT…
GO:0015399	primary active transmembrane transporter activity	39	39	1	1	VIT_02s0012g01660;VIT_02s0025g00910;VIT_02s0025g00980;VIT_02s0025g01000;VIT_05s0020g00890;VIT_06s0004g08350;VIT_07s0005g00260;VIT_07s0005g02660;VIT_07s0005g04460;VIT_08s0007g05060;VIT_08s0056g00620;VIT_09s0002g00750;VIT_09s0002g02430;VIT_09s0002g07880;VIT_09s0002g08010;VIT_09s0054g00700;VIT_10s0003g04390;VIT_10s0003g04470;VIT_10s0116g01740;VIT_11s0118g00350;VIT_12s0028g01260;VIT_12s0055g01240;VIT…
GO:0015405	P-P-bond-hydrolysis-driven transmembrane transporter activity	39	39	1	1	VIT_02s0012g01660;VIT_02s0025g00910;VIT_02s0025g00980;VIT_02s0025g01000;VIT_05s0020g00890;VIT_06s0004g08350;VIT_07s0005g00260;VIT_07s0005g02660;VIT_07s0005g04460;VIT_08s0007g05060;VIT_08s0056g00620;VIT_09s0002g00750;VIT_09s0002g02430;VIT_09s0002g07880;VIT_09s0002g08010;VIT_09s0054g00700;VIT_10s0003g04390;VIT_10s0003g04470;VIT_10s0116g01740;VIT_11s0118g00350;VIT_12s0028g01260;VIT_12s0055g01240;VIT…
GO:0030234	enzyme regulator activity	39	39	1	1	VIT_00s0323g00050;VIT_01s0011g05390;VIT_01s0150g00030;VIT_02s0012g00080;VIT_02s0012g01330;VIT_03s0038g02590;VIT_03s0063g00670;VIT_04s0044g01000;VIT_04s0044g01100;VIT_05s0062g00780;VIT_05s0077g00660;VIT_06s0004g07080;VIT_06s0009g02230;VIT_06s0061g00810;VIT_07s0005g00730;VIT_07s0005g02010;VIT_07s0031g00800;VIT_08s0007g00010;VIT_08s0040g00770;VIT_08s0056g00810;VIT_08s0056g00910;VIT_09s0002g00320;VIT…
GO:0008194	UDP-glycosyltransferase activity	37	37	1	1	VIT_00s0265g00050;VIT_00s1349g00010;VIT_01s0011g03850;VIT_01s0137g00810;VIT_02s0012g02190;VIT_02s0025g01750;VIT_03s0038g04250;VIT_04s0008g02630;VIT_04s0008g05220;VIT_04s0008g05730;VIT_04s0079g00230;VIT_05s0029g01140;VIT_05s0049g00040;VIT_06s0004g01200;VIT_06s0004g01270;VIT_07s0005g00750;VIT_07s0005g01030;VIT_08s0007g08380;VIT_08s0040g02340;VIT_11s0016g00470;VIT_11s0016g05210;VIT_11s0037g00530;VIT…
GO:0019842	vitamin binding	37	37	1	1	VIT_00s0225g00130;VIT_00s1764g00010;VIT_01s0011g01110;VIT_02s0025g02560;VIT_02s0025g04980;VIT_03s0017g01760;VIT_03s0088g01040;VIT_04s0008g06040;VIT_04s0079g00600;VIT_07s0005g01110;VIT_07s0005g04480;VIT_07s0031g00980;VIT_07s0130g00350;VIT_08s0007g05410;VIT_08s0058g00930;VIT_08s0217g00100;VIT_09s0002g00340;VIT_10s0003g00990;VIT_10s0003g03870;VIT_11s0052g01390;VIT_12s0028g01820;VIT_12s0028g03200;VIT…
GO:0046527	glucosyltransferase activity	37	37	1	1	VIT_00s0265g00050;VIT_00s1349g00010;VIT_01s0011g06250;VIT_01s0150g00460;VIT_02s0012g02190;VIT_02s0012g02220;VIT_02s0025g01750;VIT_03s0038g04250;VIT_04s0008g05220;VIT_04s0008g05730;VIT_04s0079g00230;VIT_05s0029g01140;VIT_05s0049g00040;VIT_05s0062g00240;VIT_05s0062g00250;VIT_06s0004g01200;VIT_06s0004g01270;VIT_07s0005g00750;VIT_07s0005g01030;VIT_08s0007g08380;VIT_11s0016g00470;VIT_11s0037g00530;VIT…
GO:0009055	electron carrier activity	36	36	1	1	VIT_00s0187g00360;VIT_00s0386g00020;VIT_00s0438g00010;VIT_01s0150g00160;VIT_02s0012g00980;VIT_02s0025g01710;VIT_03s0110g00190;VIT_04s0008g01120;VIT_04s0008g06670;VIT_05s0020g01760;VIT_05s0020g03490;VIT_06s0004g02030;VIT_06s0080g00410;VIT_07s0005g04860;VIT_08s0105g00490;VIT_09s0002g05950;VIT_10s0597g00030;VIT_11s0016g05530;VIT_11s0037g00290;VIT_11s0037g01120;VIT_11s0052g00500;VIT_11s0103g00100;VIT…
GO:0046982	protein heterodimerization activity	36	36	1	1	VIT_00s0179g00340;VIT_00s2837g00010;VIT_01s0011g01670;VIT_04s0008g04700;VIT_04s0023g03120;VIT_04s0044g00560;VIT_06s0004g01710;VIT_06s0004g03890;VIT_06s0004g04230;VIT_06s0004g04240;VIT_06s0004g04250;VIT_06s0004g04270;VIT_06s0004g04300;VIT_06s0004g04370;VIT_07s0104g00960;VIT_07s0104g00970;VIT_07s0191g00130;VIT_08s0007g00040;VIT_08s0040g03300;VIT_09s0002g01420;VIT_12s0057g01010;VIT_12s0059g00300;VIT…
GO:0042578	phosphoric ester hydrolase activity	35	35	1	1	VIT_00s0250g00020;VIT_00s0341g00010;VIT_01s0137g00600;VIT_03s0017g00460;VIT_03s0038g00370;VIT_03s0038g02090;VIT_04s0008g06520;VIT_05s0094g00850;VIT_06s0004g06650;VIT_07s0031g00330;VIT_08s0007g01570;VIT_08s0007g01590;VIT_08s0007g01780;VIT_08s0032g00840;VIT_08s0040g01270;VIT_08s0105g00300;VIT_09s0002g00590;VIT_10s0003g02050;VIT_11s0016g00440;VIT_11s0016g02480;VIT_11s0016g02890;VIT_12s0059g01650;VIT…
GO:0015078	hydrogen ion transmembrane transporter activity	34	34	1	1	VIT_00s0282g00020;VIT_00s0386g00020;VIT_00s0438g00010;VIT_01s0011g06550;VIT_01s0150g00160;VIT_02s0025g00810;VIT_02s0025g01000;VIT_03s0038g00290;VIT_03s0038g00790;VIT_03s0110g00190;VIT_04s0008g00810;VIT_04s0008g04760;VIT_04s0008g05590;VIT_05s0124g00560;VIT_06s0004g03450;VIT_08s0007g00030;VIT_08s0056g00620;VIT_09s0002g05720;VIT_10s0116g01740;VIT_11s0037g01120;VIT_13s0019g03860;VIT_13s0064g00970;VIT…
GO:0016820	hydrolase activity, acting on acid anhydrides, catalyzing transmembrane movement of substances	34	34	1	1	VIT_02s0012g01660;VIT_02s0025g00910;VIT_02s0025g00980;VIT_02s0025g01000;VIT_05s0020g00890;VIT_06s0004g08350;VIT_07s0005g00260;VIT_07s0005g02660;VIT_07s0005g04460;VIT_08s0007g05060;VIT_08s0056g00620;VIT_09s0002g00750;VIT_09s0002g02430;VIT_10s0003g04390;VIT_10s0003g04470;VIT_10s0116g01740;VIT_12s0028g01260;VIT_12s0055g01240;VIT_13s0019g00310;VIT_13s0064g00970;VIT_14s0066g02320;VIT_14s0108g00430;VIT…
GO:0042626	ATPase activity, coupled to transmembrane movement of substances	34	34	1	1	VIT_02s0012g01660;VIT_02s0025g00910;VIT_02s0025g00980;VIT_02s0025g01000;VIT_05s0020g00890;VIT_06s0004g08350;VIT_07s0005g00260;VIT_07s0005g02660;VIT_07s0005g04460;VIT_08s0007g05060;VIT_08s0056g00620;VIT_09s0002g00750;VIT_09s0002g02430;VIT_10s0003g04390;VIT_10s0003g04470;VIT_10s0116g01740;VIT_12s0028g01260;VIT_12s0055g01240;VIT_13s0019g00310;VIT_13s0064g00970;VIT_14s0066g02320;VIT_14s0108g00430;VIT…
GO:0043492	ATPase activity, coupled to movement of substances	34	34	1	1	VIT_02s0012g01660;VIT_02s0025g00910;VIT_02s0025g00980;VIT_02s0025g01000;VIT_05s0020g00890;VIT_06s0004g08350;VIT_07s0005g00260;VIT_07s0005g02660;VIT_07s0005g04460;VIT_08s0007g05060;VIT_08s0056g00620;VIT_09s0002g00750;VIT_09s0002g02430;VIT_10s0003g04390;VIT_10s0003g04470;VIT_10s0116g01740;VIT_12s0028g01260;VIT_12s0055g01240;VIT_13s0019g00310;VIT_13s0064g00970;VIT_14s0066g02320;VIT_14s0108g00430;VIT…
GO:0051536	iron-sulfur cluster binding	34	34	1	1	VIT_00s0445g00020;VIT_01s0127g00450;VIT_01s0150g00160;VIT_02s0012g00980;VIT_03s0017g00940;VIT_03s0063g00370;VIT_04s0008g00830;VIT_04s0008g07020;VIT_05s0020g03490;VIT_06s0004g00610;VIT_06s0004g00620;VIT_06s0004g02030;VIT_06s0004g02330;VIT_06s0004g06130;VIT_06s0080g00410;VIT_11s0052g00330;VIT_11s0052g00640;VIT_12s0035g00270;VIT_12s0035g00770;VIT_12s0134g00510;VIT_13s0019g01070;VIT_13s0106g00620;VIT…
GO:0051540	metal cluster binding	34	34	1	1	VIT_00s0445g00020;VIT_01s0127g00450;VIT_01s0150g00160;VIT_02s0012g00980;VIT_03s0017g00940;VIT_03s0063g00370;VIT_04s0008g00830;VIT_04s0008g07020;VIT_05s0020g03490;VIT_06s0004g00610;VIT_06s0004g00620;VIT_06s0004g02030;VIT_06s0004g02330;VIT_06s0004g06130;VIT_06s0080g00410;VIT_11s0052g00330;VIT_11s0052g00640;VIT_12s0035g00270;VIT_12s0035g00770;VIT_12s0134g00510;VIT_13s0019g01070;VIT_13s0106g00620;VIT…
GO:0008289	lipid binding	33	33	1	1	VIT_00s0477g00040;VIT_01s0011g05330;VIT_01s0011g06300;VIT_02s0012g02030;VIT_02s0025g02820;VIT_03s0017g01740;VIT_04s0008g05540;VIT_04s0008g05630;VIT_05s0020g04870;VIT_05s0049g01330;VIT_06s0004g02800;VIT_06s0004g07430;VIT_08s0007g02960;VIT_08s0032g00300;VIT_09s0002g04340;VIT_09s0002g04430;VIT_09s0054g01590;VIT_10s0003g04580;VIT_10s0003g04670;VIT_10s0116g00680;VIT_11s0016g05900;VIT_11s0052g00240;VIT…
GO:0003924	GTPase activity	32	32	1	1	VIT_00s0373g00010;VIT_00s1322g00010;VIT_01s0010g02140;VIT_01s0010g03350;VIT_02s0012g00740;VIT_02s0025g01570;VIT_02s0025g03540;VIT_02s0025g03680;VIT_03s0038g00970;VIT_03s0088g00380;VIT_04s0008g02040;VIT_06s0004g00480;VIT_06s0004g05870;VIT_06s0009g02020;VIT_07s0255g00100;VIT_08s0007g01630;VIT_08s0007g03390;VIT_08s0040g00980;VIT_10s0003g00370;VIT_10s0003g05320;VIT_11s0037g00300;VIT_12s0035g01740;VIT…
GO:0030170	pyridoxal phosphate binding	32	32	1	1	VIT_00s0225g00130;VIT_00s1764g00010;VIT_01s0011g01110;VIT_02s0025g02560;VIT_02s0025g04980;VIT_03s0017g01760;VIT_03s0088g01040;VIT_04s0008g06040;VIT_04s0079g00600;VIT_07s0005g01110;VIT_07s0005g04480;VIT_07s0031g00980;VIT_07s0130g00350;VIT_08s0007g05410;VIT_08s0058g00930;VIT_09s0002g00340;VIT_10s0003g03870;VIT_11s0052g01390;VIT_12s0028g01820;VIT_12s0028g03200;VIT_12s0035g01920;VIT_14s0108g01110;VIT…
GO:0070279	vitamin B6 binding	32	32	1	1	VIT_00s0225g00130;VIT_00s1764g00010;VIT_01s0011g01110;VIT_02s0025g02560;VIT_02s0025g04980;VIT_03s0017g01760;VIT_03s0088g01040;VIT_04s0008g06040;VIT_04s0079g00600;VIT_07s0005g01110;VIT_07s0005g04480;VIT_07s0031g00980;VIT_07s0130g00350;VIT_08s0007g05410;VIT_08s0058g00930;VIT_09s0002g00340;VIT_10s0003g03870;VIT_11s0052g01390;VIT_12s0028g01820;VIT_12s0028g03200;VIT_12s0035g01920;VIT_14s0108g01110;VIT…
GO:0032403	protein complex binding	31	31	1	1	VIT_00s0218g00050;VIT_00s0313g00080;VIT_01s0011g05790;VIT_01s0026g02120;VIT_02s0025g03480;VIT_03s0038g00700;VIT_03s0063g01120;VIT_04s0008g02040;VIT_05s0020g00620;VIT_05s0020g01780;VIT_05s0029g00400;VIT_06s0004g03810;VIT_07s0005g00940;VIT_07s0255g00100;VIT_08s0007g03090;VIT_08s0007g06820;VIT_08s0040g02590;VIT_09s0002g04480;VIT_11s0016g00460;VIT_11s0016g03960;VIT_14s0030g01360;VIT_15s0048g00650;VIT…
GO:0008135	translation factor activity, RNA binding	30	30	1	1	VIT_01s0137g00690;VIT_02s0241g00090;VIT_03s0038g01950;VIT_04s0008g01200;VIT_04s0008g03750;VIT_04s0008g06540;VIT_04s0023g00870;VIT_06s0004g08180;VIT_06s0009g02410;VIT_07s0005g02740;VIT_07s0104g01470;VIT_08s0007g05910;VIT_08s0007g07180;VIT_08s0007g07290;VIT_11s0016g00020;VIT_11s0016g03510;VIT_11s0037g00520;VIT_12s0035g01130;VIT_12s0059g02370;VIT_14s0006g01990;VIT_14s0128g00480;VIT_15s0046g01500;VIT…
GO:0003774	motor activity	29	29	1	1	VIT_00s0218g00050;VIT_00s0313g00080;VIT_02s0025g03480;VIT_03s0038g00700;VIT_03s0063g01120;VIT_04s0008g01990;VIT_05s0020g00620;VIT_05s0029g00400;VIT_06s0004g03810;VIT_07s0005g00940;VIT_07s0005g04790;VIT_08s0007g03090;VIT_08s0007g06820;VIT_08s0040g02590;VIT_09s0002g01910;VIT_09s0002g04480;VIT_11s0016g00460;VIT_11s0016g01710;VIT_11s0016g03960;VIT_13s0320g00070;VIT_14s0030g01360;VIT_15s0048g00770;VIT…
GO:0035251	UDP-glucosyltransferase activity	29	29	1	1	VIT_00s0265g00050;VIT_00s1349g00010;VIT_02s0012g02190;VIT_02s0025g01750;VIT_03s0038g04250;VIT_04s0008g05220;VIT_04s0008g05730;VIT_04s0079g00230;VIT_05s0029g01140;VIT_05s0049g00040;VIT_06s0004g01200;VIT_06s0004g01270;VIT_07s0005g00750;VIT_07s0005g01030;VIT_08s0007g08380;VIT_11s0016g00470;VIT_11s0037g00530;VIT_11s0118g00200;VIT_12s0028g03720;VIT_12s0034g02230;VIT_12s0059g01000;VIT_13s0064g00890;VIT…
GO:0051082	unfolded protein binding	29	29	1	1	VIT_00s0194g00030;VIT_00s0283g00030;VIT_00s0324g00040;VIT_00s1569g00010;VIT_01s0010g00680;VIT_01s0026g01450;VIT_01s0150g00400;VIT_02s0025g00280;VIT_04s0023g00830;VIT_05s0020g03500;VIT_05s0102g01190;VIT_06s0080g01230;VIT_07s0005g01220;VIT_07s0005g01390;VIT_08s0056g01490;VIT_08s0105g00350;VIT_09s0002g07210;VIT_10s0003g00260;VIT_10s0003g03260;VIT_12s0057g00670;VIT_13s0073g00560;VIT_14s0060g01290;VIT…
GO:0008234	cysteine-type peptidase activity	28	28	1	1	VIT_02s0234g00100;VIT_03s0038g00280;VIT_03s0180g00010;VIT_04s0008g03170;VIT_04s0008g06860;VIT_04s0023g02450;VIT_05s0020g01220;VIT_06s0004g00420;VIT_06s0004g03440;VIT_06s0009g00890;VIT_06s0009g00960;VIT_07s0005g02820;VIT_07s0031g00050;VIT_07s0031g01880;VIT_08s0032g00600;VIT_10s0003g01360;VIT_11s0016g01070;VIT_11s0118g00280;VIT_13s0073g00610;VIT_17s0000g05500;VIT_17s0000g09770;VIT_18s0001g09990;VIT…
GO:0016209	antioxidant activity	28	28	1	1	VIT_00s0698g00010;VIT_02s0025g03590;VIT_02s0025g03600;VIT_03s0038g02320;VIT_04s0008g05490;VIT_04s0008g06780;VIT_04s0008g07040;VIT_04s0044g00020;VIT_05s0077g00880;VIT_06s0004g03550;VIT_06s0004g07740;VIT_07s0005g02150;VIT_07s0104g00320;VIT_07s0191g00050;VIT_08s0007g02490;VIT_10s0116g01780;VIT_11s0016g00540;VIT_11s0016g00560;VIT_12s0055g00810;VIT_12s0059g02420;VIT_13s0067g02990;VIT_14s0066g01850;VIT…
GO:0004842	ubiquitin-protein transferase activity	27	27	1	1	VIT_00s0187g00150;VIT_00s0524g00030;VIT_01s0150g00330;VIT_03s0038g02340;VIT_03s0063g00180;VIT_04s0023g01920;VIT_04s0023g03830;VIT_05s0077g00470;VIT_06s0004g06750;VIT_07s0031g01490;VIT_07s0129g00590;VIT_08s0007g04290;VIT_08s0040g03270;VIT_08s0058g01100;VIT_09s0002g01180;VIT_10s0003g01730;VIT_11s0016g03590;VIT_13s0019g04710;VIT_14s0108g01390;VIT_15s0046g00020;VIT_15s0046g02480;VIT_16s0013g01920;VIT…
GO:0008017	microtubule binding	27	27	1	1	VIT_00s0218g00050;VIT_00s0313g00080;VIT_01s0011g05790;VIT_01s0026g02120;VIT_02s0025g03480;VIT_03s0038g00700;VIT_03s0063g01120;VIT_05s0020g00620;VIT_05s0029g00400;VIT_06s0004g03810;VIT_07s0005g00940;VIT_08s0007g03090;VIT_08s0007g06820;VIT_08s0040g02590;VIT_09s0002g04480;VIT_11s0016g00460;VIT_11s0016g03960;VIT_14s0030g01360;VIT_15s0048g00650;VIT_15s0048g00770;VIT_17s0000g03290;VIT_18s0001g07550;VIT…
GO:0015631	tubulin binding	27	27	1	1	VIT_00s0218g00050;VIT_00s0313g00080;VIT_01s0011g05790;VIT_01s0026g02120;VIT_02s0025g03480;VIT_03s0038g00700;VIT_03s0063g01120;VIT_05s0020g00620;VIT_05s0029g00400;VIT_06s0004g03810;VIT_07s0005g00940;VIT_08s0007g03090;VIT_08s0007g06820;VIT_08s0040g02590;VIT_09s0002g04480;VIT_11s0016g00460;VIT_11s0016g03960;VIT_14s0030g01360;VIT_15s0048g00650;VIT_15s0048g00770;VIT_17s0000g03290;VIT_18s0001g07550;VIT…
GO:0016830	carbon-carbon lyase activity	27	27	1	1	VIT_00s0229g00180;VIT_00s1995g00010;VIT_01s0010g00990;VIT_01s0011g02740;VIT_01s0011g04350;VIT_03s0017g00650;VIT_03s0038g00670;VIT_04s0023g03010;VIT_04s0079g00600;VIT_06s0004g06320;VIT_07s0005g04480;VIT_07s0005g04700;VIT_08s0007g03830;VIT_10s0116g00870;VIT_11s0037g00950;VIT_12s0028g02180;VIT_12s0055g00710;VIT_13s0067g00400;VIT_13s0067g02450;VIT_13s0139g00170;VIT_14s0083g00580;VIT_16s0039g01680;VIT…
GO:0019787	ubiquitin-like protein transferase activity	27	27	1	1	VIT_00s0187g00150;VIT_00s0524g00030;VIT_01s0150g00330;VIT_03s0038g02340;VIT_03s0063g00180;VIT_04s0023g01920;VIT_04s0023g03830;VIT_05s0077g00470;VIT_06s0004g06750;VIT_07s0031g01490;VIT_07s0129g00590;VIT_08s0007g04290;VIT_08s0040g03270;VIT_08s0058g01100;VIT_09s0002g01180;VIT_10s0003g01730;VIT_11s0016g03590;VIT_13s0019g04710;VIT_14s0108g01390;VIT_15s0046g00020;VIT_15s0046g02480;VIT_16s0013g01920;VIT…
GO:0046873	metal ion transmembrane transporter activity	27	27	1	1	VIT_01s0011g06340;VIT_01s0026g00260;VIT_03s0017g02170;VIT_04s0008g01260;VIT_04s0008g02090;VIT_06s0004g01860;VIT_06s0004g05070;VIT_06s0009g03650;VIT_06s0061g01060;VIT_07s0031g02960;VIT_07s0141g00590;VIT_08s0056g00550;VIT_08s0058g00740;VIT_11s0016g00920;VIT_12s0034g02550;VIT_12s0035g00720;VIT_12s0142g00170;VIT_13s0067g01370;VIT_13s0067g02570;VIT_14s0066g01580;VIT_14s0068g00780;VIT_14s0068g00850;VIT…
GO:0050660	flavin adenine dinucleotide binding	27	27	1	1	VIT_00s0533g00020;VIT_01s0010g01200;VIT_02s0025g04550;VIT_02s0087g00630;VIT_03s0017g01420;VIT_03s0038g00870;VIT_03s0038g01240;VIT_03s0038g02610;VIT_03s0088g01150;VIT_04s0008g01880;VIT_05s0020g00380;VIT_05s0051g00870;VIT_05s0077g01210;VIT_05s0077g01940;VIT_06s0004g02030;VIT_07s0031g00090;VIT_07s0031g00620;VIT_07s0104g01250;VIT_07s0141g00390;VIT_08s0007g03610;VIT_08s0007g05710;VIT_10s0003g05420;VIT…
GO:0000287	magnesium ion binding	26	26	1	1	VIT_02s0012g00530;VIT_03s0088g00410;VIT_03s0088g01290;VIT_04s0023g02050;VIT_05s0020g04480;VIT_07s0031g03000;VIT_08s0007g03960;VIT_08s0007g04170;VIT_08s0040g02470;VIT_08s0056g00190;VIT_08s0217g00100;VIT_09s0002g01470;VIT_10s0003g00990;VIT_12s0035g00760;VIT_12s0059g02710;VIT_14s0006g02240;VIT_14s0068g01960;VIT_15s0048g02390;VIT_16s0013g00330;VIT_16s0022g01770;VIT_16s0050g02180;VIT_17s0000g04540;VIT…
GO:0004812	aminoacyl-tRNA ligase activity	26	26	1	1	VIT_01s0011g02280;VIT_01s0026g00340;VIT_03s0017g01640;VIT_03s0063g02560;VIT_04s0008g03010;VIT_04s0008g06470;VIT_05s0020g01470;VIT_05s0020g01550;VIT_05s0102g00100;VIT_06s0004g00400;VIT_07s0005g02620;VIT_11s0016g02990;VIT_12s0028g03370;VIT_12s0035g01160;VIT_12s0057g00400;VIT_13s0019g00810;VIT_13s0047g01050;VIT_14s0060g00110;VIT_14s0060g02350;VIT_14s0128g00370;VIT_16s0039g01390;VIT_16s0050g00960;VIT…
GO:0016875	ligase activity, forming carbon-oxygen bonds	26	26	1	1	VIT_01s0011g02280;VIT_01s0026g00340;VIT_03s0017g01640;VIT_03s0063g02560;VIT_04s0008g03010;VIT_04s0008g06470;VIT_05s0020g01470;VIT_05s0020g01550;VIT_05s0102g00100;VIT_06s0004g00400;VIT_07s0005g02620;VIT_11s0016g02990;VIT_12s0028g03370;VIT_12s0035g01160;VIT_12s0057g00400;VIT_13s0019g00810;VIT_13s0047g01050;VIT_14s0060g00110;VIT_14s0060g02350;VIT_14s0128g00370;VIT_16s0039g01390;VIT_16s0050g00960;VIT…
GO:0016876	ligase activity, forming aminoacyl-tRNA and related compounds	26	26	1	1	VIT_01s0011g02280;VIT_01s0026g00340;VIT_03s0017g01640;VIT_03s0063g02560;VIT_04s0008g03010;VIT_04s0008g06470;VIT_05s0020g01470;VIT_05s0020g01550;VIT_05s0102g00100;VIT_06s0004g00400;VIT_07s0005g02620;VIT_11s0016g02990;VIT_12s0028g03370;VIT_12s0035g01160;VIT_12s0057g00400;VIT_13s0019g00810;VIT_13s0047g01050;VIT_14s0060g00110;VIT_14s0060g02350;VIT_14s0128g00370;VIT_16s0039g01390;VIT_16s0050g00960;VIT…
GO:0016684	oxidoreductase activity, acting on peroxide as acceptor	25	25	1	1	VIT_00s0698g00010;VIT_02s0025g03590;VIT_02s0025g03600;VIT_03s0038g02320;VIT_04s0008g05490;VIT_04s0008g06780;VIT_04s0008g07040;VIT_04s0044g00020;VIT_05s0077g00880;VIT_06s0004g03550;VIT_06s0004g07740;VIT_07s0005g02150;VIT_07s0104g00320;VIT_07s0191g00050;VIT_08s0007g02490;VIT_10s0116g01780;VIT_11s0016g00540;VIT_12s0055g00810;VIT_12s0059g02420;VIT_14s0066g01850;VIT_16s0098g00820;VIT_18s0001g02470;VIT…
GO:0003777	microtubule motor activity	24	24	1	1	VIT_00s0218g00050;VIT_00s0313g00080;VIT_02s0025g03480;VIT_03s0038g00700;VIT_03s0063g01120;VIT_05s0020g00620;VIT_05s0029g00400;VIT_06s0004g03810;VIT_07s0005g00940;VIT_08s0007g03090;VIT_08s0007g06820;VIT_08s0040g02590;VIT_09s0002g04480;VIT_11s0016g00460;VIT_11s0016g03960;VIT_14s0030g01360;VIT_15s0048g00770;VIT_17s0000g03290;VIT_18s0001g07550;VIT_18s0001g07800;VIT_18s0001g08700;VIT_18s0001g10090;VIT…
GO:0004252	serine-type endopeptidase activity	24	24	1	1	VIT_02s0012g00310;VIT_02s0025g04130;VIT_03s0038g00470;VIT_03s0038g02230;VIT_06s0004g04890;VIT_07s0129g00490;VIT_08s0007g00470;VIT_09s0002g00450;VIT_09s0002g01040;VIT_09s0002g06570;VIT_09s0054g01010;VIT_10s0071g00930;VIT_10s0071g00940;VIT_10s0092g00170;VIT_11s0016g00960;VIT_11s0103g00550;VIT_12s0034g01410;VIT_13s0019g02490;VIT_15s0048g01120;VIT_16s0022g02200;VIT_16s0050g00490;VIT_16s0100g00640;VIT…
GO:0004601	peroxidase activity	24	24	1	1	VIT_00s0698g00010;VIT_02s0025g03590;VIT_02s0025g03600;VIT_03s0038g02320;VIT_04s0008g05490;VIT_04s0008g06780;VIT_04s0008g07040;VIT_04s0044g00020;VIT_05s0077g00880;VIT_06s0004g03550;VIT_06s0004g07740;VIT_07s0005g02150;VIT_07s0104g00320;VIT_07s0191g00050;VIT_10s0116g01780;VIT_11s0016g00540;VIT_12s0055g00810;VIT_12s0059g02420;VIT_14s0066g01850;VIT_16s0098g00820;VIT_18s0001g02470;VIT_18s0001g06370;VIT…
GO:0034062	RNA polymerase activity	24	24	1	1	VIT_00s0194g00020;VIT_01s0010g00690;VIT_01s0011g05880;VIT_02s0025g01350;VIT_03s0180g00050;VIT_04s0008g06580;VIT_04s0079g00620;VIT_06s0004g05510;VIT_09s0002g01860;VIT_09s0002g04540;VIT_11s0016g03530;VIT_11s0037g00630;VIT_12s0028g01400;VIT_12s0028g03770;VIT_12s0134g00050;VIT_13s0067g01850;VIT_13s0084g00170;VIT_13s0084g00180;VIT_13s0084g00600;VIT_14s0083g00790;VIT_15s0024g01960;VIT_16s0100g00530;VIT…
GO:0004857	enzyme inhibitor activity	23	23	1	1	VIT_00s0323g00050;VIT_01s0011g05390;VIT_03s0063g00670;VIT_04s0044g01000;VIT_04s0044g01100;VIT_05s0077g00660;VIT_06s0009g02230;VIT_07s0005g00730;VIT_07s0031g00800;VIT_08s0040g00770;VIT_09s0002g00320;VIT_09s0002g00330;VIT_11s0016g00290;VIT_11s0016g00300;VIT_11s0016g00590;VIT_13s0047g00230;VIT_15s0048g00460;VIT_16s0022g00840;VIT_16s0022g00860;VIT_16s0022g00890;VIT_16s0022g00960;VIT_16s0098g01900;VIT…
GO:0016791	phosphatase activity	23	23	1	1	VIT_00s0250g00020;VIT_00s0341g00010;VIT_01s0137g00600;VIT_03s0017g00460;VIT_03s0038g00370;VIT_04s0008g06520;VIT_08s0007g01570;VIT_08s0007g01590;VIT_08s0007g01780;VIT_08s0032g00840;VIT_08s0040g01270;VIT_11s0016g02480;VIT_11s0016g02890;VIT_12s0059g01650;VIT_13s0019g00070;VIT_13s0019g03350;VIT_13s0067g01780;VIT_13s0067g02510;VIT_17s0000g00360;VIT_18s0001g13340;VIT_18s0072g00770;VIT_18s0076g00280;VIT…
GO:0003899	DNA-directed RNA polymerase activity	22	22	1	1	VIT_00s0194g00020;VIT_01s0010g00690;VIT_02s0025g01350;VIT_03s0180g00050;VIT_04s0008g06580;VIT_04s0079g00620;VIT_06s0004g05510;VIT_09s0002g01860;VIT_09s0002g04540;VIT_11s0016g03530;VIT_11s0037g00630;VIT_12s0028g01400;VIT_12s0028g03770;VIT_12s0134g00050;VIT_13s0067g01850;VIT_13s0084g00170;VIT_13s0084g00180;VIT_13s0084g00600;VIT_14s0083g00790;VIT_15s0024g01960;VIT_16s0100g00530;VIT_18s0001g00860
GO:0005507	copper ion binding	22	22	1	1	VIT_00s0225g00090;VIT_00s0438g00010;VIT_01s0011g04720;VIT_02s0025g04560;VIT_02s0154g00080;VIT_05s0020g03280;VIT_05s0020g03320;VIT_05s0094g01210;VIT_06s0004g04050;VIT_06s0009g01320;VIT_07s0141g00540;VIT_08s0040g01790;VIT_10s0116g01610;VIT_16s0039g02250;VIT_17s0000g09100;VIT_18s0001g00470;VIT_18s0001g00760;VIT_18s0001g02290;VIT_18s0001g02400;VIT_18s0001g02410;VIT_18s0122g00690;VIT_19s0014g02730
GO:0008238	exopeptidase activity	22	22	1	1	VIT_01s0011g04900;VIT_01s0011g04910;VIT_01s0244g00100;VIT_03s0063g00860;VIT_03s0088g00260;VIT_03s0091g01290;VIT_05s0077g00560;VIT_07s0141g00520;VIT_08s0040g01070;VIT_08s0040g01140;VIT_10s0071g00930;VIT_10s0071g00940;VIT_11s0016g02540;VIT_11s0037g00180;VIT_11s0052g00750;VIT_11s0052g00770;VIT_11s0052g00790;VIT_11s0065g00720;VIT_13s0019g04030;VIT_13s0019g05130;VIT_14s0068g00260;VIT_18s0001g00510
GO:0004518	nuclease activity	20	20	1	1	VIT_00s0301g00110;VIT_00s1339g00010;VIT_04s0008g00650;VIT_04s0008g02170;VIT_07s0031g00470;VIT_07s0129g00400;VIT_08s0007g07540;VIT_08s0040g02410;VIT_08s0056g01320;VIT_11s0052g00520;VIT_11s0149g00120;VIT_14s0030g01580;VIT_14s0060g01450;VIT_14s0066g01630;VIT_15s0048g01040;VIT_15s0048g02380;VIT_16s0039g02640;VIT_18s0001g12960;VIT_18s0001g14020;VIT_19s0090g00940
GO:0015291	secondary active transmembrane transporter activity	20	20	1	1	VIT_00s0282g00020;VIT_00s0291g00060;VIT_01s0011g04460;VIT_01s0011g06550;VIT_02s0025g00810;VIT_03s0038g00430;VIT_05s0124g00560;VIT_08s0007g00030;VIT_08s0056g01000;VIT_08s0056g01070;VIT_09s0002g05710;VIT_10s0116g01860;VIT_10s0116g01880;VIT_13s0064g00940;VIT_14s0030g00710;VIT_15s0046g01330;VIT_18s0001g06820;VIT_18s0001g08200;VIT_18s0001g11760;VIT_18s0086g00180
GO:0016835	carbon-oxygen lyase activity	20	20	1	1	VIT_01s0127g00720;VIT_05s0020g02030;VIT_05s0020g03430;VIT_06s0004g03430;VIT_07s0141g00210;VIT_08s0007g03960;VIT_08s0007g06860;VIT_11s0016g04290;VIT_12s0028g00590;VIT_12s0059g02710;VIT_13s0019g04190;VIT_14s0030g00650;VIT_14s0066g01210;VIT_15s0045g01190;VIT_16s0013g00240;VIT_16s0022g01770;VIT_17s0000g04540;VIT_18s0001g02550;VIT_18s0001g05240;VIT_19s0015g02070
GO:0019899	enzyme binding	20	20	1	1	VIT_01s0011g02340;VIT_01s0026g02230;VIT_02s0012g01790;VIT_02s0087g00460;VIT_03s0038g03620;VIT_05s0020g01320;VIT_07s0104g00540;VIT_08s0040g00220;VIT_08s0058g00270;VIT_09s0002g04310;VIT_11s0016g00170;VIT_12s0034g02160;VIT_12s0059g02480;VIT_13s0019g02710;VIT_14s0108g00490;VIT_15s0021g02680;VIT_15s0046g00300;VIT_15s0048g00800;VIT_16s0039g02220;VIT_16s0098g01630
GO:0051287	NAD binding	20	20	1	1	VIT_00s0227g00110;VIT_00s0246g00010;VIT_00s0246g00080;VIT_00s0332g00140;VIT_01s0011g00690;VIT_01s0011g05860;VIT_03s0038g02510;VIT_09s0002g02340;VIT_09s0002g03620;VIT_09s0002g04300;VIT_09s0018g01870;VIT_10s0116g00060;VIT_11s0016g03100;VIT_11s0016g03210;VIT_12s0034g01860;VIT_14s0066g01320;VIT_15s0046g02250;VIT_15s0046g03670;VIT_18s0001g09890;VIT_18s0041g01830
GO:0052689	carboxylic ester hydrolase activity	20	20	1	1	VIT_02s0154g00370;VIT_02s0154g00600;VIT_03s0017g01950;VIT_04s0044g01000;VIT_05s0020g01550;VIT_05s0020g04040;VIT_05s0102g00100;VIT_07s0005g00730;VIT_08s0007g05800;VIT_09s0002g00320;VIT_09s0002g00330;VIT_11s0016g00290;VIT_11s0016g00300;VIT_12s0035g01160;VIT_13s0047g00230;VIT_13s0047g01050;VIT_14s0108g01170;VIT_16s0039g02000;VIT_16s0098g01900;VIT_16s0100g00370
GO:0070008	serine-type exopeptidase activity	20	20	1	1	VIT_01s0011g04900;VIT_01s0011g04910;VIT_01s0244g00100;VIT_03s0063g00860;VIT_03s0088g00260;VIT_03s0091g01290;VIT_05s0077g00560;VIT_07s0141g00520;VIT_08s0040g01070;VIT_08s0040g01140;VIT_10s0071g00930;VIT_10s0071g00940;VIT_11s0052g00750;VIT_11s0052g00770;VIT_11s0052g00790;VIT_11s0065g00720;VIT_13s0019g04030;VIT_13s0019g05130;VIT_14s0068g00260;VIT_18s0001g00510
GO:0000988	transcription factor activity, protein binding	19	19	1	1	VIT_02s0025g01700;VIT_02s0025g02580;VIT_04s0008g00600;VIT_05s0094g00950;VIT_06s0004g00450;VIT_07s0191g00140;VIT_08s0007g07160;VIT_08s0040g01560;VIT_08s0040g03210;VIT_09s0002g00830;VIT_09s0054g01780;VIT_13s0064g00190;VIT_13s0067g02200;VIT_14s0030g02300;VIT_15s0045g01090;VIT_15s0046g02510;VIT_16s0039g00660;VIT_17s0000g04620;VIT_17s0000g09790
GO:0008237	metallopeptidase activity	19	19	1	1	VIT_00s0211g00060;VIT_01s0010g02360;VIT_02s0025g03270;VIT_04s0008g01430;VIT_06s0004g05030;VIT_06s0004g06120;VIT_08s0056g01270;VIT_09s0002g03880;VIT_12s0028g01600;VIT_13s0067g00390;VIT_13s0067g03300;VIT_14s0030g02190;VIT_14s0066g01960;VIT_15s0046g02040;VIT_16s0050g02630;VIT_17s0000g09920;VIT_18s0001g00190;VIT_18s0001g11940;VIT_19s0085g00490
GO:0004871	signal transducer activity	18	18	1	1	VIT_01s0010g03780;VIT_01s0011g06190;VIT_03s0038g03730;VIT_03s0038g03920;VIT_04s0008g02040;VIT_04s0008g03160;VIT_04s0023g03680;VIT_05s0049g00090;VIT_05s0077g00940;VIT_07s0005g00850;VIT_07s0031g02170;VIT_07s0255g00100;VIT_12s0057g00690;VIT_12s0059g02260;VIT_14s0060g00100;VIT_14s0081g00630;VIT_17s0119g00030;VIT_18s0122g01280
GO:0016831	carboxy-lyase activity	18	18	1	1	VIT_00s0229g00180;VIT_00s1995g00010;VIT_01s0010g00990;VIT_01s0011g02740;VIT_04s0079g00600;VIT_07s0005g04480;VIT_10s0116g00870;VIT_11s0037g00950;VIT_12s0028g02180;VIT_12s0055g00710;VIT_13s0067g02450;VIT_13s0139g00170;VIT_14s0083g00580;VIT_16s0039g01680;VIT_17s0000g00920;VIT_18s0076g00360;VIT_19s0014g01330;VIT_19s0014g01390
GO:0003743	translation initiation factor activity	17	17	1	1	VIT_01s0137g00690;VIT_03s0038g01950;VIT_04s0008g01200;VIT_04s0008g03750;VIT_06s0004g08180;VIT_08s0007g07180;VIT_08s0007g07290;VIT_11s0037g00520;VIT_12s0059g02370;VIT_14s0006g01990;VIT_14s0128g00480;VIT_15s0046g01500;VIT_16s0098g01610;VIT_18s0001g03220;VIT_18s0089g00360;VIT_19s0090g00420;VIT_19s0177g00100
GO:0004180	carboxypeptidase activity	17	17	1	1	VIT_01s0011g04900;VIT_01s0011g04910;VIT_01s0244g00100;VIT_03s0063g00860;VIT_03s0088g00260;VIT_03s0091g01290;VIT_05s0077g00560;VIT_07s0141g00520;VIT_08s0040g01070;VIT_08s0040g01140;VIT_11s0052g00750;VIT_11s0052g00770;VIT_11s0052g00790;VIT_11s0065g00720;VIT_13s0019g04030;VIT_13s0019g05130;VIT_14s0068g00260
GO:0004185	serine-type carboxypeptidase activity	17	17	1	1	VIT_01s0011g04900;VIT_01s0011g04910;VIT_01s0244g00100;VIT_03s0063g00860;VIT_03s0088g00260;VIT_03s0091g01290;VIT_05s0077g00560;VIT_07s0141g00520;VIT_08s0040g01070;VIT_08s0040g01140;VIT_11s0052g00750;VIT_11s0052g00770;VIT_11s0052g00790;VIT_11s0065g00720;VIT_13s0019g04030;VIT_13s0019g05130;VIT_14s0068g00260
GO:0015297	antiporter activity	17	17	1	1	VIT_00s0282g00020;VIT_01s0011g04460;VIT_01s0011g06550;VIT_02s0025g00810;VIT_03s0038g00430;VIT_08s0007g00030;VIT_08s0056g01000;VIT_08s0056g01070;VIT_09s0002g05710;VIT_10s0116g01860;VIT_10s0116g01880;VIT_13s0064g00940;VIT_14s0030g00710;VIT_18s0001g06820;VIT_18s0001g08200;VIT_18s0001g11760;VIT_18s0086g00180
GO:0016667	oxidoreductase activity, acting on a sulfur group of donors	17	17	1	1	VIT_01s0011g04600;VIT_02s0025g01710;VIT_04s0008g01120;VIT_04s0023g03200;VIT_05s0020g01760;VIT_07s0005g04860;VIT_08s0105g00490;VIT_10s0003g03950;VIT_10s0597g00030;VIT_11s0052g00500;VIT_14s0066g00960;VIT_14s0108g00400;VIT_16s0013g00620;VIT_17s0000g08670;VIT_17s0000g09780;VIT_18s0001g04600;VIT_19s0014g00170
GO:0016866	intramolecular transferase activity	17	17	1	1	VIT_01s0011g00160;VIT_01s0011g05210;VIT_01s0011g05370;VIT_04s0023g00110;VIT_08s0007g00190;VIT_08s0056g00200;VIT_10s0116g00790;VIT_13s0019g04370;VIT_13s0019g04740;VIT_14s0030g01840;VIT_14s0060g01270;VIT_14s0066g00320;VIT_15s0046g03520;VIT_16s0022g02320;VIT_17s0000g01290;VIT_17s0000g05030;VIT_18s0001g01990
GO:0016759	cellulose synthase activity	16	16	1	1	VIT_00s1349g00010;VIT_02s0012g02190;VIT_02s0025g01750;VIT_03s0038g04250;VIT_04s0008g05220;VIT_05s0049g00040;VIT_07s0005g01030;VIT_08s0007g08380;VIT_11s0037g00530;VIT_12s0059g01000;VIT_13s0064g00890;VIT_16s0013g02100;VIT_18s0072g00370;VIT_18s0122g00120;VIT_19s0015g00710;VIT_19s0015g00730
GO:0016760	cellulose synthase (UDP-forming) activity	16	16	1	1	VIT_00s1349g00010;VIT_02s0012g02190;VIT_02s0025g01750;VIT_03s0038g04250;VIT_04s0008g05220;VIT_05s0049g00040;VIT_07s0005g01030;VIT_08s0007g08380;VIT_11s0037g00530;VIT_12s0059g01000;VIT_13s0064g00890;VIT_16s0013g02100;VIT_18s0072g00370;VIT_18s0122g00120;VIT_19s0015g00710;VIT_19s0015g00730
GO:0016765	transferase activity, transferring alkyl or aryl (other than methyl) groups	16	16	1	1	VIT_00s0391g00070;VIT_00s0591g00020;VIT_00s0759g00010;VIT_00s1217g00010;VIT_01s0011g02230;VIT_05s0020g00670;VIT_05s0102g00230;VIT_07s0005g02230;VIT_07s0104g00480;VIT_08s0007g05000;VIT_08s0105g00590;VIT_11s0052g00610;VIT_14s0060g00480;VIT_14s0060g01190;VIT_15s0048g00350;VIT_18s0001g06250
GO:0000989	transcription factor activity, transcription factor binding	15	15	1	1	VIT_02s0025g01700;VIT_02s0025g02580;VIT_05s0094g00950;VIT_06s0004g00450;VIT_07s0191g00140;VIT_08s0007g07160;VIT_08s0040g03210;VIT_09s0002g00830;VIT_09s0054g01780;VIT_13s0067g02200;VIT_14s0030g02300;VIT_15s0045g01090;VIT_15s0046g02510;VIT_17s0000g04620;VIT_17s0000g09790
GO:0003712	transcription cofactor activity	15	15	1	1	VIT_02s0025g01700;VIT_02s0025g02580;VIT_05s0094g00950;VIT_06s0004g00450;VIT_07s0191g00140;VIT_08s0007g07160;VIT_08s0040g03210;VIT_09s0002g00830;VIT_09s0054g01780;VIT_13s0067g02200;VIT_14s0030g02300;VIT_15s0045g01090;VIT_15s0046g02510;VIT_17s0000g04620;VIT_17s0000g09790
GO:0003755	peptidyl-prolyl cis-trans isomerase activity	15	15	1	1	VIT_00s0179g00290;VIT_01s0146g00110;VIT_03s0038g01930;VIT_04s0008g05090;VIT_05s0077g01040;VIT_06s0004g06610;VIT_06s0061g01590;VIT_07s0005g02410;VIT_11s0118g00810;VIT_13s0067g00870;VIT_13s0084g00620;VIT_14s0066g01410;VIT_14s0081g00700;VIT_15s0021g01210;VIT_18s0001g14400
GO:0003779	actin binding	15	15	1	1	VIT_02s0025g01170;VIT_03s0038g02220;VIT_03s0063g02500;VIT_05s0020g03890;VIT_05s0049g00980;VIT_06s0004g04280;VIT_06s0004g08170;VIT_06s0009g02040;VIT_07s0005g03310;VIT_07s0151g00430;VIT_08s0007g08690;VIT_08s0040g03360;VIT_11s0052g00670;VIT_13s0019g00550;VIT_17s0053g00590
GO:0004222	metalloendopeptidase activity	15	15	1	1	VIT_00s0211g00060;VIT_01s0010g02360;VIT_06s0004g05030;VIT_06s0004g06120;VIT_08s0056g01270;VIT_09s0002g03880;VIT_12s0028g01600;VIT_13s0067g00390;VIT_14s0030g02190;VIT_14s0066g01960;VIT_15s0046g02040;VIT_16s0050g02630;VIT_18s0001g00190;VIT_18s0001g11940;VIT_19s0085g00490
GO:0016407	acetyltransferase activity	15	15	1	1	VIT_01s0010g01140;VIT_05s0094g00950;VIT_07s0031g01750;VIT_07s0141g00150;VIT_07s0151g00510;VIT_08s0040g03320;VIT_09s0054g01780;VIT_11s0016g02450;VIT_11s0016g02620;VIT_13s0019g04360;VIT_13s0064g00020;VIT_14s0006g03270;VIT_16s0039g01810;VIT_17s0000g09790;VIT_19s0015g00130
GO:0016701	oxidoreductase activity, acting on single donors with incorporation of molecular oxygen	15	15	1	1	VIT_02s0087g00910;VIT_03s0017g01240;VIT_04s0008g07020;VIT_05s0020g04070;VIT_05s0020g04080;VIT_06s0004g00610;VIT_06s0004g00620;VIT_06s0004g01510;VIT_10s0003g01390;VIT_10s0003g03750;VIT_13s0064g00840;VIT_13s0064g01480;VIT_18s0001g02700;VIT_19s0014g01800;VIT_19s0093g00550
GO:0016836	hydro-lyase activity	15	15	1	1	VIT_01s0127g00720;VIT_05s0020g02030;VIT_05s0020g03430;VIT_06s0004g03430;VIT_07s0141g00210;VIT_08s0007g03960;VIT_11s0016g04290;VIT_12s0028g00590;VIT_14s0030g00650;VIT_14s0066g01210;VIT_15s0045g01190;VIT_16s0013g00240;VIT_16s0022g01770;VIT_17s0000g04540;VIT_18s0001g02550
GO:0016859	cis-trans isomerase activity	15	15	1	1	VIT_00s0179g00290;VIT_01s0146g00110;VIT_03s0038g01930;VIT_04s0008g05090;VIT_05s0077g01040;VIT_06s0004g06610;VIT_06s0061g01590;VIT_07s0005g02410;VIT_11s0118g00810;VIT_13s0067g00870;VIT_13s0084g00620;VIT_14s0066g01410;VIT_14s0081g00700;VIT_15s0021g01210;VIT_18s0001g14400
GO:0004872	receptor activity	14	14	1	1	VIT_01s0010g03780;VIT_01s0011g06190;VIT_03s0038g03730;VIT_03s0038g03920;VIT_04s0023g03680;VIT_05s0049g00090;VIT_05s0077g00940;VIT_07s0005g00850;VIT_07s0031g02170;VIT_12s0057g00690;VIT_12s0059g02260;VIT_14s0060g00100;VIT_14s0081g00630;VIT_18s0122g01280
GO:0005543	phospholipid binding	14	14	1	1	VIT_00s0477g00040;VIT_01s0011g05330;VIT_01s0011g06300;VIT_03s0017g01740;VIT_04s0008g05540;VIT_04s0008g05630;VIT_06s0004g07430;VIT_08s0007g02960;VIT_08s0032g00300;VIT_09s0002g04430;VIT_11s0016g05900;VIT_12s0055g00790;VIT_17s0000g08610;VIT_18s0001g05530
GO:0016410	N-acyltransferase activity	14	14	1	1	VIT_01s0010g01140;VIT_05s0094g00950;VIT_07s0031g01750;VIT_07s0141g00150;VIT_07s0151g00510;VIT_08s0040g03320;VIT_09s0002g01770;VIT_09s0054g01780;VIT_11s0016g02620;VIT_13s0019g04360;VIT_13s0064g00020;VIT_14s0006g03270;VIT_16s0039g01810;VIT_17s0000g09790
GO:0016627	oxidoreductase activity, acting on the CH-CH group of donors	14	14	1	1	VIT_00s0389g00020;VIT_00s0662g00010;VIT_03s0017g02330;VIT_03s0038g00870;VIT_04s0023g03100;VIT_05s0077g01940;VIT_05s0094g01480;VIT_07s0031g00090;VIT_09s0002g08070;VIT_12s0028g02660;VIT_13s0019g01260;VIT_16s0100g00480;VIT_17s0000g01950;VIT_19s0015g01340
GO:0038023	signaling receptor activity	14	14	1	1	VIT_01s0010g03780;VIT_01s0011g06190;VIT_03s0038g03730;VIT_03s0038g03920;VIT_04s0023g03680;VIT_05s0049g00090;VIT_05s0077g00940;VIT_07s0005g00850;VIT_07s0031g02170;VIT_12s0057g00690;VIT_12s0059g02260;VIT_14s0060g00100;VIT_14s0081g00630;VIT_18s0122g01280
GO:0051020	GTPase binding	14	14	1	1	VIT_01s0011g02340;VIT_02s0012g01790;VIT_02s0087g00460;VIT_03s0038g03620;VIT_08s0040g00220;VIT_08s0058g00270;VIT_09s0002g04310;VIT_11s0016g00170;VIT_12s0034g02160;VIT_13s0019g02710;VIT_15s0046g00300;VIT_15s0048g00800;VIT_16s0039g02220;VIT_16s0098g01630
GO:0060089	molecular transducer activity	14	14	1	1	VIT_01s0010g03780;VIT_01s0011g06190;VIT_03s0038g03730;VIT_03s0038g03920;VIT_04s0023g03680;VIT_05s0049g00090;VIT_05s0077g00940;VIT_07s0005g00850;VIT_07s0031g02170;VIT_12s0057g00690;VIT_12s0059g02260;VIT_14s0060g00100;VIT_14s0081g00630;VIT_18s0122g01280
GO:0004298	threonine-type endopeptidase activity	13	13	1	1	VIT_01s0010g02900;VIT_01s0137g00420;VIT_03s0038g02300;VIT_06s0004g03190;VIT_07s0151g00690;VIT_08s0040g00410;VIT_09s0002g00350;VIT_09s0002g00980;VIT_10s0042g00070;VIT_11s0065g00320;VIT_15s0048g00900;VIT_18s0001g02260;VIT_18s0001g12760
GO:0005216	ion channel activity	13	13	1	1	VIT_03s0038g03920;VIT_03s0038g04260;VIT_07s0031g02170;VIT_07s0130g00400;VIT_11s0037g00230;VIT_12s0034g02240;VIT_12s0059g02260;VIT_14s0006g00100;VIT_14s0068g02190;VIT_14s0108g01420;VIT_16s0050g02560;VIT_17s0053g00840;VIT_19s0014g03700
GO:0008080	N-acetyltransferase activity	13	13	1	1	VIT_01s0010g01140;VIT_05s0094g00950;VIT_07s0031g01750;VIT_07s0141g00150;VIT_07s0151g00510;VIT_08s0040g03320;VIT_09s0054g01780;VIT_11s0016g02620;VIT_13s0019g04360;VIT_13s0064g00020;VIT_14s0006g03270;VIT_16s0039g01810;VIT_17s0000g09790
GO:0015267	channel activity	13	13	1	1	VIT_03s0038g03920;VIT_03s0038g04260;VIT_07s0031g02170;VIT_07s0130g00400;VIT_11s0037g00230;VIT_12s0034g02240;VIT_12s0059g02260;VIT_14s0006g00100;VIT_14s0068g02190;VIT_14s0108g01420;VIT_16s0050g02560;VIT_17s0053g00840;VIT_19s0014g03700
GO:0016810	hydrolase activity, acting on carbon-nitrogen (but not peptide) bonds	13	13	1	1	VIT_01s0011g01460;VIT_03s0017g00550;VIT_03s0180g00070;VIT_03s0180g00080;VIT_06s0004g03000;VIT_06s0009g02790;VIT_06s0080g00940;VIT_06s0080g00950;VIT_07s0129g00310;VIT_11s0016g02340;VIT_12s0034g02170;VIT_14s0068g00910;VIT_17s0000g04660
GO:0016879	ligase activity, forming carbon-nitrogen bonds	13	13	1	1	VIT_01s0010g00240;VIT_01s0011g00390;VIT_01s0011g02200;VIT_02s0025g03530;VIT_05s0020g02480;VIT_05s0020g02820;VIT_05s0049g02140;VIT_06s0004g01160;VIT_06s0004g06830;VIT_07s0005g05780;VIT_14s0006g00350;VIT_17s0000g01910;VIT_19s0085g01200
GO:0019783	ubiquitin-like protein-specific protease activity	13	13	1	1	VIT_02s0234g00100;VIT_04s0008g03170;VIT_04s0008g06860;VIT_06s0009g00890;VIT_06s0009g00960;VIT_07s0031g01880;VIT_08s0032g00600;VIT_11s0118g00280;VIT_13s0073g00610;VIT_17s0000g05500;VIT_19s0014g00210;VIT_19s0014g03920;VIT_19s0093g00560
GO:0022803	passive transmembrane transporter activity	13	13	1	1	VIT_03s0038g03920;VIT_03s0038g04260;VIT_07s0031g02170;VIT_07s0130g00400;VIT_11s0037g00230;VIT_12s0034g02240;VIT_12s0059g02260;VIT_14s0006g00100;VIT_14s0068g02190;VIT_14s0108g01420;VIT_16s0050g02560;VIT_17s0053g00840;VIT_19s0014g03700
GO:0022838	substrate-specific channel activity	13	13	1	1	VIT_03s0038g03920;VIT_03s0038g04260;VIT_07s0031g02170;VIT_07s0130g00400;VIT_11s0037g00230;VIT_12s0034g02240;VIT_12s0059g02260;VIT_14s0006g00100;VIT_14s0068g02190;VIT_14s0108g01420;VIT_16s0050g02560;VIT_17s0053g00840;VIT_19s0014g03700
GO:0036459	thiol-dependent ubiquitinyl hydrolase activity	13	13	1	1	VIT_02s0234g00100;VIT_04s0008g03170;VIT_04s0008g06860;VIT_06s0009g00890;VIT_06s0009g00960;VIT_07s0031g01880;VIT_08s0032g00600;VIT_11s0118g00280;VIT_13s0073g00610;VIT_17s0000g05500;VIT_19s0014g00210;VIT_19s0014g03920;VIT_19s0093g00560
GO:0070003	threonine-type peptidase activity	13	13	1	1	VIT_01s0010g02900;VIT_01s0137g00420;VIT_03s0038g02300;VIT_06s0004g03190;VIT_07s0151g00690;VIT_08s0040g00410;VIT_09s0002g00350;VIT_09s0002g00980;VIT_10s0042g00070;VIT_11s0065g00320;VIT_15s0048g00900;VIT_18s0001g02260;VIT_18s0001g12760
GO:0101005	ubiquitinyl hydrolase activity	13	13	1	1	VIT_02s0234g00100;VIT_04s0008g03170;VIT_04s0008g06860;VIT_06s0009g00890;VIT_06s0009g00960;VIT_07s0031g01880;VIT_08s0032g00600;VIT_11s0118g00280;VIT_13s0073g00610;VIT_17s0000g05500;VIT_19s0014g00210;VIT_19s0014g03920;VIT_19s0093g00560
GO:0004386	helicase activity	12	12	1	1	VIT_00s0682g00010;VIT_01s0011g04360;VIT_01s0150g00390;VIT_02s0012g00480;VIT_07s0005g01770;VIT_08s0032g01230;VIT_08s0056g00470;VIT_10s0003g00810;VIT_12s0028g01050;VIT_14s0060g00060;VIT_16s0022g02110;VIT_17s0000g06950
GO:0015238	drug transmembrane transporter activity	12	12	1	1	VIT_01s0011g04460;VIT_03s0038g00430;VIT_08s0056g01000;VIT_08s0056g01070;VIT_09s0002g05710;VIT_10s0116g01860;VIT_10s0116g01880;VIT_13s0064g00940;VIT_18s0001g06820;VIT_18s0001g08200;VIT_18s0001g11760;VIT_18s0086g00180
GO:0060589	nucleoside-triphosphatase regulator activity	12	12	1	1	VIT_01s0150g00030;VIT_02s0012g01330;VIT_05s0062g00780;VIT_06s0004g07080;VIT_08s0007g00010;VIT_08s0056g00810;VIT_08s0056g00910;VIT_09s0002g04860;VIT_09s0070g00380;VIT_10s0003g04900;VIT_11s0016g04210;VIT_19s0090g00690
GO:0090484	drug transporter activity	12	12	1	1	VIT_01s0011g04460;VIT_03s0038g00430;VIT_08s0056g01000;VIT_08s0056g01070;VIT_09s0002g05710;VIT_10s0116g01860;VIT_10s0116g01880;VIT_13s0064g00940;VIT_18s0001g06820;VIT_18s0001g08200;VIT_18s0001g11760;VIT_18s0086g00180
GO:0004721	phosphoprotein phosphatase activity	11	11	1	1	VIT_00s0250g00020;VIT_00s0341g00010;VIT_01s0137g00600;VIT_08s0007g01780;VIT_08s0040g01270;VIT_11s0016g02890;VIT_12s0059g01650;VIT_13s0019g00070;VIT_13s0067g02510;VIT_17s0000g00360;VIT_18s0076g00280
GO:0008374	O-acyltransferase activity	11	11	1	1	VIT_01s0011g01830;VIT_02s0012g02160;VIT_03s0063g00120;VIT_06s0061g01110;VIT_07s0005g03910;VIT_09s0002g01550;VIT_11s0016g01470;VIT_11s0016g02450;VIT_15s0046g00490;VIT_18s0001g08800;VIT_19s0015g00130
GO:0015035	protein disulfide oxidoreductase activity	11	11	1	1	VIT_02s0025g01710;VIT_04s0008g01120;VIT_05s0020g01760;VIT_07s0005g04860;VIT_08s0105g00490;VIT_10s0597g00030;VIT_11s0052g00500;VIT_14s0066g00960;VIT_14s0108g00400;VIT_17s0000g08670;VIT_18s0001g04600
GO:0015036	disulfide oxidoreductase activity	11	11	1	1	VIT_02s0025g01710;VIT_04s0008g01120;VIT_05s0020g01760;VIT_07s0005g04860;VIT_08s0105g00490;VIT_10s0597g00030;VIT_11s0052g00500;VIT_14s0066g00960;VIT_14s0108g00400;VIT_17s0000g08670;VIT_18s0001g04600
GO:0016651	oxidoreductase activity, acting on NAD(P)H	11	11	1	1	VIT_00s0246g00010;VIT_00s0246g00080;VIT_00s0332g00140;VIT_01s0137g00010;VIT_06s0004g08360;VIT_10s0116g00060;VIT_11s0016g00540;VIT_14s0006g02020;VIT_16s0039g02180;VIT_18s0001g01660;VIT_19s0014g02830
GO:0016903	oxidoreductase activity, acting on the aldehyde or oxo group of donors	11	11	1	1	VIT_01s0010g02460;VIT_01s0011g05860;VIT_03s0097g00710;VIT_13s0019g00510;VIT_14s0068g00680;VIT_15s0048g02580;VIT_17s0000g10430;VIT_18s0001g08110;VIT_18s0001g14980;VIT_18s0122g00960;VIT_19s0085g00600
GO:0017016	Ras GTPase binding	11	11	1	1	VIT_01s0011g02340;VIT_02s0087g00460;VIT_03s0038g03620;VIT_08s0040g00220;VIT_08s0058g00270;VIT_09s0002g04310;VIT_12s0034g02160;VIT_13s0019g02710;VIT_15s0046g00300;VIT_16s0039g02220;VIT_16s0098g01630
GO:0030599	pectinesterase activity	11	11	1	1	VIT_02s0154g00600;VIT_03s0017g01950;VIT_04s0044g01000;VIT_07s0005g00730;VIT_09s0002g00320;VIT_09s0002g00330;VIT_11s0016g00290;VIT_11s0016g00300;VIT_13s0047g00230;VIT_14s0108g01170;VIT_16s0098g01900
GO:0031267	small GTPase binding	11	11	1	1	VIT_01s0011g02340;VIT_02s0087g00460;VIT_03s0038g03620;VIT_08s0040g00220;VIT_08s0058g00270;VIT_09s0002g04310;VIT_12s0034g02160;VIT_13s0019g02710;VIT_15s0046g00300;VIT_16s0039g02220;VIT_16s0098g01630
GO:0048038	quinone binding	11	11	1	1	VIT_00s0225g00090;VIT_00s0246g00010;VIT_00s0246g00080;VIT_00s0332g00140;VIT_01s0026g01300;VIT_02s0025g04560;VIT_05s0020g03280;VIT_05s0020g03320;VIT_05s0094g01210;VIT_10s0116g00060;VIT_17s0000g09100
GO:0051213	dioxygenase activity	11	11	1	1	VIT_02s0087g00910;VIT_05s0020g04070;VIT_05s0020g04080;VIT_06s0004g01510;VIT_10s0003g01390;VIT_10s0003g03750;VIT_11s0052g00330;VIT_13s0064g00840;VIT_13s0064g01480;VIT_19s0014g01800;VIT_19s0093g00550
GO:0051537	2 iron, 2 sulfur cluster binding	11	11	1	1	VIT_01s0150g00160;VIT_03s0017g00940;VIT_04s0008g07020;VIT_06s0004g00610;VIT_06s0004g00620;VIT_11s0052g00330;VIT_12s0134g00510;VIT_16s0022g02070;VIT_18s0001g02700;VIT_18s0001g06720;VIT_19s0014g03850
GO:0001871	pattern binding	10	10	1	1	VIT_01s0011g00490;VIT_08s0007g02120;VIT_08s0040g00670;VIT_10s0003g05130;VIT_10s0116g01730;VIT_12s0134g00300;VIT_16s0050g01700;VIT_16s0098g00250;VIT_17s0000g04380;VIT_18s0089g01140
GO:0004427	inorganic diphosphatase activity	10	10	1	1	VIT_03s0088g01290;VIT_04s0023g02050;VIT_08s0040g02470;VIT_09s0002g07880;VIT_09s0002g08010;VIT_09s0054g00700;VIT_11s0118g00350;VIT_14s0060g01280;VIT_15s0048g02390;VIT_18s0001g08170
GO:0008047	enzyme activator activity	10	10	1	1	VIT_01s0150g00030;VIT_02s0012g01330;VIT_06s0004g07080;VIT_08s0007g00010;VIT_08s0056g00910;VIT_09s0002g04860;VIT_09s0070g00380;VIT_10s0003g04900;VIT_11s0016g04210;VIT_19s0090g00690
GO:0008138	protein tyrosine/serine/threonine phosphatase activity	10	10	1	1	VIT_00s0250g00020;VIT_00s0341g00010;VIT_01s0137g00600;VIT_08s0007g01780;VIT_08s0040g01270;VIT_11s0016g02890;VIT_12s0059g01650;VIT_13s0019g00070;VIT_13s0067g02510;VIT_17s0000g00360
GO:0016638	oxidoreductase activity, acting on the CH-NH2 group of donors	10	10	1	1	VIT_00s0225g00090;VIT_02s0025g04560;VIT_04s0008g01300;VIT_05s0020g03280;VIT_05s0020g03320;VIT_05s0094g01210;VIT_08s0007g05260;VIT_16s0098g00290;VIT_17s0000g09100;VIT_18s0001g07100
GO:0016702	oxidoreductase activity, acting on single donors with incorporation of molecular oxygen, incorporation of two atoms of oxygen	10	10	1	1	VIT_02s0087g00910;VIT_05s0020g04070;VIT_05s0020g04080;VIT_06s0004g01510;VIT_10s0003g01390;VIT_10s0003g03750;VIT_13s0064g00840;VIT_13s0064g01480;VIT_19s0014g01800;VIT_19s0093g00550
GO:0030247	polysaccharide binding	10	10	1	1	VIT_01s0011g00490;VIT_08s0007g02120;VIT_08s0040g00670;VIT_10s0003g05130;VIT_10s0116g01730;VIT_12s0134g00300;VIT_16s0050g01700;VIT_16s0098g00250;VIT_17s0000g04380;VIT_18s0089g01140
GO:0030695	GTPase regulator activity	10	10	1	1	VIT_01s0150g00030;VIT_02s0012g01330;VIT_05s0062g00780;VIT_06s0004g07080;VIT_08s0007g00010;VIT_08s0056g00910;VIT_09s0002g04860;VIT_10s0003g04900;VIT_11s0016g04210;VIT_19s0090g00690
GO:0042393	histone binding	10	10	1	1	VIT_01s0150g00140;VIT_04s0008g01670;VIT_05s0020g02020;VIT_05s0020g02960;VIT_05s0049g02220;VIT_08s0105g00360;VIT_09s0002g01600;VIT_12s0035g01980;VIT_13s0067g01000;VIT_14s0068g01090
GO:0000155	phosphorelay sensor kinase activity	9	9	1	1	VIT_01s0010g03780;VIT_01s0011g06190;VIT_04s0023g03680;VIT_05s0049g00090;VIT_05s0077g00940;VIT_07s0005g00850;VIT_12s0057g00690;VIT_14s0060g00100;VIT_14s0081g00630
GO:0003682	chromatin binding	9	9	1	1	VIT_01s0011g03370;VIT_04s0008g04190;VIT_05s0020g01780;VIT_06s0004g01080;VIT_06s0004g02050;VIT_14s0066g01720;VIT_17s0000g07880;VIT_19s0015g00160;VIT_19s0090g01260
GO:0004673	protein histidine kinase activity	9	9	1	1	VIT_01s0010g03780;VIT_01s0011g06190;VIT_04s0023g03680;VIT_05s0049g00090;VIT_05s0077g00940;VIT_07s0005g00850;VIT_12s0057g00690;VIT_14s0060g00100;VIT_14s0081g00630
GO:0005057	receptor signaling protein activity	9	9	1	1	VIT_01s0010g03780;VIT_01s0011g06190;VIT_04s0023g03680;VIT_05s0049g00090;VIT_05s0077g00940;VIT_07s0005g00850;VIT_12s0057g00690;VIT_14s0060g00100;VIT_14s0081g00630
GO:0005096	GTPase activator activity	9	9	1	1	VIT_01s0150g00030;VIT_02s0012g01330;VIT_06s0004g07080;VIT_08s0007g00010;VIT_08s0056g00910;VIT_09s0002g04860;VIT_10s0003g04900;VIT_11s0016g04210;VIT_19s0090g00690
GO:0010181	FMN binding	9	9	1	1	VIT_09s0054g00600;VIT_11s0016g01230;VIT_11s0052g00880;VIT_14s0006g03070;VIT_14s0066g01920;VIT_18s0001g07100;VIT_18s0001g07630;VIT_18s0041g02080;VIT_18s0122g01160
GO:0015116	sulfate transmembrane transporter activity	9	9	1	1	VIT_01s0011g04980;VIT_05s0020g03970;VIT_07s0031g00940;VIT_07s0151g00340;VIT_07s0151g00410;VIT_09s0002g04780;VIT_11s0016g04160;VIT_18s0001g04890;VIT_18s0001g04910
GO:0016597	amino acid binding	9	9	1	1	VIT_00s0471g00050;VIT_01s0011g00030;VIT_05s0094g01110;VIT_09s0018g01870;VIT_12s0059g02010;VIT_13s0019g00740;VIT_14s0068g01670;VIT_18s0001g03660;VIT_18s0001g09890
GO:0016775	phosphotransferase activity, nitrogenous group as acceptor	9	9	1	1	VIT_01s0010g03780;VIT_01s0011g06190;VIT_04s0023g03680;VIT_05s0049g00090;VIT_05s0077g00940;VIT_07s0005g00850;VIT_12s0057g00690;VIT_14s0060g00100;VIT_14s0081g00630
GO:0019829	cation-transporting ATPase activity	9	9	1	1	VIT_02s0025g01000;VIT_08s0056g00620;VIT_10s0116g01740;VIT_13s0064g00970;VIT_15s0021g00920;VIT_17s0000g07300;VIT_18s0164g00030;VIT_19s0085g00110;VIT_19s0090g00480
GO:0022853	active ion transmembrane transporter activity	9	9	1	1	VIT_02s0025g01000;VIT_08s0056g00620;VIT_10s0116g01740;VIT_13s0064g00970;VIT_15s0021g00920;VIT_17s0000g07300;VIT_18s0164g00030;VIT_19s0085g00110;VIT_19s0090g00480
GO:0031406	carboxylic acid binding	9	9	1	1	VIT_00s0471g00050;VIT_01s0011g00030;VIT_05s0094g01110;VIT_09s0018g01870;VIT_12s0059g02010;VIT_13s0019g00740;VIT_14s0068g01670;VIT_18s0001g03660;VIT_18s0001g09890
GO:0042625	ATPase coupled ion transmembrane transporter activity	9	9	1	1	VIT_02s0025g01000;VIT_08s0056g00620;VIT_10s0116g01740;VIT_13s0064g00970;VIT_15s0021g00920;VIT_17s0000g07300;VIT_18s0164g00030;VIT_19s0085g00110;VIT_19s0090g00480
GO:0043177	organic acid binding	9	9	1	1	VIT_00s0471g00050;VIT_01s0011g00030;VIT_05s0094g01110;VIT_09s0018g01870;VIT_12s0059g02010;VIT_13s0019g00740;VIT_14s0068g01670;VIT_18s0001g03660;VIT_18s0001g09890
GO:0044769	ATPase activity, coupled to transmembrane movement of ions, rotational mechanism	9	9	1	1	VIT_02s0025g01000;VIT_08s0056g00620;VIT_10s0116g01740;VIT_13s0064g00970;VIT_15s0021g00920;VIT_17s0000g07300;VIT_18s0164g00030;VIT_19s0085g00110;VIT_19s0090g00480
GO:1901682	sulfur compound transmembrane transporter activity	9	9	1	1	VIT_01s0011g04980;VIT_05s0020g03970;VIT_07s0031g00940;VIT_07s0151g00340;VIT_07s0151g00410;VIT_09s0002g04780;VIT_11s0016g04160;VIT_18s0001g04890;VIT_18s0001g04910
GO:0003746	translation elongation factor activity	8	8	1	1	VIT_04s0008g06540;VIT_06s0009g02410;VIT_11s0016g00020;VIT_11s0016g03510;VIT_12s0035g01130;VIT_17s0000g01540;VIT_17s0000g06670;VIT_18s0041g01900
GO:0004497	monooxygenase activity	8	8	1	1	VIT_03s0017g01240;VIT_03s0088g01150;VIT_04s0008g07020;VIT_06s0004g00610;VIT_06s0004g00620;VIT_07s0104g01250;VIT_18s0001g02700;VIT_18s0001g08550
GO:0004519	endonuclease activity	8	8	1	1	VIT_00s0301g00110;VIT_00s1339g00010;VIT_04s0008g02170;VIT_07s0129g00400;VIT_08s0007g07540;VIT_11s0149g00120;VIT_15s0048g02380;VIT_19s0090g00940
GO:0008081	phosphoric diester hydrolase activity	8	8	1	1	VIT_03s0038g02090;VIT_06s0004g06650;VIT_07s0031g00330;VIT_08s0105g00300;VIT_10s0003g02050;VIT_13s0067g00900;VIT_17s0000g07450;VIT_19s0090g01490
GO:0008757	S-adenosylmethionine-dependent methyltransferase activity	8	8	1	1	VIT_04s0008g02700;VIT_04s0023g00980;VIT_05s0049g02220;VIT_08s0056g01660;VIT_14s0066g00990;VIT_14s0068g01090;VIT_17s0000g00280;VIT_17s0000g09690
GO:0016620	oxidoreductase activity, acting on the aldehyde or oxo group of donors, NAD or NADP as acceptor	8	8	1	1	VIT_01s0010g02460;VIT_01s0011g05860;VIT_03s0097g00710;VIT_14s0068g00680;VIT_17s0000g10430;VIT_18s0001g08110;VIT_18s0122g00960;VIT_19s0085g00600
GO:0016762	xyloglucan:xyloglucosyl transferase activity	8	8	1	1	VIT_01s0011g06250;VIT_01s0150g00460;VIT_02s0012g02220;VIT_05s0062g00240;VIT_05s0062g00250;VIT_11s0052g01250;VIT_12s0134g00160;VIT_14s0060g01670
GO:0016860	intramolecular oxidoreductase activity	8	8	1	1	VIT_01s0011g04630;VIT_03s0038g01780;VIT_06s0004g03340;VIT_06s0004g04800;VIT_10s0003g03950;VIT_13s0019g01090;VIT_14s0030g01900;VIT_18s0001g07280
GO:0050661	NADP binding	8	8	1	1	VIT_03s0097g00710;VIT_07s0104g01250;VIT_12s0057g00940;VIT_14s0060g00640;VIT_14s0171g00490;VIT_17s0000g08390;VIT_18s0001g03660;VIT_18s0001g08110
GO:1901681	sulfur compound binding	8	8	1	1	VIT_02s0033g01330;VIT_07s0129g00430;VIT_08s0217g00100;VIT_10s0003g00990;VIT_14s0006g02240;VIT_14s0060g02410;VIT_14s0068g01960;VIT_16s0098g01570
GO:0001076	transcription factor activity, RNA polymerase II transcription factor binding	7	7	1	1	VIT_02s0025g02580;VIT_06s0004g00450;VIT_08s0007g07160;VIT_08s0040g03210;VIT_14s0030g02300;VIT_15s0046g02510;VIT_17s0000g04620
GO:0001104	RNA polymerase II transcription cofactor activity	7	7	1	1	VIT_02s0025g02580;VIT_06s0004g00450;VIT_08s0007g07160;VIT_08s0040g03210;VIT_14s0030g02300;VIT_15s0046g02510;VIT_17s0000g04620
GO:0003690	double-stranded DNA binding	7	7	1	1	VIT_03s0038g04180;VIT_07s0005g03870;VIT_07s0005g03890;VIT_07s0104g00720;VIT_08s0007g02500;VIT_10s0003g04040;VIT_14s0171g00230
GO:0004527	exonuclease activity	7	7	1	1	VIT_04s0008g00650;VIT_07s0031g00470;VIT_08s0056g01320;VIT_14s0030g01580;VIT_14s0060g01450;VIT_16s0039g02640;VIT_18s0001g14020
GO:0004540	ribonuclease activity	7	7	1	1	VIT_00s1339g00010;VIT_04s0008g02170;VIT_07s0129g00400;VIT_08s0040g02410;VIT_11s0149g00120;VIT_15s0048g02380;VIT_19s0090g00940
GO:0004559	alpha-mannosidase activity	7	7	1	1	VIT_04s0023g03650;VIT_05s0020g04650;VIT_09s0054g00370;VIT_11s0052g00140;VIT_14s0066g02390;VIT_14s0068g01120;VIT_17s0000g07760
GO:0004616	phosphogluconate dehydrogenase (decarboxylating) activity	7	7	1	1	VIT_00s0227g00110;VIT_00s0262g00110;VIT_01s0010g01130;VIT_02s0025g00900;VIT_09s0002g02340;VIT_11s0016g03100;VIT_12s0034g01860
GO:0005085	guanyl-nucleotide exchange factor activity	7	7	1	1	VIT_02s0012g01790;VIT_02s0087g00460;VIT_03s0038g03620;VIT_09s0002g04310;VIT_11s0016g00170;VIT_13s0019g02710;VIT_15s0048g00800
GO:0005516	calmodulin binding	7	7	1	1	VIT_00s0181g00220;VIT_07s0031g03030;VIT_08s0007g08960;VIT_09s0018g02130;VIT_11s0052g00320;VIT_11s0052g01380;VIT_13s0158g00360
GO:0008378	galactosyltransferase activity	7	7	1	1	VIT_01s0026g02530;VIT_04s0008g06480;VIT_07s0031g03090;VIT_10s0116g01710;VIT_12s0059g00640;VIT_18s0001g04150;VIT_19s0090g00560
GO:0008536	Ran GTPase binding	7	7	1	1	VIT_01s0011g02340;VIT_08s0040g00220;VIT_08s0058g00270;VIT_12s0034g02160;VIT_15s0046g00300;VIT_16s0039g02220;VIT_16s0098g01630
GO:0008565	protein transporter activity	7	7	1	1	VIT_04s0023g03870;VIT_05s0077g01430;VIT_13s0139g00160;VIT_14s0060g00930;VIT_14s0060g01510;VIT_16s0050g00800;VIT_18s0001g14680
GO:0008641	small protein activating enzyme activity	7	7	1	1	VIT_03s0038g04320;VIT_05s0020g02820;VIT_06s0004g07060;VIT_08s0058g00320;VIT_12s0059g00610;VIT_17s0000g01270;VIT_17s0000g01380
GO:0009982	pseudouridine synthase activity	7	7	1	1	VIT_08s0007g00190;VIT_10s0116g00790;VIT_13s0019g04740;VIT_14s0030g01840;VIT_14s0060g01270;VIT_14s0066g00320;VIT_18s0001g01990
GO:0015923	mannosidase activity	7	7	1	1	VIT_04s0023g03650;VIT_05s0020g04650;VIT_09s0054g00370;VIT_11s0052g00140;VIT_14s0066g02390;VIT_14s0068g01120;VIT_17s0000g07760
GO:0016641	oxidoreductase activity, acting on the CH-NH2 group of donors, oxygen as acceptor	7	7	1	1	VIT_00s0225g00090;VIT_02s0025g04560;VIT_05s0020g03280;VIT_05s0020g03320;VIT_05s0094g01210;VIT_17s0000g09100;VIT_18s0001g07100
GO:0016679	oxidoreductase activity, acting on diphenols and related substances as donors	7	7	1	1	VIT_00s0480g00060;VIT_01s0150g00160;VIT_03s0017g00940;VIT_10s0116g00560;VIT_12s0134g00510;VIT_12s0142g00430;VIT_19s0014g03850
GO:0016861	intramolecular oxidoreductase activity, interconverting aldoses and ketoses	7	7	1	1	VIT_01s0011g04630;VIT_03s0038g01780;VIT_06s0004g03340;VIT_06s0004g04800;VIT_13s0019g01090;VIT_14s0030g01900;VIT_18s0001g07280
GO:0016877	ligase activity, forming carbon-sulfur bonds	7	7	1	1	VIT_03s0038g04320;VIT_05s0020g02820;VIT_06s0004g07060;VIT_08s0058g00320;VIT_12s0059g00610;VIT_17s0000g01270;VIT_17s0000g01380
GO:0031072	heat shock protein binding	7	7	1	1	VIT_00s0324g00040;VIT_06s0080g01230;VIT_08s0056g01490;VIT_09s0002g07210;VIT_13s0073g00560;VIT_15s0021g02090;VIT_18s0001g14090
GO:0036442	hydrogen-exporting ATPase activity	7	7	1	1	VIT_02s0025g01000;VIT_08s0056g00620;VIT_10s0116g01740;VIT_15s0021g00920;VIT_17s0000g07300;VIT_19s0085g00110;VIT_19s0090g00480
GO:0046933	proton-transporting ATP synthase activity, rotational mechanism	7	7	1	1	VIT_10s0116g01740;VIT_13s0064g00970;VIT_15s0021g00920;VIT_17s0000g07300;VIT_18s0164g00030;VIT_19s0085g00110;VIT_19s0090g00480
GO:0046961	proton-transporting ATPase activity, rotational mechanism	7	7	1	1	VIT_02s0025g01000;VIT_08s0056g00620;VIT_10s0116g01740;VIT_15s0021g00920;VIT_17s0000g07300;VIT_19s0085g00110;VIT_19s0090g00480
GO:0002161	aminoacyl-tRNA editing activity	6	6	1	1	VIT_02s0154g00370;VIT_05s0020g01550;VIT_05s0102g00100;VIT_12s0035g01160;VIT_13s0047g01050;VIT_16s0100g00370
GO:0003843	1,3-beta-D-glucan synthase activity	6	6	1	1	VIT_00s0265g00050;VIT_06s0004g01200;VIT_06s0004g01270;VIT_12s0028g03720;VIT_13s0156g00210;VIT_17s0000g10010
GO:0004190	aspartic-type endopeptidase activity	6	6	1	1	VIT_02s0025g03400;VIT_05s0062g01250;VIT_06s0009g03520;VIT_15s0046g02460;VIT_16s0050g00580;VIT_19s0015g01400
GO:0004521	endoribonuclease activity	6	6	1	1	VIT_00s1339g00010;VIT_04s0008g02170;VIT_07s0129g00400;VIT_11s0149g00120;VIT_15s0048g02380;VIT_19s0090g00940
GO:0004568	chitinase activity	6	6	1	1	VIT_04s0008g00120;VIT_05s0062g01320;VIT_05s0077g01250;VIT_05s0094g00240;VIT_05s0094g00300;VIT_05s0094g00350
GO:0008131	primary amine oxidase activity	6	6	1	1	VIT_00s0225g00090;VIT_02s0025g04560;VIT_05s0020g03280;VIT_05s0020g03320;VIT_05s0094g01210;VIT_17s0000g09100
GO:0008171	O-methyltransferase activity	6	6	1	1	VIT_03s0063g00140;VIT_07s0031g00350;VIT_15s0045g01490;VIT_16s0098g00850;VIT_17s0000g00280;VIT_17s0000g09690
GO:0008375	acetylglucosaminyltransferase activity	6	6	1	1	VIT_01s0011g03850;VIT_01s0137g00810;VIT_04s0008g02630;VIT_11s0016g05210;VIT_13s0019g00240;VIT_19s0014g02650
GO:0008443	phosphofructokinase activity	6	6	1	1	VIT_04s0008g00520;VIT_06s0004g06920;VIT_10s0116g00360;VIT_11s0016g02850;VIT_16s0013g01140;VIT_18s0122g00510
GO:0008514	organic anion transmembrane transporter activity	6	6	1	1	VIT_03s0038g02860;VIT_06s0004g00790;VIT_06s0004g00800;VIT_08s0056g01710;VIT_09s0002g05710;VIT_13s0073g00050
GO:0015079	potassium ion transmembrane transporter activity	6	6	1	1	VIT_01s0026g00260;VIT_12s0142g00170;VIT_13s0067g02570;VIT_14s0066g01580;VIT_14s0068g00850;VIT_17s0000g01930
GO:0016157	sucrose synthase activity	6	6	1	1	VIT_04s0008g05730;VIT_04s0079g00230;VIT_05s0029g01140;VIT_07s0005g00750;VIT_11s0016g00470;VIT_11s0118g00200
GO:0016645	oxidoreductase activity, acting on the CH-NH group of donors	6	6	1	1	VIT_03s0038g04500;VIT_04s0008g01880;VIT_07s0005g00070;VIT_08s0056g00070;VIT_15s0024g00070;VIT_15s0046g03400
GO:0016780	phosphotransferase activity, for other substituted phosphate groups	6	6	1	1	VIT_01s0010g00950;VIT_03s0038g02460;VIT_08s0007g05920;VIT_09s0002g01470;VIT_10s0003g03180;VIT_13s0067g03440
GO:0016832	aldehyde-lyase activity	6	6	1	1	VIT_01s0011g04350;VIT_03s0038g00670;VIT_04s0023g03010;VIT_07s0005g04700;VIT_08s0007g03830;VIT_19s0015g01720
GO:0016840	carbon-nitrogen lyase activity	6	6	1	1	VIT_04s0210g00050;VIT_04s0210g00060;VIT_08s0007g05370;VIT_10s0071g00250;VIT_11s0016g00870;VIT_17s0000g04600
GO:0016843	amine-lyase activity	6	6	1	1	VIT_04s0210g00050;VIT_04s0210g00060;VIT_08s0007g05370;VIT_10s0071g00250;VIT_11s0016g00870;VIT_17s0000g04600
GO:0016844	strictosidine synthase activity	6	6	1	1	VIT_04s0210g00050;VIT_04s0210g00060;VIT_08s0007g05370;VIT_10s0071g00250;VIT_11s0016g00870;VIT_17s0000g04600
GO:0016868	intramolecular transferase activity, phosphotransferases	6	6	1	1	VIT_01s0011g05210;VIT_01s0011g05370;VIT_08s0056g00200;VIT_13s0019g04370;VIT_15s0046g03520;VIT_16s0022g02320
GO:0016872	intramolecular lyase activity	6	6	1	1	VIT_04s0008g02030;VIT_07s0031g00920;VIT_13s0067g02870;VIT_13s0067g03820;VIT_14s0066g00400;VIT_19s0014g00100
GO:0019200	carbohydrate kinase activity	6	6	1	1	VIT_04s0008g00520;VIT_06s0004g06920;VIT_10s0116g00360;VIT_11s0016g02850;VIT_16s0013g01140;VIT_18s0122g00510
GO:0019203	carbohydrate phosphatase activity	6	6	1	1	VIT_03s0038g00370;VIT_08s0007g01570;VIT_08s0007g01590;VIT_08s0032g00840;VIT_13s0019g03350;VIT_18s0072g00770
GO:0019843	rRNA binding	6	6	1	1	VIT_09s0002g01620;VIT_12s0059g02250;VIT_14s0030g00680;VIT_14s0083g00950;VIT_14s0108g00460;VIT_16s0098g00730
GO:0022836	gated channel activity	6	6	1	1	VIT_03s0038g03920;VIT_03s0038g04260;VIT_07s0031g02170;VIT_07s0130g00400;VIT_12s0059g02260;VIT_14s0068g02190
GO:0022839	ion gated channel activity	6	6	1	1	VIT_03s0038g03920;VIT_03s0038g04260;VIT_07s0031g02170;VIT_07s0130g00400;VIT_12s0059g02260;VIT_14s0068g02190
GO:0033926	glycopeptide alpha-N-acetylgalactosaminidase activity	6	6	1	1	VIT_03s0038g01480;VIT_05s0077g00510;VIT_06s0061g01520;VIT_13s0074g00720;VIT_15s0046g00210;VIT_18s0072g01040
GO:0043021	ribonucleoprotein complex binding	6	6	1	1	VIT_04s0008g06540;VIT_07s0031g02300;VIT_11s0016g00020;VIT_11s0037g00300;VIT_17s0000g00300;VIT_17s0000g06670
GO:0050308	sugar-phosphatase activity	6	6	1	1	VIT_03s0038g00370;VIT_08s0007g01570;VIT_08s0007g01590;VIT_08s0032g00840;VIT_13s0019g03350;VIT_18s0072g00770
GO:0051087	chaperone binding	6	6	1	1	VIT_08s0056g00810;VIT_08s0058g00130;VIT_09s0070g00380;VIT_10s0003g04270;VIT_15s0046g01560;VIT_16s0100g00470
GO:0070001	aspartic-type peptidase activity	6	6	1	1	VIT_02s0025g03400;VIT_05s0062g01250;VIT_06s0009g03520;VIT_15s0046g02460;VIT_16s0050g00580;VIT_19s0015g01400
GO:0071949	FAD binding	6	6	1	1	VIT_00s0533g00020;VIT_03s0038g01240;VIT_03s0038g02610;VIT_07s0031g00620;VIT_17s0000g02250;VIT_18s0001g01110
GO:0003729	mRNA binding	5	5	1	1	VIT_04s0023g00800;VIT_11s0016g01760;VIT_15s0046g03350;VIT_16s0022g00480;VIT_16s0050g00030
GO:0003747	translation release factor activity	5	5	1	1	VIT_02s0241g00090;VIT_04s0023g00870;VIT_07s0005g02740;VIT_07s0104g01470;VIT_08s0007g05910
GO:0003872	6-phosphofructokinase activity	5	5	1	1	VIT_04s0008g00520;VIT_10s0116g00360;VIT_11s0016g02850;VIT_16s0013g01140;VIT_18s0122g00510
GO:0004332	fructose-bisphosphate aldolase activity	5	5	1	1	VIT_01s0011g04350;VIT_03s0038g00670;VIT_04s0023g03010;VIT_08s0007g03830;VIT_19s0015g01720
GO:0004402	histone acetyltransferase activity	5	5	1	1	VIT_05s0094g00950;VIT_09s0054g01780;VIT_11s0016g02620;VIT_14s0006g03270;VIT_17s0000g09790
GO:0004525	ribonuclease III activity	5	5	1	1	VIT_04s0008g02170;VIT_07s0129g00400;VIT_11s0149g00120;VIT_15s0048g02380;VIT_19s0090g00940
GO:0004576	oligosaccharyl transferase activity	5	5	1	1	VIT_02s0012g02120;VIT_11s0016g03320;VIT_13s0019g04410;VIT_17s0053g00140;VIT_18s0122g00890
GO:0004611	phosphoenolpyruvate carboxykinase activity	5	5	1	1	VIT_00s1995g00010;VIT_01s0011g02740;VIT_12s0028g02180;VIT_16s0039g01680;VIT_19s0014g01390
GO:0004650	polygalacturonase activity	5	5	1	1	VIT_02s0025g00260;VIT_02s0025g01330;VIT_08s0007g07880;VIT_11s0016g00720;VIT_15s0046g02000
GO:0004674	protein serine/threonine kinase activity	5	5	1	1	VIT_00s0353g00060;VIT_03s0038g02970;VIT_07s0005g03690;VIT_17s0000g04380;VIT_19s0014g04170
GO:0004743	pyruvate kinase activity	5	5	1	1	VIT_03s0088g00410;VIT_05s0020g04480;VIT_08s0007g04170;VIT_08s0056g00190;VIT_16s0050g02180
GO:0004888	transmembrane signaling receptor activity	5	5	1	1	VIT_03s0038g03730;VIT_03s0038g03920;VIT_07s0031g02170;VIT_12s0059g02260;VIT_18s0122g01280
GO:0005342	organic acid transmembrane transporter activity	5	5	1	1	VIT_03s0038g02860;VIT_06s0004g00790;VIT_06s0004g00800;VIT_08s0056g01710;VIT_13s0073g00050
GO:0008079	translation termination factor activity	5	5	1	1	VIT_02s0241g00090;VIT_04s0023g00870;VIT_07s0005g02740;VIT_07s0104g01470;VIT_08s0007g05910
GO:0008276	protein methyltransferase activity	5	5	1	1	VIT_04s0023g00980;VIT_05s0049g02220;VIT_08s0056g01660;VIT_14s0068g01090;VIT_17s0000g09690
GO:0008312	7S RNA binding	5	5	1	1	VIT_01s0010g02370;VIT_07s0141g00660;VIT_08s0007g03160;VIT_09s0002g07290;VIT_17s0000g00300
GO:0008483	transaminase activity	5	5	1	1	VIT_03s0017g01760;VIT_08s0058g00930;VIT_10s0003g03870;VIT_11s0052g01390;VIT_17s0000g00900
GO:0009678	hydrogen-translocating pyrophosphatase activity	5	5	1	1	VIT_09s0002g07880;VIT_09s0002g08010;VIT_09s0054g00700;VIT_11s0118g00350;VIT_14s0060g01280
GO:0015095	magnesium ion transmembrane transporter activity	5	5	1	1	VIT_06s0009g03650;VIT_07s0031g02960;VIT_12s0035g00720;VIT_14s0068g00780;VIT_18s0072g00950
GO:0015171	amino acid transmembrane transporter activity	5	5	1	1	VIT_03s0038g02860;VIT_06s0004g00790;VIT_06s0004g00800;VIT_08s0056g01710;VIT_13s0073g00050
GO:0015298	solute:cation antiporter activity	5	5	1	1	VIT_00s0282g00020;VIT_01s0011g06550;VIT_02s0025g00810;VIT_08s0007g00030;VIT_14s0030g00710
GO:0015299	solute:proton antiporter activity	5	5	1	1	VIT_00s0282g00020;VIT_01s0011g06550;VIT_02s0025g00810;VIT_08s0007g00030;VIT_14s0030g00710
GO:0016646	oxidoreductase activity, acting on the CH-NH group of donors, NAD or NADP as acceptor	5	5	1	1	VIT_03s0038g04500;VIT_07s0005g00070;VIT_08s0056g00070;VIT_15s0024g00070;VIT_15s0046g03400
GO:0016671	oxidoreductase activity, acting on a sulfur group of donors, disulfide as acceptor	5	5	1	1	VIT_04s0023g03200;VIT_10s0003g03950;VIT_16s0013g00620;VIT_17s0000g09780;VIT_19s0014g00170
GO:0016703	oxidoreductase activity, acting on single donors with incorporation of molecular oxygen, incorporation of one atom of oxygen (internal monooxygenases or internal mixed function oxidases)	5	5	1	1	VIT_03s0017g01240;VIT_04s0008g07020;VIT_06s0004g00610;VIT_06s0004g00620;VIT_18s0001g02700
GO:0016769	transferase activity, transferring nitrogenous groups	5	5	1	1	VIT_03s0017g01760;VIT_08s0058g00930;VIT_10s0003g03870;VIT_11s0052g01390;VIT_17s0000g00900
GO:0016811	hydrolase activity, acting on carbon-nitrogen (but not peptide) bonds, in linear amides	5	5	1	1	VIT_03s0180g00070;VIT_03s0180g00080;VIT_06s0004g03000;VIT_07s0129g00310;VIT_12s0034g02170
GO:0016838	carbon-oxygen lyase activity, acting on phosphates	5	5	1	1	VIT_08s0007g06860;VIT_12s0059g02710;VIT_13s0019g04190;VIT_18s0001g05240;VIT_19s0015g02070
GO:0016891	endoribonuclease activity, producing 5'-phosphomonoesters	5	5	1	1	VIT_04s0008g02170;VIT_07s0129g00400;VIT_11s0149g00120;VIT_15s0048g02380;VIT_19s0090g00940
GO:0016893	endonuclease activity, active with either ribo- or deoxyribonucleic acids and producing 5'-phosphomonoesters	5	5	1	1	VIT_04s0008g02170;VIT_07s0129g00400;VIT_11s0149g00120;VIT_15s0048g02380;VIT_19s0090g00940
GO:0030955	potassium ion binding	5	5	1	1	VIT_03s0088g00410;VIT_05s0020g04480;VIT_08s0007g04170;VIT_08s0056g00190;VIT_16s0050g02180
GO:0031420	alkali metal ion binding	5	5	1	1	VIT_03s0088g00410;VIT_05s0020g04480;VIT_08s0007g04170;VIT_08s0056g00190;VIT_16s0050g02180
GO:0032296	double-stranded RNA-specific ribonuclease activity	5	5	1	1	VIT_04s0008g02170;VIT_07s0129g00400;VIT_11s0149g00120;VIT_15s0048g02380;VIT_19s0090g00940
GO:0033218	amide binding	5	5	1	1	VIT_03s0038g01470;VIT_05s0029g00180;VIT_12s0059g02010;VIT_16s0039g02210;VIT_17s0000g00300
GO:0034212	peptide N-acetyltransferase activity	5	5	1	1	VIT_05s0094g00950;VIT_09s0054g01780;VIT_11s0016g02620;VIT_14s0006g03270;VIT_17s0000g09790
GO:0035091	phosphatidylinositol binding	5	5	1	1	VIT_04s0008g05630;VIT_06s0004g07430;VIT_08s0007g02960;VIT_09s0002g04430;VIT_17s0000g08610
GO:0042132	fructose 1,6-bisphosphate 1-phosphatase activity	5	5	1	1	VIT_03s0038g00370;VIT_08s0007g01570;VIT_08s0007g01590;VIT_13s0019g03350;VIT_18s0072g00770
GO:0044822	poly(A) RNA binding	5	5	1	1	VIT_04s0023g00800;VIT_11s0016g01760;VIT_15s0046g03350;VIT_16s0022g00480;VIT_16s0050g00030
GO:0046943	carboxylic acid transmembrane transporter activity	5	5	1	1	VIT_03s0038g02860;VIT_06s0004g00790;VIT_06s0004g00800;VIT_08s0056g01710;VIT_13s0073g00050
GO:0061733	peptide-lysine-N-acetyltransferase activity	5	5	1	1	VIT_05s0094g00950;VIT_09s0054g01780;VIT_11s0016g02620;VIT_14s0006g03270;VIT_17s0000g09790
GO:0072509	divalent inorganic cation transmembrane transporter activity	5	5	1	1	VIT_06s0009g03650;VIT_07s0031g02960;VIT_12s0035g00720;VIT_14s0068g00780;VIT_18s0072g00950
GO:0099600	transmembrane receptor activity	5	5	1	1	VIT_03s0038g03730;VIT_03s0038g03920;VIT_07s0031g02170;VIT_12s0059g02260;VIT_18s0122g01280
GO:1901505	carbohydrate derivative transporter activity	5	5	1	1	VIT_01s0026g00170;VIT_05s0049g01330;VIT_09s0002g05710;VIT_10s0003g04580;VIT_11s0052g00240
GO:0000062	fatty-acyl-CoA binding	4	4	1	1	VIT_02s0033g01330;VIT_07s0129g00430;VIT_14s0060g02410;VIT_16s0098g01570
GO:0000990	transcription factor activity, core RNA polymerase binding	4	4	1	1	VIT_04s0008g00600;VIT_08s0040g01560;VIT_13s0064g00190;VIT_16s0039g00660
GO:0000996	core DNA-dependent RNA polymerase binding promoter specificity activity	4	4	1	1	VIT_04s0008g00600;VIT_08s0040g01560;VIT_13s0064g00190;VIT_16s0039g00660
GO:0003849	3-deoxy-7-phosphoheptulonate synthase activity	4	4	1	1	VIT_00s0391g00070;VIT_00s0591g00020;VIT_00s1217g00010;VIT_18s0001g06250
GO:0003916	DNA topoisomerase activity	4	4	1	1	VIT_04s0008g02950;VIT_08s0007g05120;VIT_13s0047g00510;VIT_13s0064g00560
GO:0003993	acid phosphatase activity	4	4	1	1	VIT_04s0008g06520;VIT_13s0067g01780;VIT_18s0001g13340;VIT_19s0090g00230
GO:0004129	cytochrome-c oxidase activity	4	4	1	1	VIT_00s0386g00020;VIT_00s0438g00010;VIT_03s0110g00190;VIT_11s0037g01120
GO:0004356	glutamate-ammonia ligase activity	4	4	1	1	VIT_01s0011g02200;VIT_05s0020g02480;VIT_14s0006g00350;VIT_17s0000g01910
GO:0004478	methionine adenosyltransferase activity	4	4	1	1	VIT_05s0020g00670;VIT_07s0005g02230;VIT_08s0007g05000;VIT_14s0060g00480
GO:0004571	mannosyl-oligosaccharide 1,2-alpha-mannosidase activity	4	4	1	1	VIT_05s0020g04650;VIT_09s0054g00370;VIT_11s0052g00140;VIT_17s0000g07760
GO:0004602	glutathione peroxidase activity	4	4	1	1	VIT_02s0025g03590;VIT_02s0025g03600;VIT_04s0008g06780;VIT_07s0104g00320
GO:0004659	prenyltransferase activity	4	4	1	1	VIT_01s0011g02230;VIT_05s0102g00230;VIT_08s0105g00590;VIT_11s0052g00610
GO:0005048	signal sequence binding	4	4	1	1	VIT_03s0038g01470;VIT_05s0029g00180;VIT_16s0039g02210;VIT_17s0000g00300
GO:0005088	Ras guanyl-nucleotide exchange factor activity	4	4	1	1	VIT_02s0087g00460;VIT_03s0038g03620;VIT_09s0002g04310;VIT_13s0019g02710
GO:0005089	Rho guanyl-nucleotide exchange factor activity	4	4	1	1	VIT_02s0087g00460;VIT_03s0038g03620;VIT_09s0002g04310;VIT_13s0019g02710
GO:0005544	calcium-dependent phospholipid binding	4	4	1	1	VIT_01s0011g06300;VIT_03s0017g01740;VIT_08s0032g00300;VIT_18s0001g05530
GO:0008061	chitin binding	4	4	1	1	VIT_04s0008g00120;VIT_05s0094g00240;VIT_05s0094g00300;VIT_05s0094g00350
GO:0008094	DNA-dependent ATPase activity	4	4	1	1	VIT_06s0009g02520;VIT_08s0007g05120;VIT_13s0047g00510;VIT_13s0064g00560
GO:0008170	N-methyltransferase activity	4	4	1	1	VIT_04s0023g00980;VIT_05s0049g02220;VIT_08s0056g01660;VIT_14s0068g01090
GO:0008408	3'-5' exonuclease activity	4	4	1	1	VIT_04s0008g00650;VIT_07s0031g00470;VIT_08s0056g01320;VIT_14s0060g01450
GO:0010277	chlorophyllide a oxygenase [overall] activity	4	4	1	1	VIT_04s0008g07020;VIT_06s0004g00610;VIT_06s0004g00620;VIT_18s0001g02700
GO:0010333	terpene synthase activity	4	4	1	1	VIT_08s0007g06860;VIT_12s0059g02710;VIT_18s0001g05240;VIT_19s0015g02070
GO:0015002	heme-copper terminal oxidase activity	4	4	1	1	VIT_00s0386g00020;VIT_00s0438g00010;VIT_03s0110g00190;VIT_11s0037g01120
GO:0015924	mannosyl-oligosaccharide mannosidase activity	4	4	1	1	VIT_05s0020g04650;VIT_09s0054g00370;VIT_11s0052g00140;VIT_17s0000g07760
GO:0016149	translation release factor activity, codon specific	4	4	1	1	VIT_04s0023g00870;VIT_07s0005g02740;VIT_07s0104g01470;VIT_08s0007g05910
GO:0016160	amylase activity	4	4	1	1	VIT_01s0026g01660;VIT_02s0025g02120;VIT_05s0020g01910;VIT_14s0068g00420
GO:0016211	ammonia ligase activity	4	4	1	1	VIT_01s0011g02200;VIT_05s0020g02480;VIT_14s0006g00350;VIT_17s0000g01910
GO:0016278	lysine N-methyltransferase activity	4	4	1	1	VIT_04s0023g00980;VIT_05s0049g02220;VIT_08s0056g01660;VIT_14s0068g01090
GO:0016279	protein-lysine N-methyltransferase activity	4	4	1	1	VIT_04s0023g00980;VIT_05s0049g02220;VIT_08s0056g01660;VIT_14s0068g01090
GO:0016298	lipase activity	4	4	1	1	VIT_06s0004g06650;VIT_08s0007g05800;VIT_08s0105g00300;VIT_13s0067g00900
GO:0016634	oxidoreductase activity, acting on the CH-CH group of donors, oxygen as acceptor	4	4	1	1	VIT_00s0389g00020;VIT_00s0662g00010;VIT_03s0017g02330;VIT_12s0028g02660
GO:0016655	oxidoreductase activity, acting on NAD(P)H, quinone or similar compound as acceptor	4	4	1	1	VIT_01s0137g00010;VIT_06s0004g08360;VIT_16s0039g02180;VIT_18s0001g01660
GO:0016675	oxidoreductase activity, acting on a heme group of donors	4	4	1	1	VIT_00s0386g00020;VIT_00s0438g00010;VIT_03s0110g00190;VIT_11s0037g01120
GO:0016676	oxidoreductase activity, acting on a heme group of donors, oxygen as acceptor	4	4	1	1	VIT_00s0386g00020;VIT_00s0438g00010;VIT_03s0110g00190;VIT_11s0037g01120
GO:0016717	oxidoreductase activity, acting on paired donors, with oxidation of a pair of donors resulting in the reduction of molecular oxygen to two molecules of water	4	4	1	1	VIT_05s0094g00750;VIT_06s0004g06730;VIT_08s0105g00430;VIT_12s0034g00180
GO:0016880	acid-ammonia (or amide) ligase activity	4	4	1	1	VIT_01s0011g02200;VIT_05s0020g02480;VIT_14s0006g00350;VIT_17s0000g01910
GO:0016987	sigma factor activity	4	4	1	1	VIT_04s0008g00600;VIT_08s0040g01560;VIT_13s0064g00190;VIT_16s0039g00660
GO:0017048	Rho GTPase binding	4	4	1	1	VIT_02s0087g00460;VIT_03s0038g03620;VIT_09s0002g04310;VIT_13s0019g02710
GO:0018024	histone-lysine N-methyltransferase activity	4	4	1	1	VIT_04s0023g00980;VIT_05s0049g02220;VIT_08s0056g01660;VIT_14s0068g01090
GO:0019207	kinase regulator activity	4	4	1	1	VIT_02s0012g00080;VIT_03s0063g00670;VIT_06s0061g00810;VIT_07s0031g00800
GO:0019887	protein kinase regulator activity	4	4	1	1	VIT_02s0012g00080;VIT_03s0063g00670;VIT_06s0061g00810;VIT_07s0031g00800
GO:0030145	manganese ion binding	4	4	1	1	VIT_01s0137g00210;VIT_08s0056g00200;VIT_11s0016g02540;VIT_13s0019g04310
GO:0030151	molybdenum ion binding	4	4	1	1	VIT_01s0011g01110;VIT_14s0068g02110;VIT_18s0001g03910;VIT_19s0027g01090
GO:0030976	thiamine pyrophosphate binding	4	4	1	1	VIT_08s0217g00100;VIT_10s0003g00990;VIT_14s0006g02240;VIT_14s0068g01960
GO:0042054	histone methyltransferase activity	4	4	1	1	VIT_04s0023g00980;VIT_05s0049g02220;VIT_08s0056g01660;VIT_14s0068g01090
GO:0042277	peptide binding	4	4	1	1	VIT_03s0038g01470;VIT_05s0029g00180;VIT_16s0039g02210;VIT_17s0000g00300
GO:0043022	ribosome binding	4	4	1	1	VIT_04s0008g06540;VIT_07s0031g02300;VIT_11s0016g00020;VIT_17s0000g06670
GO:0045735	nutrient reservoir activity	4	4	1	1	VIT_06s0004g04060;VIT_06s0080g00710;VIT_07s0005g03410;VIT_11s0016g01220
GO:0046912	transferase activity, transferring acyl groups, acyl groups converted into alkyl on transfer	4	4	1	1	VIT_02s0025g04580;VIT_05s0077g00950;VIT_12s0142g00610;VIT_13s0156g00180
GO:0070566	adenylyltransferase activity	4	4	1	1	VIT_05s0020g04210;VIT_05s0077g00650;VIT_09s0002g03380;VIT_18s0001g14010
GO:1901567	fatty acid derivative binding	4	4	1	1	VIT_02s0033g01330;VIT_07s0129g00430;VIT_14s0060g02410;VIT_16s0098g01570
GO:0003684	damaged DNA binding	3	3	1	1	VIT_01s0011g03410;VIT_09s0018g01400;VIT_14s0006g03040
GO:0003857	3-hydroxyacyl-CoA dehydrogenase activity	3	3	1	1	VIT_05s0077g02140;VIT_11s0016g03690;VIT_19s0014g02370
GO:0003887	DNA-directed DNA polymerase activity	3	3	1	1	VIT_03s0097g00550;VIT_07s0031g00470;VIT_12s0035g01960
GO:0003918	DNA topoisomerase type II (ATP-hydrolyzing) activity	3	3	1	1	VIT_08s0007g05120;VIT_13s0047g00510;VIT_13s0064g00560
GO:0003995	acyl-CoA dehydrogenase activity	3	3	1	1	VIT_00s0662g00010;VIT_05s0077g01940;VIT_12s0028g02660
GO:0003997	acyl-CoA oxidase activity	3	3	1	1	VIT_00s0389g00020;VIT_00s0662g00010;VIT_12s0028g02660
GO:0004014	adenosylmethionine decarboxylase activity	3	3	1	1	VIT_01s0010g00990;VIT_11s0037g00950;VIT_14s0083g00580
GO:0004096	catalase activity	3	3	1	1	VIT_00s0698g00010;VIT_04s0044g00020;VIT_18s0122g01320
GO:0004345	glucose-6-phosphate dehydrogenase activity	3	3	1	1	VIT_12s0057g00940;VIT_14s0060g00640;VIT_14s0171g00490
GO:0004348	glucosylceramidase activity	3	3	1	1	VIT_05s0051g00910;VIT_12s0035g01220;VIT_18s0001g05700
GO:0004435	phosphatidylinositol phospholipase C activity	3	3	1	1	VIT_06s0004g06650;VIT_08s0105g00300;VIT_13s0067g00900
GO:0004470	malic enzyme activity	3	3	1	1	VIT_09s0002g03620;VIT_11s0016g03210;VIT_15s0046g03670
GO:0004471	malate dehydrogenase (decarboxylating) (NAD+) activity	3	3	1	1	VIT_09s0002g03620;VIT_11s0016g03210;VIT_15s0046g03670
GO:0004488	methylenetetrahydrofolate dehydrogenase (NADP+) activity	3	3	1	1	VIT_07s0005g00070;VIT_08s0056g00070;VIT_15s0046g03400
GO:0004550	nucleoside diphosphate kinase activity	3	3	1	1	VIT_02s0025g01500;VIT_15s0021g01330;VIT_17s0000g10280
GO:0004579	dolichyl-diphosphooligosaccharide-protein glycotransferase activity	3	3	1	1	VIT_02s0012g02120;VIT_13s0019g04410;VIT_18s0122g00890
GO:0004620	phospholipase activity	3	3	1	1	VIT_06s0004g06650;VIT_08s0105g00300;VIT_13s0067g00900
GO:0004629	phospholipase C activity	3	3	1	1	VIT_06s0004g06650;VIT_08s0105g00300;VIT_13s0067g00900
GO:0004634	phosphopyruvate hydratase activity	3	3	1	1	VIT_08s0007g03960;VIT_16s0022g01770;VIT_17s0000g04540
GO:0004751	ribose-5-phosphate isomerase activity	3	3	1	1	VIT_01s0011g04630;VIT_06s0004g03340;VIT_14s0030g01900
GO:0004807	triose-phosphate isomerase activity	3	3	1	1	VIT_03s0038g01780;VIT_06s0004g04800;VIT_13s0019g01090
GO:0004813	alanine-tRNA ligase activity	3	3	1	1	VIT_01s0011g02280;VIT_05s0020g01470;VIT_16s0039g01390
GO:0004970	ionotropic glutamate receptor activity	3	3	1	1	VIT_03s0038g03920;VIT_07s0031g02170;VIT_12s0059g02260
GO:0005086	ARF guanyl-nucleotide exchange factor activity	3	3	1	1	VIT_02s0012g01790;VIT_11s0016g00170;VIT_15s0048g00800
GO:0005230	extracellular ligand-gated ion channel activity	3	3	1	1	VIT_03s0038g03920;VIT_07s0031g02170;VIT_12s0059g02260
GO:0005244	voltage-gated ion channel activity	3	3	1	1	VIT_03s0038g04260;VIT_07s0130g00400;VIT_14s0068g02190
GO:0005247	voltage-gated chloride channel activity	3	3	1	1	VIT_03s0038g04260;VIT_07s0130g00400;VIT_14s0068g02190
GO:0005253	anion channel activity	3	3	1	1	VIT_03s0038g04260;VIT_07s0130g00400;VIT_14s0068g02190
GO:0005254	chloride channel activity	3	3	1	1	VIT_03s0038g04260;VIT_07s0130g00400;VIT_14s0068g02190
GO:0005319	lipid transporter activity	3	3	1	1	VIT_05s0049g01330;VIT_10s0003g04580;VIT_11s0052g00240
GO:0008066	glutamate receptor activity	3	3	1	1	VIT_03s0038g03920;VIT_07s0031g02170;VIT_12s0059g02260
GO:0008113	peptide-methionine (S)-S-oxide reductase activity	3	3	1	1	VIT_04s0023g03200;VIT_16s0013g00620;VIT_17s0000g09780
GO:0008134	transcription factor binding	3	3	1	1	VIT_04s0023g01530;VIT_08s0056g01250;VIT_17s0053g01010
GO:0008308	voltage-gated anion channel activity	3	3	1	1	VIT_03s0038g04260;VIT_07s0130g00400;VIT_14s0068g02190
GO:0008964	phosphoenolpyruvate carboxylase activity	3	3	1	1	VIT_01s0011g02740;VIT_12s0028g02180;VIT_19s0014g01390
GO:0009496	plastoquinol--plastocyanin reductase activity	3	3	1	1	VIT_03s0017g00940;VIT_12s0134g00510;VIT_19s0014g03850
GO:0015108	chloride transmembrane transporter activity	3	3	1	1	VIT_03s0038g04260;VIT_07s0130g00400;VIT_14s0068g02190
GO:0015276	ligand-gated ion channel activity	3	3	1	1	VIT_03s0038g03920;VIT_07s0031g02170;VIT_12s0059g02260
GO:0016307	phosphatidylinositol phosphate kinase activity	3	3	1	1	VIT_01s0011g04790;VIT_09s0002g00380;VIT_11s0016g00360
GO:0016538	cyclin-dependent protein serine/threonine kinase regulator activity	3	3	1	1	VIT_03s0063g00670;VIT_06s0061g00810;VIT_07s0031g00800
GO:0016615	malate dehydrogenase activity	3	3	1	1	VIT_09s0002g03620;VIT_11s0016g03210;VIT_15s0046g03670
GO:0016624	oxidoreductase activity, acting on the aldehyde or oxo group of donors, disulfide as acceptor	3	3	1	1	VIT_13s0019g00510;VIT_15s0048g02580;VIT_18s0001g14980
GO:0016628	oxidoreductase activity, acting on the CH-CH group of donors, NAD or NADP as acceptor	3	3	1	1	VIT_05s0094g01480;VIT_09s0002g08070;VIT_16s0100g00480
GO:0016682	oxidoreductase activity, acting on diphenols and related substances as donors, oxygen as acceptor	3	3	1	1	VIT_00s0480g00060;VIT_10s0116g00560;VIT_12s0142g00430
[truncated: 330 more rows]

## Sheet: Sheet1
CC	cytoplasm	604
	ribosome	152
	nucleus	257
	membrane	1851
	organelle	2169
	protein complex	1458
	cell	3728
MF	kinase activity	373
[truncated: 15 more rows]
