# Supplementary material for: Translational profile of coding and non-coding RNAs revealed by genome wide profiling of ribosome footprints in grapevine
Source: Front Plant Sci. 2023 Feb 8;14:1097846. doi: 10.3389/fpls.2023.1097846 (PMC9944039; doi:10.3389/fpls.2023.1097846)
Supplement: Supplementary file 3 [file Table_3.xls]

gene_id	vitis_vinifera	gene_name	gene_chr	gene_start	gene_end	gene_strand	gene_length	gene_biotype	gene_description	tf_family
VIT_00s0125g00020	19.71916102	-	Un	1137089	1137345	-	257	protein_coding	-	-
VIT_00s0125g00030	24.51983815	-	Un	1138750	1166279	-	27351	protein_coding	PF01824:MatK/TrnK amino terminal region	-
VIT_00s0125g00060	124.0376597	-	Un	1228825	1230460	+	572	protein_coding	-	-
VIT_00s0125g00070	4.298409146	-	Un	1230461	1230878	-	393	protein_coding	-	-
VIT_00s0125g00080	271.9732419	-	Un	1230879	1241253	+	1000	protein_coding	-	-
VIT_00s0125g00170	3.327215408	-	Un	1516510	1583511	-	3554	protein_coding	PF00004:ATPase family associated with various cellular activities (AAA)|PF09262:Peroxisome biogenesis factor 1, N-terminal	AAA
VIT_00s0125g00260	13.32323203	-	Un	1879485	1907369	+	3043	protein_coding	PF00780:CNH domain|PF00637:Region in Clathrin and VPS|PF10366:Vacuolar sorting protein 39 domain 1|PF10367:Vacuolar sorting protein 39 domain 2	CNH
VIT_00s0125g00280	364.4985044	-	Un	1947237	1948489	+	913	protein_coding	PF02507:Photosystem I reaction centre subunit III	-
VIT_00s0163g00150	53.01575674	-	Un	5785341	5786041	+	701	protein_coding	-	-
VIT_00s0173g00170	9.774010382	-	Un	6629253	6630811	+	1037	protein_coding	PF00177:Ribosomal protein S7p/S5e	-
VIT_00s0174g00060	3.497463342	-	Un	6854600	6856220	+	483	protein_coding	-	-
VIT_00s0174g00190	131.7987946	-	Un	7073436	7078652	+	1051	protein_coding	PF00861:Ribosomal L18p/L5e family|PF14204:Ribosomal L18 C-terminal region	-
VIT_00s0174g00310	37.53943987	-	Un	7193348	7208618	-	585	protein_coding	-	-
VIT_00s0174g00320	18.45081693	-	Un	7214011	7220279	+	824	protein_coding	-	-
VIT_00s0179g00100	26.74313659	-	Un	7363833	7369416	+	3032	protein_coding	-	-
VIT_00s0179g00210	0.909026795	-	Un	7457726	7481332	+	11150	protein_coding	PF02138:Beige/BEACH domain|PF14844:PH domain associated with Beige/BEACH	Beach
VIT_00s0179g00220	5.41434229	-	Un	7481806	7484925	+	3120	protein_coding	PF01535:PPR repeat|PF13041:PPR repeat family|PF14432:DYW family of nucleic acid deaminases	PPR
VIT_00s0179g00290	17.82875772	-	Un	7527990	7537710	+	2653	protein_coding	PF00160:Cyclophilin type peptidyl-prolyl cis-trans isomerase/CLD	Pro_isomerase
VIT_00s0179g00300	82.49651513	-	Un	7539514	7542787	-	1331	protein_coding	PF08241:Methyltransferase domain	Methyltransf_11
VIT_00s0179g00320	15.67626944	-	Un	7559154	7562563	+	2694	protein_coding	PF14383:DUF761-associated sequence motif|PF14309:Domain of unknown function (DUF4378)	-
VIT_00s0179g00330	22.70530638	-	Un	7568954	7571311	-	744	protein_coding	PF13225:Domain of unknown function (DUF4033)	-
VIT_00s0179g00340	69.99757435	-	Un	7573883	7576291	-	724	protein_coding	PF00125:Core histone H2A/H2B/H3/H4|PF16211:C-terminus of histone H2A	Histone
VIT_00s0179g00360	18.50365432	-	Un	7600487	7602393	+	1552	protein_coding	PF04720:PDDEXK-like family of unknown function	-
VIT_00s0179g00370	5.358524328	-	Un	7612924	7614184	+	1261	protein_coding	PF05743:UEV domain|PF09454:Vps23 core domain	-
VIT_00s0179g00380	20.62606586	-	Un	7615191	7616009	-	819	protein_coding	PF08392:FAE1/Type III polyketide synthase-like protein|PF08541:3-Oxoacyl-[acyl-carrier-protein (ACP)] synthase III C terminal	-
VIT_00s0181g00010	15.91285131	-	Un	7629430	7632499	-	2017	protein_coding	PF00083:Sugar (and other) transporter	Sugar_tr
VIT_00s0181g00020	7.454875527	-	Un	7639961	7647322	-	2266	protein_coding	-	-
VIT_00s0181g00030	9.197503417	-	Un	7653274	7655004	-	1102	protein_coding	-	-
VIT_00s0181g00040	36.63952179	-	Un	7655005	7659416	-	1752	protein_coding	-	-
VIT_00s0181g00050	67.03471406	-	Un	7694075	7694830	-	756	protein_coding	-	-
VIT_00s0181g00080	13.55033257	-	Un	7714038	7715390	-	1122	protein_coding	-	-
VIT_00s0181g00220	7.04516828	-	Un	7906299	7916137	-	2158	protein_coding	PF07887:Calmodulin binding protein-like	-
VIT_00s0181g00260	7.13150309	-	Un	7958408	7975562	+	1895	protein_coding	PF07496:CW-type Zinc Finger|PF02362:B3 DNA binding domain	B3
VIT_00s0184g00020	27.02839671	-	Un	8342662	8350732	+	875	protein_coding	-	-
VIT_00s0184g00030	1.13070602	-	Un	8351469	8360406	-	1494	protein_coding	PF00498:FHA domain	FHA
VIT_00s0184g00140	27.69302942	-	Un	8554583	8556103	+	366	protein_coding	-	-
VIT_00s0186g00020	76.42584873	-	Un	8695011	8697968	+	641	protein_coding	PF11976:Ubiquitin-2 like Rad60 SUMO-like	-
VIT_00s0186g00080	20.88747814	-	Un	8836018	8839763	+	647	protein_coding	PF11976:Ubiquitin-2 like Rad60 SUMO-like	-
VIT_00s0186g00090	20.90959029	-	Un	8876296	8878488	+	1535	protein_coding	-	-
VIT_00s0187g00080	37.17230599	-	Un	9048690	9062151	-	2045	protein_coding	-	-
VIT_00s0187g00090	13.46035693	-	Un	9062152	9062653	-	502	protein_coding	PF07430:Phloem filament protein PP1	-
VIT_00s0187g00120	33.61740884	-	Un	9074557	9074958	-	402	protein_coding	PF16845:Aspartic acid proteinase inhibitor	-
VIT_00s0187g00130	13.08838942	-	Un	9075683	9078589	-	1936	protein_coding	PF00939:Sodium:sulfate symporter transmembrane region	Na_sulph_symp
VIT_00s0187g00140	1018.533332	-	Un	9086742	9087102	-	340	protein_coding	-	-
VIT_00s0187g00150	22.80433263	-	Un	9089113	9109930	+	2889	protein_coding	PF00240:Ubiquitin family|PF00632:HECT-domain (ubiquitin-transferase)	HECT
VIT_00s0187g00170	1.706338176	-	Un	9116289	9124173	-	990	protein_coding	PF01956:Integral membrane protein DUF106	-
VIT_00s0187g00200	17.0251659	-	Un	9138355	9141425	+	893	protein_coding	-	-
VIT_00s0187g00220	8.379339258	-	Un	9152594	9161091	-	1008	protein_coding	PF01956:Integral membrane protein DUF106	-
VIT_00s0187g00340	28.91451261	-	Un	9248128	9253019	-	1519	protein_coding	PF01557:Fumarylacetoacetate (FAA) hydrolase family|PF09298:Fumarylacetoacetase N-terminal	FAA_hydrolase
VIT_00s0187g00360	99.23643652	-	Un	9279222	9280457	-	749	protein_coding	PF02298:Plastocyanin-like domain	Cu_bind_like
VIT_00s0188g00190	4.662211944	-	Un	9557265	9558351	+	1087	protein_coding	-	-
VIT_00s0188g00230	16.40072616	-	Un	9610353	9623195	-	206	protein_coding	-	-
VIT_00s0189g00030	1.796336447	-	Un	9654835	9703125	+	9404	protein_coding	PF12710:haloacid dehalogenase-like hydrolase|PF00122:E1-E2 ATPase|PF16212:Phospholipid-translocating P-type ATPase C-terminal	E1-E2_ATPase
VIT_00s0192g00070	38.51766632	-	Un	10067567	10068699	-	307	protein_coding	-	-
VIT_00s0194g00020	19.94602391	-	Un	10539130	10543939	-	1101	protein_coding	PF03874:RNA polymerase Rpb4	RNA_pol_Rpb4
VIT_00s0194g00030	72.38625108	-	Un	10549350	10552957	+	2147	protein_coding	PF02518:Histidine kinase-, DNA gyrase B-, and HSP90-like ATPase|PF00183:Hsp90 protein	HATPase_c
VIT_00s0194g00070	25.79045488	-	Un	10574519	10586473	+	2227	protein_coding	PF06203:CCT motif	CCT
VIT_00s0194g00080	3.310680636	-	Un	10586711	10589305	-	2041	protein_coding	PF03000:NPH3 family	-
VIT_00s0194g00090	17.12392088	-	Un	10595164	10599624	-	1973	protein_coding	PF00498:FHA domain	FHA
VIT_00s0198g00060	36.65695756	-	Un	10881455	10883098	-	1106	protein_coding	-	-
VIT_00s0199g00080	9.519103739	-	Un	11134323	11147580	-	2307	protein_coding	-	-
VIT_00s0199g00110	25.04056138	-	Un	11166333	11170851	-	877	protein_coding	PF14159:CAAD domains of cyanobacterial aminoacyl-tRNA synthetase	-
VIT_00s0199g00120	13.33136816	-	Un	11172500	11174787	+	887	protein_coding	PF11833:Protein of unknown function (DUF3353)	-
VIT_00s0199g00170	0.962001591	-	Un	11199712	11201467	+	1756	protein_coding	PF00266:Aminotransferase class-V	Aminotran_5
VIT_00s0199g00300	10.41155497	-	Un	11315847	11322463	+	649	protein_coding	-	-
VIT_00s0199g00310	33.34094989	-	Un	11325070	11325981	-	912	protein_coding	-	-
VIT_00s0203g00040	59.82254752	-	Un	11857724	11861745	-	1186	protein_coding	PF00635:MSP (Major sperm protein) domain	Motile_Sperm
VIT_00s0203g00050	9.187974794	-	Un	11862826	11864770	-	1287	protein_coding	PF12609:Wound-induced protein	-
VIT_00s0203g00100	6.052036881	-	Un	11936179	11952451	+	2233	protein_coding	PF03109:ABC1 family	ABC1
VIT_00s0203g00110	11.84322673	-	Un	11952951	11967524	-	1569	protein_coding	PF02373:JmjC domain, hydroxylase	JmjC
VIT_00s0203g00120	35.01087657	-	Un	11970193	11971178	-	772	protein_coding	PF08879:WRC	-
VIT_00s0203g00140	37.68508271	-	Un	12000840	12001870	+	1031	protein_coding	-	-
VIT_00s0203g00150	37.93281724	-	Un	12001871	12002538	+	668	protein_coding	-	-
VIT_00s0203g00180	22.1908019	-	Un	12037860	12042234	-	1218	protein_coding	PF04749:PLAC8 family	-
VIT_00s0203g00190	15.47427293	-	Un	12043107	12048575	-	1310	protein_coding	PF04641:Rtf2 RING-finger|PF15906:Zinc-finger of nitric oxide synthase-interacting protein	DUF602
VIT_00s0203g00200	11.12584936	-	Un	12050880	12059568	+	911	protein_coding	PF00582:Universal stress protein family	Usp
VIT_00s0204g00020	8.772198487	-	Un	12089957	12091304	+	1348	protein_coding	PF13837:Myb/SANT-like DNA-binding domain	-
VIT_00s0204g00070	63.9591793	-	Un	12127401	12128684	-	449	protein_coding	-	-
VIT_00s0204g00170	34.773804	-	Un	12256768	12259902	-	923	protein_coding	-	-
VIT_00s0207g00060	37.93615786	-	Un	12369474	12373014	-	757	protein_coding	PF13891:Potential DNA-binding domain	-
VIT_00s0207g00090	8.648164476	-	Un	12418523	12436018	+	2344	protein_coding	PF01485:IBR domain, a half RING-finger domain	IBR
VIT_00s0207g00110	28.81964872	-	Un	12443511	12446310	+	762	protein_coding	PF04483:Protein of unknown function (DUF565)	-
VIT_00s0207g00210	409.604466	-	Un	12517439	12519783	-	1229	protein_coding	PF01716:Manganese-stabilising protein / photosystem II polypeptide	-
VIT_00s0207g00230	3.516392161	-	Un	12529247	12531917	-	2402	protein_coding	PF03000:NPH3 family	-
VIT_00s0207g00240	11.11364996	-	Un	12535198	12540108	-	1824	protein_coding	PF13424:Tetratricopeptide repeat	-
VIT_00s0207g00250	40.70541673	-	Un	12540465	12541045	+	581	protein_coding	-	-
VIT_00s0207g00270	3.305821515	-	Un	12547252	12550665	+	1022	protein_coding	PF00085:Thioredoxin	-
VIT_00s0211g00060	1.099072735	-	Un	12826076	12842507	-	3074	protein_coding	PF01432:Peptidase family M3	Peptidase_M3
VIT_00s0211g00120	70.24011619	-	Un	12952242	12959764	-	1924	protein_coding	PF00464:Serine hydroxymethyltransferase	SHMT
VIT_00s0214g00090	17.95736304	-	Un	13372259	13375717	+	1317	protein_coding	PF14299:Phloem protein 2	-
VIT_00s0214g00130	8.446373972	-	Un	13399864	13403735	+	1200	protein_coding	PF14299:Phloem protein 2	-
VIT_00s0214g00150	21.42196297	-	Un	13410895	13412629	+	1104	protein_coding	PF14299:Phloem protein 2	-
VIT_00s0215g00030	16.53592019	-	Un	13525266	13534522	-	1941	protein_coding	PF03416:Peptidase family C54	-
VIT_00s0215g00040	2.438799029	-	Un	13536489	13543310	+	2078	protein_coding	PF01851:Proteasome/cyclosome repeat	-
VIT_00s0215g00070	64.50691339	-	Un	13555516	13561370	+	838	protein_coding	PF00025:ADP-ribosylation factor family	Arf
VIT_00s0216g00020	24.67295221	-	Un	13777400	13779851	+	2054	protein_coding	PF01501:Glycosyl transferase family 8	Glyco_transf_8
VIT_00s0216g00030	12.89522744	-	Un	13801062	13806806	-	2096	protein_coding	PF02136:Nuclear transport factor 2 (NTF2) domain|PF00076:RNA recognition motif. (a.k.a. RRM, RBD, or RNP domain)	RRM_1
VIT_00s0218g00030	6.795933081	-	Un	13945269	13951159	-	1740	protein_coding	PF05625:PAXNEB protein	-
VIT_00s0218g00050	0.537301143	-	Un	13962791	13969377	-	3144	protein_coding	PF11721:Di-glucose binding within endoplasmic reticulum|PF00225:Kinesin motor domain	Kinesin
VIT_00s0218g00090	13.46035693	-	Un	14012895	14017676	+	1255	protein_coding	PF03016:Exostosin family	-
VIT_00s0218g00150	1.589656331	-	Un	14064177	14071702	+	3188	protein_coding	PF00201:UDP-glucoronosyl and UDP-glucosyl transferase	UDPGT
VIT_00s0220g00070	4.32592777	-	Un	14155167	14168721	+	1562	protein_coding	PF00232:Glycosyl hydrolase family 1	Glyco_hydro_1
VIT_00s0220g00080	6.041215179	-	Un	14169520	14189704	-	4474	protein_coding	PF04824:Conserved region of Rad21 / Rec8 like protein|PF04825:N terminus of Rad21 / Rec8 like protein	Rad21_Rec8_N
VIT_00s0220g00130	6.369814458	-	Un	14260777	14264334	-	1326	protein_coding	PF00107:Zinc-binding dehydrogenase|PF16884:N-terminal domain of oxidoreductase	ADH_zinc_N
VIT_00s0220g00160	3.272731277	-	Un	14274016	14303976	-	3097	protein_coding	PF03372:Endonuclease/Exonuclease/phosphatase family	Exo_endo_phos
VIT_00s0220g00170	13.84651471	-	Un	14311360	14312687	-	1098	protein_coding	-	-
VIT_00s0225g00010	6.817089565	-	Un	14553220	14557268	+	1239	protein_coding	-	-
VIT_00s0225g00020	30.43738368	-	Un	14568870	14569535	+	666	protein_coding	PF00828:Ribosomal protein L18e/L15	-
VIT_00s0225g00030	64.55827239	-	Un	14570858	14571485	+	628	protein_coding	-	-
VIT_00s0225g00090	5.189784314	-	Un	14636705	14650484	+	2604	protein_coding	PF01179:Copper amine oxidase, enzyme domain|PF02728:Copper amine oxidase, N3 domain	-
VIT_00s0225g00100	3.710653035	-	Un	14654524	14656344	-	1821	protein_coding	PF00514:Armadillo/beta-catenin-like repeat	Arm
VIT_00s0225g00130	84.9404463	-	Un	14677776	14684475	-	1949	protein_coding	PF00155:Aminotransferase class I and II	Aminotran_1_2
VIT_00s0225g00220	3.271674876	-	Un	14737670	14743845	+	1549	protein_coding	PF00928:Adaptor complexes medium subunit family|PF01217:Clathrin adaptor complex small chain	Adap_comp_sub
VIT_00s0226g00100	2.540262849	-	Un	14870016	14873851	-	1995	protein_coding	-	-
VIT_00s0227g00110	5.158090975	-	Un	15046728	15058929	-	1310	protein_coding	PF03446:NAD binding domain of 6-phosphogluconate dehydrogenase|PF14833:NAD-binding of NADP-dependent 3-hydroxyisobutyrate dehydrogenase	NAD_binding_2
VIT_00s0227g00140	12.01618111	-	Un	15088473	15096400	-	1687	protein_coding	PF03094:Mlo family	-
VIT_00s0227g00160	59.2727998	-	Un	15114702	15129501	-	798	protein_coding	-	-
VIT_00s0229g00030	13.87703197	-	Un	15400138	15409836	-	4991	protein_coding	-	-
VIT_00s0229g00110	14.5073578	-	Un	15451542	15468805	-	7103	protein_coding	PF05641:Agenet domain	Agenet
VIT_00s0229g00170	54.4927353	-	Un	15526799	15527689	+	403	protein_coding	-	-
VIT_00s0229g00180	20.81669494	-	Un	15530396	15540621	-	1623	protein_coding	PF02666:Phosphatidylserine decarboxylase	-
VIT_00s0231g00040	15.19380436	-	Un	15851624	15865207	-	1223	protein_coding	PF05627:Cleavage site for pathogenic type III effector avirulence factor Avr	-
VIT_00s0245g00050	10.95351091	-	Un	16964989	16981166	-	1388	protein_coding	PF01643:Acyl-ACP thioesterase	-
VIT_00s0245g00070	2.408661779	-	Un	17002614	17009425	-	2104	protein_coding	-	-
VIT_00s0246g00010	20.77828775	-	Un	17051161	17057531	-	1626	protein_coding	PF00346:Respiratory-chain NADH dehydrogenase, 49 Kd subunit	-
VIT_00s0246g00020	3.136584499	-	Un	17058160	17069261	+	3770	protein_coding	-	-
VIT_00s0246g00050	840.5883205	-	Un	17104720	17108088	+	2086	protein_coding	PF00361:Proton-conducting membrane transporter	-
VIT_00s0246g00060	62.56573312	-	Un	17118760	17121216	-	2430	protein_coding	-	-
VIT_00s0246g00070	253.3912191	-	Un	17121749	17122428	-	680	protein_coding	-	-
VIT_00s0246g00080	193.3756919	-	Un	17123309	17125762	-	1223	protein_coding	PF00346:Respiratory-chain NADH dehydrogenase, 49 Kd subunit	-
VIT_00s0246g00090	159.2190036	-	Un	17125763	17126635	-	870	protein_coding	-	-
VIT_00s0246g00100	94.46322527	-	Un	17126636	17128620	+	1985	protein_coding	-	-
VIT_00s0246g00120	29.46409525	-	Un	17174504	17179435	+	1720	protein_coding	-	-
VIT_00s0246g00130	2.175498769	-	Un	17179629	17181186	+	1553	protein_coding	-	-
VIT_00s0246g00140	11.52181129	-	Un	17191554	17194876	-	1906	protein_coding	PF01010:NADH-dehyrogenase subunit F, TMs, (complex I) C-terminus|PF00361:Proton-conducting membrane transporter	-
VIT_00s0246g00150	81.93824584	-	Un	17194877	17196381	-	1505	protein_coding	-	-
VIT_00s0246g00160	145.0841867	-	Un	17196382	17197905	+	1502	protein_coding	-	-
VIT_00s0246g00170	300.8106806	-	Un	17197906	17199144	+	1213	protein_coding	PF01578:Cytochrome C assembly protein	-
VIT_00s0246g00180	111.8469613	-	Un	17199145	17200086	-	876	protein_coding	PF00361:Proton-conducting membrane transporter	-
VIT_00s0246g00190	1252.085719	-	Un	17200087	17200654	-	568	protein_coding	-	-
VIT_00s0246g00200	4647.555775	-	Un	17200655	17201478	-	824	protein_coding	-	-
VIT_00s0246g00210	733.8871539	-	Un	17206989	17208287	+	633	protein_coding	-	-
VIT_00s0246g00220	449.8751539	-	Un	17208288	17209605	+	1318	protein_coding	PF06449:Mitochondrial domain of unknown function (DUF1082)|PF02326:Plant ATP synthase F0	-
VIT_00s0246g00230	1016.291512	-	Un	17209713	17211666	+	1363	protein_coding	-	-
VIT_00s0246g00240	177.7309764	-	Un	17211667	17213494	+	1017	protein_coding	-	-
VIT_00s0250g00020	4.795670105	-	Un	17252509	17266683	+	1409	protein_coding	PF00782:Dual specificity phosphatase, catalytic domain|PF16561:Glycogen recognition site of AMP-activated protein kinase	DSPc
VIT_00s0250g00030	12.2613149	-	Un	17268660	17281352	+	3031	protein_coding	PF00534:Glycosyl transferases group 1	Glycos_transf_1
VIT_00s0250g00040	8.290919236	-	Un	17283432	17289699	+	1630	protein_coding	-	-
VIT_00s0251g00020	17.2374979	-	Un	17442923	17443706	-	784	protein_coding	-	-
VIT_00s0252g00070	66.71021481	-	Un	17670629	17675946	-	1570	protein_coding	PF01399:PCI domain|PF09440:eIF3 subunit 6 N terminal domain	-
VIT_00s0252g00130	34.09232683	-	Un	17696021	17697610	-	991	protein_coding	PF13405:EF-hand domain	-
VIT_00s0253g00060	15.99944557	-	Un	17750019	17752319	-	1267	protein_coding	PF02701:Dof domain, zinc finger	zf-Dof
VIT_00s0253g00070	13.63234535	-	Un	17788710	17795448	+	1487	protein_coding	PF07855:Protein of unknown function (DUF1649)	-
VIT_00s0253g00140	1.756002905	-	Un	17856068	17857504	+	962	protein_coding	PF12697:Alpha/beta hydrolase family	-
VIT_00s0256g00030	7.615583089	-	Un	18079120	18099336	-	2440	protein_coding	PF12796:Ankyrin repeats (3 copies)|PF13962:Domain of unknown function	-
VIT_00s0259g00050	6.624607037	-	Un	18388412	18395043	+	255	protein_coding	-	-
VIT_00s0259g00120	5.453671652	-	Un	18477244	18481701	+	2478	protein_coding	PF03169:OPT oligopeptide transporter protein	OPT
VIT_00s0259g00150	7.458166862	-	Un	18483980	18494251	-	1359	protein_coding	PF16561:Glycogen recognition site of AMP-activated protein kinase|PF04739:5'-AMP-activated protein kinase beta subunit, interaction domain	-
VIT_00s0259g00170	10.57449011	-	Un	18497760	18499090	-	639	protein_coding	PF01190:Pollen proteins Ole e I like	-
VIT_00s0259g00200	4.433792111	-	Un	18507436	18511498	-	762	protein_coding	PF00293:NUDIX domain	NUDIX
VIT_00s0260g00040	5.765442984	-	Un	18529304	18530034	-	293	protein_coding	-	-
VIT_00s0260g00060	17.94373833	-	Un	18545209	18559446	+	659	protein_coding	PF00254:FKBP-type peptidyl-prolyl cis-trans isomerase	FKBP_C
VIT_00s0260g00080	44.52352171	-	Un	18637051	18638188	+	645	protein_coding	PF01655:Ribosomal protein L32	-
VIT_00s0262g00110	0.871658821	-	Un	18895679	18900074	+	1938	protein_coding	PF01650:Peptidase C13 family|PF06858:Nucleolar GTP-binding protein 1 (NOG1)|PF03446:NAD binding domain of 6-phosphogluconate dehydrogenase	NAD_binding_2
VIT_00s0264g00030	19.53241421	-	Un	19002942	19011468	+	3027	protein_coding	PF00694:Aconitase C-terminal domain|PF00330:Aconitase family (aconitate hydratase)	Aconitase
VIT_00s0264g00040	1.253171212	-	Un	19013210	19018473	-	1348	protein_coding	PF03171:2OG-Fe(II) oxygenase superfamily	2OG-FeII_Oxy
VIT_00s0264g00050	37.24730416	-	Un	19022784	19024283	-	771	protein_coding	-	-
VIT_00s0264g00100	19.00063038	-	Un	19042139	19061250	+	2845	protein_coding	PF12357:Phospholipase D C terminal|PF00168:C2 domain|PF13091:PLD-like domain	C2
VIT_00s0264g00120	6.060178634	-	Un	19076988	19080797	+	1115	protein_coding	PF00076:RNA recognition motif. (a.k.a. RRM, RBD, or RNP domain)	RRM_1
VIT_00s0265g00010	32.65129307	-	Un	19131491	19133461	+	983	protein_coding	PF00300:Histidine phosphatase superfamily (branch 1)	-
VIT_00s0265g00050	2.267917829	-	Un	19177155	19186175	+	5214	protein_coding	PF14288:1,3-beta-glucan synthase subunit FKS1, domain-1|PF02364:1,3-beta-glucan synthase component	-
VIT_00s0265g00100	7.038644976	-	Un	19234346	19236986	-	1680	protein_coding	PF00069:Protein kinase domain	Pkinase
VIT_00s0265g00130	5.290004575	-	Un	19258344	19259301	+	958	protein_coding	-	-
VIT_00s0270g00040	143.3324068	-	Un	19916951	19917566	-	330	protein_coding	-	-
VIT_00s0270g00050	127.0429928	-	Un	19939778	19940628	+	851	protein_coding	-	-
VIT_00s0271g00110	9.730845589	-	Un	20153187	20155744	-	868	protein_coding	PF03358:NADPH-dependent FMN reductase	FMN_red
VIT_00s0274g00070	1.17148044	-	Un	20415234	20417520	+	1442	protein_coding	-	-
VIT_00s0275g00010	168.9274794	-	Un	20454860	20455299	+	440	protein_coding	-	-
VIT_00s0275g00030	131.8953293	-	Un	20497413	20500299	+	1665	protein_coding	PF05758:Ycf1	-
VIT_00s0276g00020	3.021958487	-	Un	20618245	20619658	+	559	protein_coding	-	-
VIT_00s0279g00120	18.56345928	-	Un	20832863	20866178	+	546	protein_coding	-	-
VIT_00s0282g00020	1.996778717	-	Un	21024160	21038616	+	1692	protein_coding	PF00999:Sodium/hydrogen exchanger family	Na_H_Exchanger
VIT_00s0283g00020	11.2074926	-	Un	21145006	21157597	+	3316	protein_coding	PF00567:Tudor domain|PF00565:Staphylococcal nuclease homologue	-
VIT_00s0283g00030	30.0080162	-	Un	21173412	21176682	-	1914	protein_coding	PF00262:Calreticulin family	-
VIT_00s0283g00060	4.080373899	-	Un	21227770	21232256	-	828	protein_coding	PF03937:Flavinator of succinate dehydrogenase	-
VIT_00s0285g00060	7.409099975	-	Un	21368507	21378831	-	1140	protein_coding	PF04389:Peptidase family M28	-
VIT_00s0286g00140	1.540255112	-	Un	21499488	21517972	+	4387	protein_coding	PF01453:D-mannose binding lectin|PF07714:Protein tyrosine kinase|PF00954:S-locus glycoprotein domain|PF08276:PAN-like domain	Pkinase_Tyr
VIT_00s0287g00040	12.64697707	-	Un	21555825	21559859	-	935	protein_coding	PF13919:Asx homology domain	-
VIT_00s0291g00050	11.7093909	-	Un	21824468	21827901	-	2164	protein_coding	PF00564:PB1 domain	-
VIT_00s0291g00060	27.73436229	-	Un	21839211	21842702	+	2010	protein_coding	PF01384:Phosphate transporter family	-
VIT_00s0291g00070	7.791204502	-	Un	21843117	21846531	-	2385	protein_coding	PF03407:Nucleotide-diphospho-sugar transferase|PF14009:Domain of unknown function (DUF4228)	-
VIT_00s0299g00060	20.93124745	-	Un	22067145	22071070	+	1372	protein_coding	PF00249:Myb-like DNA-binding domain	Myb_DNA-binding
VIT_00s0299g00070	10.23802906	-	Un	22072629	22075050	+	1485	protein_coding	PF10250:GDP-fucose protein O-fucosyltransferase	-
VIT_00s0299g00100	38.61911403	-	Un	22117099	22119210	+	1356	protein_coding	PF04618:HD-ZIP protein N terminus|PF00046:Homeobox domain|PF02183:Homeobox associated leucine zipper	HD-ZIP_N
VIT_00s0299g00110	8.75725658	-	Un	22122000	22123928	-	1929	protein_coding	PF05553:Cotton fibre expressed protein	-
VIT_00s0301g00040	43.81404366	-	Un	22149708	22150401	-	694	protein_coding	-	-
VIT_00s0301g00090	5.562924679	-	Un	22181159	22184305	-	1822	protein_coding	PF07992:Pyridine nucleotide-disulphide oxidoreductase	Pyr_redox_2
VIT_00s0301g00110	12.12398178	-	Un	22191885	22199801	-	1254	protein_coding	PF02265:S1/P1 Nuclease	-
VIT_00s0302g00050	11.85455996	-	Un	22248760	22265318	-	1710	protein_coding	PF01529:DHHC palmitoyltransferase	-
VIT_00s0302g00060	16.3214956	-	Un	22268964	22270205	-	1242	protein_coding	-	-
VIT_00s0304g00010	25.07050932	-	Un	22363327	22365028	-	1415	protein_coding	-	-
VIT_00s0304g00070	33.69564084	-	Un	22446039	22446876	-	752	protein_coding	PF01477:PLAT/LH2 domain	-
VIT_00s0313g00020	5.861467017	-	Un	22784939	22808129	+	1441	protein_coding	PF00924:Mechanosensitive ion channel	-
VIT_00s0313g00030	24.17234158	-	Un	22809824	22816815	-	1817	protein_coding	PF10250:GDP-fucose protein O-fucosyltransferase	-
VIT_00s0313g00040	19.34284116	-	Un	22818856	22821424	+	786	protein_coding	PF04387:Protein tyrosine phosphatase-like protein, PTPLA	-
VIT_00s0313g00080	9.534947099	-	Un	22847485	22882545	+	3189	protein_coding	PF00225:Kinesin motor domain	Kinesin
VIT_00s0317g00020	108.7157046	-	Un	22993827	22994431	+	404	protein_coding	PF09713:Plant protein 1589 of unknown function (A_thal_3526)	-
VIT_00s0317g00050	25.82988982	-	Un	23009032	23012975	-	981	protein_coding	PF13417:Glutathione S-transferase, N-terminal domain|PF13410:Glutathione S-transferase, C-terminal domain	-
VIT_00s0317g00100	5.407676022	-	Un	23032839	23038949	+	4061	protein_coding	PF03178:CPSF A subunit region|PF10433:Mono-functional DNA-alkylating methyl methanesulfonate N-term	-
VIT_00s0317g00130	107.5469978	-	Un	23051399	23053284	+	644	protein_coding	PF00831:Ribosomal L29 protein	-
VIT_00s0322g00030	15.2812687	-	Un	23215134	23216854	+	1216	protein_coding	PF05637:galactosyl transferase GMA12/MNN10 family	-
VIT_00s0323g00020	4.233771414	-	Un	23287073	23287893	-	399	protein_coding	-	-
VIT_00s0323g00030	73.38975057	-	Un	23294810	23298508	-	1289	protein_coding	-	-
VIT_00s0323g00040	37.8067604	-	Un	23313583	23317859	+	983	protein_coding	-	-
VIT_00s0323g00050	25.53554922	-	Un	23319770	23320629	+	860	protein_coding	PF04043:Plant invertase/pectin methylesterase inhibitor	-
VIT_00s0323g00080	37.33203965	-	Un	23344145	23348465	+	2534	protein_coding	PF03144:Elongation factor Tu domain 2|PF00009:Elongation factor Tu GTP binding domain|PF14492:Elongation Factor G, domain II|PF00679:Elongation factor G C-terminus|PF03764:Elongation factor G, domain IV	GTP_EFTU
VIT_00s0323g00100	0.828481998	-	Un	23374306	23377586	+	2039	protein_coding	PF01650:Peptidase C13 family	-
VIT_00s0324g00040	13.26872691	-	Un	23409521	23422273	+	2037	protein_coding	PF00226:DnaJ domain|PF01556:DnaJ C terminal domain|PF00684:DnaJ central domain	DnaJ_C
VIT_00s0332g00010	312.3029032	-	Un	23666924	23669802	-	1666	protein_coding	PF01348:Type II intron maturase	-
VIT_00s0332g00030	337.2156874	-	Un	23670650	23671706	+	1057	protein_coding	-	-
VIT_00s0332g00040	39.79966793	-	Un	23672893	23675566	+	2674	protein_coding	-	-
VIT_00s0332g00050	321.9184042	-	Un	23703720	23709058	+	530	protein_coding	-	-
VIT_00s0332g00060	200.285275	-	Un	23717409	23719687	+	1670	protein_coding	PF02874:ATP synthase alpha/beta family, beta-barrel domain	ATP-synt_ab_N
VIT_00s0332g00080	45.78190761	-	Un	23719941	23722744	+	2177	protein_coding	-	-
VIT_00s0332g00090	25.52838407	-	Un	23722745	23724751	+	1919	protein_coding	-	-
VIT_00s0332g00110	618.8261747	-	Un	23737100	23739059	-	1960	protein_coding	PF00284:Lumenal portion of Cytochrome b559, alpha (gene psbE) subunit	-
VIT_00s0332g00120	580.6882106	-	Un	23739060	23739643	+	96	protein_coding	-	-
VIT_00s0332g00130	89.93261495	-	Un	23741422	23743947	-	2085	protein_coding	PF01578:Cytochrome C assembly protein	-
VIT_00s0332g00140	75.44046805	-	Un	23744422	23746084	-	1142	protein_coding	PF00346:Respiratory-chain NADH dehydrogenase, 49 Kd subunit	-
VIT_00s0332g00150	172.9178923	-	Un	23746085	23746338	-	254	protein_coding	-	-
VIT_00s0332g00160	125.5213773	-	Un	23746339	23749942	-	2086	protein_coding	-	-
VIT_00s0332g00170	14.56271374	-	Un	23750893	23751936	-	1044	protein_coding	-	-
VIT_00s0333g00040	45.3773449	-	Un	23795394	23797015	+	819	protein_coding	-	-
VIT_00s0333g00050	22.60979648	-	Un	23801993	23804537	-	523	protein_coding	PF14368:Probable lipid transfer	-
VIT_00s0333g00060	11.90828153	-	Un	23809297	23811577	+	993	protein_coding	-	-
VIT_00s0337g00040	18.12880267	-	Un	24052573	24053597	-	1025	protein_coding	PF04720:PDDEXK-like family of unknown function	-
VIT_00s0337g00060	30.0315519	-	Un	24067504	24068266	-	450	protein_coding	-	-
VIT_00s0338g00020	36.12285724	-	Un	24132518	24135618	+	795	protein_coding	PF09348:Domain of unknown function (DUF1990)	-
VIT_00s0338g00030	22.69175097	-	Un	24139468	24152300	-	2010	protein_coding	-	-
VIT_00s0340g00070	8.78686499	-	Un	24329986	24335397	+	769	protein_coding	PF04101:Glycosyltransferase family 28 C-terminal domain	-
VIT_00s0340g00080	8.123810892	-	Un	24337025	24352444	+	3535	protein_coding	PF08700:Vps51/Vps67	-
VIT_00s0341g00010	22.16480517	-	Un	24380150	24384327	+	1067	protein_coding	PF00782:Dual specificity phosphatase, catalytic domain	DSPc
VIT_00s0341g00020	8.830772295	-	Un	24386268	24394273	-	3252	protein_coding	PF13696:Zinc knuckle|PF08783:DWNN domain	-
VIT_00s0341g00030	19.60473649	-	Un	24399845	24407823	-	1034	protein_coding	PF01987:Mitochondrial biogenesis AIM24	-
VIT_00s0341g00040	1.874888784	-	Un	24409824	24415586	+	1802	protein_coding	PF03016:Exostosin family	-
VIT_00s0341g00050	10.39909244	-	Un	24415587	24430691	-	1462	protein_coding	PF00249:Myb-like DNA-binding domain	Myb_DNA-binding
VIT_00s0349g00020	9.658517978	-	Un	24907455	24915720	+	1749	protein_coding	PF04749:PLAC8 family	-
VIT_00s0349g00030	0.426207845	-	Un	24925384	24935794	+	7927	protein_coding	-	-
VIT_00s0349g00060	7.458166862	-	Un	24956007	24963932	-	2718	protein_coding	-	-
VIT_00s0353g00060	5.897390671	-	Un	25199833	25204702	+	2578	protein_coding	PF00954:S-locus glycoprotein domain|PF12398:Receptor serine/threonine kinase|PF07714:Protein tyrosine kinase|PF11883:Domain of unknown function (DUF3403)|PF01453:D-mannose binding lectin|PF08276:PAN-like domain	Pkinase_Tyr
VIT_00s0357g00020	8.297027477	-	Un	25293946	25300201	-	1018	protein_coding	PF07977:FabA-like domain	-
VIT_00s0357g00100	36.67021985	-	Un	25343181	25344815	+	691	protein_coding	PF01190:Pollen proteins Ole e I like	-
VIT_00s0361g00040	46.10923756	ANR	Un	25598897	25602162	+	1209	protein_coding	PF01370:NAD dependent epimerase/dehydratase family	Epimerase
VIT_00s0361g00080	3.381254592	-	Un	25635918	25648730	+	2498	protein_coding	-	-
VIT_00s0361g00090	2.101088053	-	Un	25650943	25653446	+	1608	protein_coding	PF03000:NPH3 family	-
VIT_00s0370g00040	5.847489673	-	Un	26060601	26066184	-	2600	protein_coding	PF03031:NLI interacting factor-like phosphatase	NIF
VIT_00s0370g00060	6.250785548	-	Un	26087449	26089018	-	1081	protein_coding	PF00561:alpha/beta hydrolase fold	Abhydrolase_1
VIT_00s0370g00090	6.839169208	-	Un	26098167	26102909	+	1976	protein_coding	-	-
VIT_00s0373g00010	29.99646831	-	Un	26252367	26255365	-	1070	protein_coding	PF03953:Tubulin C-terminal domain|PF00091:Tubulin/FtsZ family, GTPase domain	Tubulin
VIT_00s0373g00030	4.683138044	-	Un	26262771	26266530	-	2525	protein_coding	PF00069:Protein kinase domain|PF08263:Leucine rich repeat N-terminal domain	Pkinase
VIT_00s0373g00040	16.19852543	-	Un	26277395	26281907	+	1460	protein_coding	PF00056:lactate/malate dehydrogenase, NAD binding domain|PF02866:lactate/malate dehydrogenase, alpha/beta C-terminal domain	-
VIT_00s0379g00050	22.34490469	-	Un	26580070	26584498	+	1134	protein_coding	PF00106:short chain dehydrogenase	adh_short
VIT_00s0386g00020	17.47525649	-	Un	26937615	26941423	+	580	protein_coding	PF02046:Cytochrome c oxidase subunit VIa	-
VIT_00s0386g00050	8.752719142	-	Un	26970490	26971068	+	579	protein_coding	-	-
VIT_00s0389g00020	16.41210765	-	Un	27082538	27090101	+	2882	protein_coding	PF01756:Acyl-CoA oxidase	-
VIT_00s0389g00030	0.749789079	-	Un	27094002	27097225	+	2253	protein_coding	PF00067:Cytochrome P450	p450
VIT_00s0391g00020	21.31577028	-	Un	27143542	27146950	-	1268	protein_coding	PF13419:Haloacid dehalogenase-like hydrolase	-
VIT_00s0391g00050	81.05106336	-	Un	27159442	27161290	-	792	protein_coding	-	-
VIT_00s0391g00070	90.58930205	-	Un	27181313	27185595	+	1958	protein_coding	PF01474:Class-II DAHP synthetase family	-
VIT_00s0394g00030	24.89651717	-	Un	27272748	27275894	+	1832	protein_coding	-	-
VIT_00s0396g00010	660.6102548	-	Un	27320064	27321705	+	1611	protein_coding	-	-
VIT_00s0396g00020	593.210451	-	Un	27321706	27323066	+	1290	protein_coding	PF00146:NADH dehydrogenase	-
VIT_00s0396g00030	535.9546536	-	Un	27323067	27323936	+	747	protein_coding	-	-
VIT_00s0396g00050	844.9601474	-	Un	27348203	27350819	-	2617	protein_coding	-	-
VIT_00s0396g00060	96.95616921	-	Un	27350875	27352237	-	906	protein_coding	-	-
VIT_00s0399g00020	134.5244941	-	Un	27503825	27504734	+	766	protein_coding	-	-
VIT_00s0404g00050	10.30045606	-	Un	27716393	27718350	+	1312	protein_coding	PF14364:Domain of unknown function (DUF4408)|PF05553:Cotton fibre expressed protein	-
VIT_00s0404g00060	5.071205186	-	Un	27719300	27731996	-	2998	protein_coding	-	-
VIT_00s0404g00080	19.61991631	-	Un	27739738	27740598	+	861	protein_coding	PF03997:VPS28 protein	-
VIT_00s0407g00080	35.97390866	-	Un	27854723	27857074	-	1127	protein_coding	-	-
VIT_00s0415g00030	5.130118681	-	Un	28290680	28295392	+	2305	protein_coding	PF00012:Hsp70 protein	HSP70
VIT_00s0415g00040	80.4130808	-	Un	28296351	28304670	+	2815	protein_coding	PF07173:Protein of unknown function (DUF1399)	-
VIT_00s0415g00050	2.613627841	-	Un	28313887	28315995	-	1939	protein_coding	-	-
VIT_00s0415g00070	29.37869208	-	Un	28325444	28326410	-	575	protein_coding	-	-
VIT_00s0415g00080	2.11600183	-	Un	28328886	28332255	-	2395	protein_coding	PF14310:Fibronectin type III-like domain|PF01915:Glycosyl hydrolase family 3 C-terminal domain|PF00933:Glycosyl hydrolase family 3 N terminal domain	Glyco_hydro_3_C
VIT_00s0426g00010	7.281356872	-	Un	28689359	28693309	+	696	protein_coding	-	-
VIT_00s0429g00040	26.75725651	-	Un	28781371	28782415	+	947	protein_coding	PF14543:Xylanase inhibitor N-terminal	-
VIT_00s0434g00020	6.64414865	-	Un	28897735	28903314	-	2034	protein_coding	PF00481:Protein phosphatase 2C	PP2C
VIT_00s0434g00080	3.834903052	-	Un	28931224	28934847	+	1762	protein_coding	PF14543:Xylanase inhibitor N-terminal|PF14541:Xylanase inhibitor C-terminal	-
VIT_00s0438g00010	499.447503	-	Un	29057309	29063508	-	3017	protein_coding	PF02790:Cytochrome C oxidase subunit II, transmembrane domain|PF00116:Cytochrome C oxidase subunit II, periplasmic domain	-
VIT_00s0438g00020	2647.243285	-	Un	29075969	29076758	+	790	protein_coding	-	-
VIT_00s0438g00030	18.9033802	-	Un	29077219	29078201	+	983	protein_coding	-	-
VIT_00s0441g00010	0.867184186	-	Un	29089729	29121610	+	1948	protein_coding	PF00271:Helicase conserved C-terminal domain|PF00270:DEAD/DEAH box helicase	DEAD
VIT_00s0445g00020	1.082868458	-	Un	29202466	29210362	+	1560	protein_coding	PF16881:N-terminal domain of lipoyl synthase of Radical_SAM family|PF04055:Radical SAM superfamily	Radical_SAM
VIT_00s0455g00020	13.26655598	-	Un	29519461	29541598	+	4584	protein_coding	PF16529:WD40 region of Ge1, enhancer of mRNA-decapping protein	-
VIT_00s0455g00040	0.678423612	-	Un	29546591	29550978	+	2490	protein_coding	PF01501:Glycosyl transferase family 8	Glyco_transf_8
VIT_00s0463g00010	3.5548712	-	Un	29694084	29699952	+	2376	protein_coding	PF03106:WRKY DNA -binding domain	WRKY
VIT_00s0467g00010	1.314610735	-	Un	29787983	29791921	+	3855	protein_coding	PF00931:NB-ARC domain	NB-ARC
VIT_00s0471g00050	44.7160975	-	Un	29900547	29902983	-	1360	protein_coding	PF01842:ACT domain	ACT
VIT_00s0475g00030	2.122204515	-	Un	29971301	29975062	+	796	protein_coding	PF00249:Myb-like DNA-binding domain|PF14379:MYB-CC type transfactor, LHEQLE motif	Myb_DNA-binding
VIT_00s0475g00040	43.20014906	-	Un	29979299	29982390	+	1134	protein_coding	PF14379:MYB-CC type transfactor, LHEQLE motif|PF00249:Myb-like DNA-binding domain	Myb_DNA-binding
VIT_00s0476g00020	6.11502188	-	Un	30002426	30005740	+	3315	protein_coding	PF03732:Retrotransposon gag protein	Retrotrans_gag
VIT_00s0477g00040	33.02341703	-	Un	30043240	30044569	-	1330	protein_coding	PF07651:ANTH domain	-
VIT_00s0477g00070	11.29477506	-	Un	30064658	30072373	+	2393	protein_coding	PF00702:haloacid dehalogenase-like hydrolase|PF00122:E1-E2 ATPase|PF00690:Cation transporter/ATPase, N-terminus	E1-E2_ATPase
VIT_00s0480g00060	39.61171965	-	Un	30184418	30186464	-	2047	protein_coding	PF12142:Polyphenol oxidase middle domain|PF12143:Protein of unknown function (DUF_B2219)|PF00264:Common central domain of tyrosinase	-
VIT_00s0494g00010	15.06999604	-	Un	30596520	30600278	-	2354	protein_coding	PF08879:WRC|PF08880:QLQ	-
VIT_00s0499g00020	55.35245079	-	Un	30687608	30688431	+	824	protein_coding	-	-
VIT_00s0504g00010	245.2173089	-	Un	30749116	30749549	-	434	protein_coding	-	-
VIT_00s0505g00020	53.20550533	-	Un	30794549	30796709	+	635	protein_coding	-	-
VIT_00s0505g00030	343.0779364	-	Un	30797757	30802400	-	3299	protein_coding	PF00361:Proton-conducting membrane transporter	-
VIT_00s0505g00040	306.8054081	-	Un	30804048	30810786	+	6409	protein_coding	-	-
VIT_00s0505g00050	8692.384864	-	Un	30810787	30810992	-	206	protein_coding	-	-
VIT_00s0505g00060	1785.499308	-	Un	30810993	30811308	+	316	protein_coding	-	-
VIT_00s0508g00020	7.376745827	-	Un	30906442	30911769	+	1832	protein_coding	PF02256:Iron hydrogenase small subunit|PF02906:Iron only hydrogenase large subunit, C-terminal domain	Fe_hyd_lg_C
VIT_00s0510g00040	0.688376037	-	Un	30952336	30961739	+	2454	protein_coding	PF08159:NUC153 domain	-
VIT_00s0510g00050	8.655549757	-	Un	30964393	30966631	-	1171	protein_coding	PF14541:Xylanase inhibitor C-terminal	-
VIT_00s0516g00020	7.076555093	-	Un	31055721	31060441	+	1671	protein_coding	PF16880:N-terminal EH-domain containing protein|PF12763:Cytoskeletal-regulatory complex EF hand|PF00350:Dynamin family	-
VIT_00s0516g00030	2.167821359	-	Un	31061059	31067943	+	3117	protein_coding	PF00106:short chain dehydrogenase	adh_short
VIT_00s0524g00030	10.70516346	-	Un	31204932	31207533	+	1578	protein_coding	PF00514:Armadillo/beta-catenin-like repeat|PF04564:U-box domain	U-box
VIT_00s0527g00030	9.97603225	-	Un	31305969	31307239	-	1016	protein_coding	PF01190:Pollen proteins Ole e I like	-
VIT_00s0531g00050	38.21292436	-	Un	31407648	31413510	+	2564	protein_coding	PF02803:Thiolase, C-terminal domain|PF00108:Thiolase, N-terminal domain	Thiolase_N
VIT_00s0532g00030	22.18559767	-	Un	31429594	31430612	+	533	protein_coding	PF00085:Thioredoxin	-
VIT_00s0532g00050	12.60652832	-	Un	31431328	31437392	+	804	protein_coding	PF00010:Helix-loop-helix DNA-binding domain	HLH
VIT_00s0532g00060	13.04917327	-	Un	31437826	31439536	-	1424	protein_coding	PF01925:Sulfite exporter TauE/SafE	-
VIT_00s0533g00020	16.58183847	-	Un	31460974	31463790	-	1630	protein_coding	PF01494:FAD binding domain	FAD_binding_3
VIT_00s0533g00040	1.440131964	-	Un	31467857	31477331	+	1173	protein_coding	-	-
VIT_00s0533g00050	64.57153961	-	Un	31477477	31478287	-	811	protein_coding	-	-
VIT_00s0551g00010	139.481405	-	Un	31651873	31654908	-	1090	protein_coding	PF00694:Aconitase C-terminal domain	-
VIT_00s0551g00020	86.20843422	-	Un	31658167	31661963	+	823	protein_coding	PF00827:Ribosomal L15	-
VIT_00s0558g00020	3.780077859	-	Un	31775394	31789708	-	4022	protein_coding	-	-
VIT_00s0558g00030	12.1867771	-	Un	31793999	31799640	-	1802	protein_coding	PF05577:Serine carboxypeptidase S28	Peptidase_S28
VIT_00s0566g00010	4.762992841	-	Un	31957114	31983091	+	1064	protein_coding	PF13911:AhpC/TSA antioxidant enzyme	-
VIT_00s0585g00020	11.82814942	-	Un	32347376	32353335	+	1571	protein_coding	PF00781:Diacylglycerol kinase catalytic domain	-
VIT_00s0586g00010	1.646466661	-	Un	32374706	32389636	+	3078	protein_coding	-	-
VIT_00s0586g00020	22.75706977	-	Un	32391628	32400392	+	1930	protein_coding	PF06159:Protein of unknown function (DUF974)	-
VIT_00s0587g00030	9.857183337	-	Un	32423659	32425132	+	1371	protein_coding	-	-
VIT_00s0590g00010	9.517041095	-	Un	32437527	32438591	+	1065	protein_coding	PF03100:CcmE	-
VIT_00s0591g00020	31.93336095	-	Un	32489881	32490409	+	529	protein_coding	PF01474:Class-II DAHP synthetase family	-
VIT_00s0598g00040	16.93508566	-	Un	32660864	32661262	+	399	protein_coding	-	-
VIT_00s0601g00030	20.31192137	-	Un	32728257	32734658	-	998	protein_coding	PF00025:ADP-ribosylation factor family	Arf
VIT_00s0612g00030	4.213656097	-	Un	32920772	32933252	-	8419	protein_coding	-	-
VIT_00s0616g00020	81.61664737	-	Un	33003176	33006583	+	890	protein_coding	PF01245:Ribosomal protein L19	-
VIT_00s0620g00020	159.3860043	-	Un	33087352	33093234	+	1558	protein_coding	PF09598:Stm1|PF04774:Hyaluronan / mRNA binding family	-
VIT_00s0625g00040	21.07829512	-	Un	33166366	33167937	-	561	protein_coding	-	-
VIT_00s0629g00010	147.3446074	-	Un	33175559	33176372	-	814	protein_coding	PF00361:Proton-conducting membrane transporter	-
VIT_00s0629g00020	248.7570802	-	Un	33177876	33183469	-	3864	protein_coding	PF00361:Proton-conducting membrane transporter	-
VIT_00s0630g00010	12.20093417	-	Un	33211505	33219224	+	1523	protein_coding	PF01764:Lipase (class 3)	Lipase_3
VIT_00s0647g00010	1.007319496	-	Un	33526487	33548197	-	1677	protein_coding	-	-
VIT_00s0652g00020	33.04680265	-	Un	33587059	33589243	-	869	protein_coding	PF06749:Protein of unknown function (DUF1218)	-
VIT_00s0652g00030	2.544088546	-	Un	33590051	33599245	-	3320	protein_coding	-	-
VIT_00s0658g00020	2.708039106	-	Un	33709111	33712423	+	3119	protein_coding	PF13855:Leucine rich repeat|PF07714:Protein tyrosine kinase	Pkinase_Tyr
VIT_00s0662g00010	7.694419353	-	Un	33744690	33750935	-	2415	protein_coding	PF02770:Acyl-CoA dehydrogenase, middle domain|PF00441:Acyl-CoA dehydrogenase, C-terminal domain|PF01756:Acyl-CoA oxidase	-
VIT_00s0662g00030	1.0518523	-	Un	33763132	33765774	+	1606	protein_coding	PF00847:AP2 domain	AP2
VIT_00s0662g00040	30.16562133	-	Un	33765775	33767230	+	1456	protein_coding	PF00847:AP2 domain	AP2
VIT_00s0670g00010	32.55720147	-	Un	33933940	33943300	-	2283	protein_coding	PF00118:TCP-1/cpn60 chaperonin family	-
VIT_00s0682g00010	21.47383213	-	Un	34117594	34118842	-	708	protein_coding	PF06068:TIP49 C-terminus	-
VIT_00s0682g00020	37.6789917	-	Un	34118843	34119424	-	269	protein_coding	-	-
VIT_00s0682g00030	3.251732039	-	Un	34128196	34129641	-	1039	protein_coding	-	-
VIT_00s0684g00030	36.20999093	-	Un	34169552	34172479	-	1073	protein_coding	PF00581:Rhodanese-like domain	Rhodanese
VIT_00s0698g00010	42.16000621	-	Un	34388291	34393188	-	1763	protein_coding	PF06628:Catalase-related immune-responsive|PF00199:Catalase	Catalase
VIT_00s0704g00010	71.17730875	-	Un	34446541	34447555	-	356	protein_coding	-	-
VIT_00s0726g00010	10.30045606	-	Un	34678393	34691483	-	492	protein_coding	PF13920:Zinc finger, C3HC4 type (RING finger)	-
VIT_00s0732g00010	26.27417338	-	Un	34773520	34774894	-	1093	protein_coding	PF00046:Homeobox domain|PF02183:Homeobox associated leucine zipper	Homeobox
VIT_00s0733g00010	2724.481626	-	Un	34796811	34798389	+	1405	protein_coding	PF02874:ATP synthase alpha/beta family, beta-barrel domain|PF00306:ATP synthase alpha/beta chain, C terminal domain|PF00006:ATP synthase alpha/beta family, nucleotide-binding domain	ATP-synt_ab
VIT_00s0734g00020	0.729078461	-	Un	34806780	34813926	+	2317	protein_coding	-	-
VIT_00s0759g00010	60.24159742	-	Un	35090330	35100019	+	1346	protein_coding	PF01379:Porphobilinogen deaminase, dipyromethane cofactor binding domain|PF03900:Porphobilinogen deaminase, C-terminal domain	-
VIT_00s0769g00010	19.83492909	-	Un	35197800	35203152	-	2044	protein_coding	PF13414:TPR repeat|PF00254:FKBP-type peptidyl-prolyl cis-trans isomerase	FKBP_C
VIT_00s0776g00010	27.90832994	-	Un	35271322	35274390	+	1029	protein_coding	PF07714:Protein tyrosine kinase	Pkinase_Tyr
VIT_00s0779g00010	2.565987029	-	Un	35291425	35294562	-	1975	protein_coding	-	-
VIT_00s0780g00030	27.92189743	-	Un	35319284	35319652	-	242	protein_coding	-	-
VIT_00s0802g00020	9.015475887	-	Un	35515451	35518041	-	1499	protein_coding	PF14009:Domain of unknown function (DUF4228)	-
VIT_00s0804g00020	5.714732051	-	Un	35552790	35555514	+	1478	protein_coding	PF04784:Protein of unknown function, DUF547|PF14389:Leucine-zipper of ternary complex factor MIP1	-
VIT_00s0805g00010	18.49570943	-	Un	35558374	35560218	-	274	protein_coding	-	-
VIT_00s0818g00010	14.61872418	-	Un	35709767	35713241	+	1040	protein_coding	PF04046:PSP	-
VIT_00s0854g00010	3.242370047	-	Un	36159908	36160428	+	521	protein_coding	-	-
VIT_00s0854g00030	23.38719098	-	Un	36161414	36170408	+	939	protein_coding	-	-
VIT_00s0854g00040	12.74924373	-	Un	36170409	36171203	-	795	protein_coding	PF00361:Proton-conducting membrane transporter	-
VIT_00s0862g00020	18.83949585	-	Un	36247902	36252143	+	807	protein_coding	-	-
VIT_00s0866g00010	2.627176974	-	Un	36301871	36308404	+	6430	protein_coding	-	-
VIT_00s0868g00010	41.05163534	-	Un	36314235	36315880	+	1646	protein_coding	PF04504:Protein of unknown function, DUF573	-
VIT_00s0873g00010	738.3823728	-	Un	36397628	36398096	-	469	protein_coding	PF00164:Ribosomal protein S12/S23	Ribosomal_S12
VIT_00s0873g00020	399.177948	-	Un	36398097	36398972	-	876	protein_coding	-	-
VIT_00s0878g00020	1.168643926	-	Un	36421267	36430023	+	2891	protein_coding	PF05691:Raffinose synthase or seed imbibition protein Sip1	-
VIT_00s0904g00010	674.1689601	-	Un	36673516	36674657	-	877	protein_coding	PF05757:Oxygen evolving enhancer protein 3 (PsbQ)	-
VIT_00s0916g00010	29.79977586	-	Un	36806795	36807701	+	907	protein_coding	PF13920:Zinc finger, C3HC4 type (RING finger)	-
VIT_00s0920g00020	2.042653923	-	Un	36847235	36852808	+	1654	protein_coding	-	-
VIT_00s0941g00020	3.481246356	-	Un	37002503	37008102	+	1941	protein_coding	PF16312:Coiled-coil region of Oberon|PF07227:PHD - plant homeodomain finger protein	-
VIT_00s0956g00010	18.1642451	-	Un	37114890	37115760	+	744	protein_coding	PF01746:tRNA (Guanine-1)-methyltransferase	-
VIT_00s0956g00030	1.856345928	-	Un	37120731	37121640	-	910	protein_coding	PF13837:Myb/SANT-like DNA-binding domain	-
VIT_00s0958g00020	20.07854351	-	Un	37148398	37150485	-	1262	protein_coding	PF00254:FKBP-type peptidyl-prolyl cis-trans isomerase|PF13414:TPR repeat	FKBP_C
VIT_00s1003g00010	41.9521886	-	Un	37507231	37508727	-	604	protein_coding	PF04570:zinc-finger of the FCS-type, C2-C2	-
VIT_00s1188g00010	7.053339434	-	Un	37731112	37733432	+	1437	protein_coding	-	-
VIT_00s1194g00020	3.345098603	-	Un	37796695	37797435	+	505	protein_coding	-	-
VIT_00s1206g00010	67.21588896	-	Un	37881841	37883172	+	1332	protein_coding	PF14543:Xylanase inhibitor N-terminal|PF14541:Xylanase inhibitor C-terminal	-
VIT_00s1206g00020	9.757543938	-	Un	37886565	37891222	-	1385	protein_coding	-	-
VIT_00s1217g00010	13.39175941	-	Un	37984234	37988088	+	1766	protein_coding	PF01474:Class-II DAHP synthetase family	-
VIT_00s1231g00010	5.100467374	-	Un	38051082	38055620	+	1656	protein_coding	PF02403:Seryl-tRNA synthetase N-terminal domain	-
VIT_00s1286g00020	6.318983021	-	Un	38359343	38360563	-	802	protein_coding	PF00679:Elongation factor G C-terminus|PF03764:Elongation factor G, domain IV	-
VIT_00s1306g00010	8.510200475	-	Un	38416782	38422686	+	3176	protein_coding	-	-
VIT_00s1322g00010	7.507887975	-	Un	38531505	38532486	-	900	protein_coding	PF03953:Tubulin C-terminal domain|PF00091:Tubulin/FtsZ family, GTPase domain	Tubulin_C
VIT_00s1328g00020	16.89274794	-	Un	38581446	38582032	-	500	protein_coding	-	-
VIT_00s1339g00010	53.18087315	-	Un	38669765	38671819	-	540	protein_coding	PF00445:Ribonuclease T2 family	Ribonuclease_T2
VIT_00s1348g00020	85.21564244	-	Un	38712109	38717978	+	337	protein_coding	PF04784:Protein of unknown function, DUF547	-
VIT_00s1349g00010	6.98936102	-	Un	38718676	38725395	-	3142	protein_coding	PF03552:Cellulose synthase	-
VIT_00s1352g00010	15.98178613	-	Un	38747500	38748788	-	1057	protein_coding	PF00249:Myb-like DNA-binding domain	Myb_DNA-binding
VIT_00s1353g00010	33.32482913	-	Un	38754848	38758800	+	3447	protein_coding	PF08263:Leucine rich repeat N-terminal domain|PF07714:Protein tyrosine kinase|PF13855:Leucine rich repeat	Pkinase_Tyr
VIT_00s1403g00010	1.128440076	-	Un	39036169	39041494	+	2994	protein_coding	PF04782:Protein of unknown function (DUF632)|PF04783:Protein of unknown function (DUF630)	-
VIT_00s1406g00010	14.71260708	-	Un	39060576	39066649	-	1263	protein_coding	PF13925:con80 domain of Katanin	-
VIT_00s1448g00010	4.854237915	-	Un	39187674	39188021	+	348	protein_coding	PF00589:Phage integrase family	Phage_integrase
VIT_00s1463g00010	23.27740858	-	Un	39250661	39252618	+	508	protein_coding	-	-
VIT_00s1491g00020	110.7721177	-	Un	39307184	39309944	-	549	protein_coding	-	-
VIT_00s1546g00010	44.38970262	-	Un	39548592	39550133	-	685	protein_coding	PF01553:Acyltransferase	Acyltransferase
VIT_00s1557g00020	1.390349625	-	Un	39596861	39598075	-	1215	protein_coding	PF00139:Legume lectin domain	-
VIT_00s1569g00010	8.82896234	-	Un	39644005	39644578	+	574	protein_coding	PF00183:Hsp90 protein	-
VIT_00s1623g00010	14.29166493	-	Un	39879844	39882298	-	591	protein_coding	PF04502:Family of unknown function (DUF572)	-
VIT_00s1665g00010	13.74991112	-	Un	40069972	40072853	+	860	protein_coding	PF01027:Inhibitor of apoptosis-promoting Bax1	-
VIT_00s1674g00010	51.67953482	-	Un	40113882	40117844	+	523	protein_coding	PF13344:Haloacid dehalogenase-like hydrolase	-
VIT_00s1682g00020	3.097692166	-	Un	40150170	40152129	-	1636	protein_coding	PF00067:Cytochrome P450	p450
VIT_00s1688g00010	17.94373833	-	Un	40171851	40173168	+	1318	protein_coding	-	-
VIT_00s1707g00010	123.2855828	-	Un	40237402	40238045	-	644	protein_coding	-	-
VIT_00s1711g00020	30.60280425	-	Un	40254268	40255095	-	828	protein_coding	-	-
VIT_00s1739g00010	177.8847991	-	Un	40347305	40348643	+	1339	protein_coding	-	-
VIT_00s1764g00010	3.187310933	-	Un	40403636	40405042	+	1060	protein_coding	PF00155:Aminotransferase class I and II	Aminotran_1_2
VIT_00s1914g00010	3.729083431	-	Un	40684407	40684859	+	453	protein_coding	-	-
VIT_00s1995g00010	5.896247101	-	Un	40854331	40857313	+	1719	protein_coding	PF01293:Phosphoenolpyruvate carboxykinase	-
VIT_00s2032g00010	73.56519266	-	Un	40914570	40915189	+	620	protein_coding	-	-
VIT_00s2085g00010	7.246650691	-	Un	41029283	41031611	-	2098	protein_coding	PF07714:Protein tyrosine kinase	Pkinase_Tyr
VIT_00s2086g00010	143.2211239	-	Un	41034442	41035462	-	920	protein_coding	PF03171:2OG-Fe(II) oxygenase superfamily	2OG-FeII_Oxy
VIT_00s2125g00010	31.28286656	-	Un	41122388	41123566	+	756	protein_coding	PF04116:Fatty acid hydroxylase superfamily	-
VIT_00s2262g00010	6.997824334	-	Un	41485749	41488053	+	1207	protein_coding	PF00271:Helicase conserved C-terminal domain	Helicase_C
VIT_00s2269g00010	66.01555674	-	Un	41505258	41507600	+	1868	protein_coding	PF00514:Armadillo/beta-catenin-like repeat	Arm
VIT_00s2341g00010	39.74764222	-	Un	41713273	41714884	-	255	protein_coding	-	-
VIT_00s2349g00010	5.057708965	-	Un	41738303	41739638	+	1336	protein_coding	PF00153:Mitochondrial carrier protein	Mito_carr
VIT_00s2377g00010	4.026876745	-	Un	41822757	41824306	-	839	protein_coding	PF11210:Protein of unknown function (DUF2996)	-
VIT_00s2395g00010	40.80373899	-	Un	41873719	41874125	-	207	protein_coding	-	-
VIT_00s2440g00010	1698.48902	-	Un	42009191	42010762	+	1100	protein_coding	-	-
VIT_00s2483g00010	2.755750072	-	Un	42132887	42133782	-	613	protein_coding	-	-
VIT_00s2563g00010	1.316660011	-	Un	42361889	42363598	-	1283	protein_coding	-	-
VIT_00s2582g00010	49.06607286	-	Un	42416346	42417618	+	482	protein_coding	PF13266:Protein of unknown function (DUF4057)	-
VIT_00s2608g00010	1714.440899	-	Un	42485068	42487215	+	2148	protein_coding	PF00421:Photosystem II protein|PF00284:Lumenal portion of Cytochrome b559, alpha (gene psbE) subunit	-
VIT_00s2608g00020	122.6086544	-	Un	42487216	42487339	+	124	protein_coding	-	-
VIT_00s2623g00010	11.71751302	-	Un	42527208	42528778	+	865	protein_coding	PF02136:Nuclear transport factor 2 (NTF2) domain	-
VIT_00s2837g00010	32.97383232	-	Un	43093035	43094587	-	666	protein_coding	PF00125:Core histone H2A/H2B/H3/H4	Histone
VIT_00s2864g00010	13.17687047	-	Un	43161347	43163342	-	641	protein_coding	-	-
VIT_00s2887g00010	43.53801016	-	Un	43218988	43219181	+	194	protein_coding	-	-
VIT_01s0010g00020	16.87667492	-	1	14353846	14356865	-	2102	protein_coding	PF03352:Methyladenine glycosylase	-
VIT_01s0010g00240	3.486635282	-	1	14670356	14678190	+	1938	protein_coding	PF06418:CTP synthase N-terminus|PF00117:Glutamine amidotransferase class-I	CTP_synth_N
VIT_01s0010g00330	12.2411217	-	1	14812106	14816337	-	3312	protein_coding	PF13855:Leucine rich repeat|PF00069:Protein kinase domain|PF08263:Leucine rich repeat N-terminal domain	Pkinase
VIT_01s0010g00380	3.14074995	-	1	14955665	14959548	-	3765	protein_coding	PF00069:Protein kinase domain|PF08263:Leucine rich repeat N-terminal domain|PF13855:Leucine rich repeat	Pkinase
VIT_01s0010g00510	22.85611653	-	1	15304699	15307775	+	813	protein_coding	PF04398:Protein of unknown function, DUF538	-
VIT_01s0010g00560	8.082654518	-	1	15492141	15497102	-	1881	protein_coding	-	-
VIT_01s0010g00570	13.30137633	-	1	15497306	15497946	-	381	protein_coding	-	-
VIT_01s0010g00600	27.59125838	-	1	15655668	15658116	+	2449	protein_coding	PF00454:Phosphatidylinositol 3- and 4-kinase	PI3_PI4_kinase
VIT_01s0010g00680	51.36747835	-	1	15794446	15805337	+	2598	protein_coding	PF00183:Hsp90 protein|PF02518:Histidine kinase-, DNA gyrase B-, and HSP90-like ATPase	HATPase_c
VIT_01s0010g00690	0.930217398	-	1	15828712	15858003	+	3632	protein_coding	PF00940:DNA-dependent RNA polymerase|PF14700:DNA-directed RNA polymerase N-terminal	-
VIT_01s0010g00750	2.044301889	-	1	15925062	15931423	+	2479	protein_coding	-	-
VIT_01s0010g00820	0.811371179	-	1	16157069	16169140	-	2082	protein_coding	PF12697:Alpha/beta hydrolase family|PF13378:Enolase C-terminal domain-like	-
VIT_01s0010g00940	36.51447223	-	1	16474223	16475882	+	879	protein_coding	-	-
VIT_01s0010g00950	17.82353241	-	1	16476444	16490915	-	1706	protein_coding	PF01066:CDP-alcohol phosphatidyltransferase	CDP-OH_P_transf
VIT_01s0010g00990	81.36099009	-	1	16536015	16537239	+	1225	protein_coding	PF01536:Adenosylmethionine decarboxylase	SAM_decarbox
VIT_01s0010g01000	8.637110154	-	1	16552366	16555911	+	2347	protein_coding	PF00069:Protein kinase domain|PF08263:Leucine rich repeat N-terminal domain|PF13855:Leucine rich repeat	Pkinase
VIT_01s0010g01120	43.17635257	-	1	16712452	16716293	-	313	protein_coding	-	-
VIT_01s0010g01130	13.10240838	-	1	16739777	16743243	-	1805	protein_coding	PF03446:NAD binding domain of 6-phosphogluconate dehydrogenase|PF00393:6-phosphogluconate dehydrogenase, C-terminal domain	NAD_binding_2
VIT_01s0010g01140	15.74557065	-	1	16795363	16796369	+	751	protein_coding	PF13508:Acetyltransferase (GNAT) domain	-
VIT_01s0010g01170	24.67732103	-	1	16894957	16897135	+	753	protein_coding	PF02325:YGGT family	-
VIT_01s0010g01200	27.44163545	-	1	16927438	16938407	-	2093	protein_coding	PF01565:FAD binding domain	FAD_binding_4
VIT_01s0010g01220	8.379339258	-	1	16974431	16987340	+	1008	protein_coding	PF11267:Domain of unknown function (DUF3067)	-
VIT_01s0010g01230	3.00315519	-	1	17019740	17056466	+	2250	protein_coding	-	-
VIT_01s0010g01260	21.11593493	-	1	17139884	17140283	-	400	protein_coding	-	-
VIT_01s0010g01380	4.607113075	-	1	17305092	17311556	-	2200	protein_coding	PF12796:Ankyrin repeats (3 copies)|PF13962:Domain of unknown function	-
VIT_01s0010g01430	5.44927353	-	1	17453851	17470739	-	2790	protein_coding	-	-
VIT_01s0010g01440	7.56391699	-	1	17507923	17552624	+	2680	protein_coding	PF00397:WW domain|PF01846:FF domain	FF
VIT_01s0010g01460	1.241201171	-	1	17594007	17595367	+	1361	protein_coding	PF13041:PPR repeat family	-
VIT_01s0010g01590	16.61295088	-	1	17914004	17930659	+	1932	protein_coding	-	-
VIT_01s0010g01770	7.606490631	-	1	18179499	18183934	+	2665	protein_coding	PF15663:Zinc-finger containing family	-
VIT_01s0010g01780	0.840853556	-	1	18206450	18208458	+	2009	protein_coding	PF12854:PPR repeat|PF13041:PPR repeat family|PF01535:PPR repeat	PPR
VIT_01s0010g01810	18.07454512	-	1	18321134	18322348	+	1215	protein_coding	PF14559:Tetratricopeptide repeat	-
VIT_01s0010g01850	2.011182261	-	1	18394914	18440368	-	14279	protein_coding	PF13361:UvrD-like helicase C-terminal domain|PF13086:AAA domain|PF00580:UvrD/REP helicase N-terminal domain|PF13087:AAA domain	UvrD-helicase
VIT_01s0010g01870	185.182377	-	1	18461928	18463617	-	821	protein_coding	PF04535:Domain of unknown function (DUF588)	-
VIT_01s0010g01900	20.82097117	-	1	18521161	18526595	+	1217	protein_coding	PF01535:PPR repeat|PF13041:PPR repeat family|PF12854:PPR repeat	PPR
VIT_01s0010g02030	31.53312949	-	1	18696368	18697251	-	375	protein_coding	-	-
VIT_01s0010g02070	6.5181021	-	1	18906763	18909701	+	1555	protein_coding	-	-
VIT_01s0010g02140	6.703471406	-	1	19097142	19129534	+	2520	protein_coding	-	-
VIT_01s0010g02170	8.082654518	-	1	19156220	19162102	-	1254	protein_coding	PF02517:CAAX protease self-immunity	-
VIT_01s0010g02180	2.367174348	-	1	19163419	19171838	-	5709	protein_coding	-	-
VIT_01s0010g02280	5.345806311	-	1	19233570	19241519	+	948	protein_coding	-	-
VIT_01s0010g02310	49.68455277	-	1	19287883	19288086	+	204	protein_coding	-	-
VIT_01s0010g02360	10.25134249	-	1	19418408	19452712	-	2307	protein_coding	PF01432:Peptidase family M3	Peptidase_M3
VIT_01s0010g02370	3.25737523	-	1	19466244	19475390	+	2593	protein_coding	PF17004:Putative TPR-like repeat|PF08492:SRP72 RNA-binding domain	-
VIT_01s0010g02380	10.04141396	-	1	19479642	19483455	+	2187	protein_coding	-	-
VIT_01s0010g02390	7.474667232	-	1	19487491	19493493	+	678	protein_coding	-	-
VIT_01s0010g02420	25.41093543	-	1	19500101	19509376	+	1529	protein_coding	PF13837:Myb/SANT-like DNA-binding domain	-
VIT_01s0010g02460	14.7749982	-	1	19543650	19546617	+	1372	protein_coding	PF02800:Glyceraldehyde 3-phosphate dehydrogenase, C-terminal domain|PF00044:Glyceraldehyde 3-phosphate dehydrogenase, NAD binding domain	-
VIT_01s0010g02480	6.951748125	-	1	19566163	19569468	+	2430	protein_coding	PF12796:Ankyrin repeats (3 copies)|PF13857:Ankyrin repeats (many copies)	-
VIT_01s0010g02550	28.98798446	-	1	19607521	19610854	-	2331	protein_coding	PF00069:Protein kinase domain	Pkinase
VIT_01s0010g02600	1.108811811	-	1	19653020	19663790	+	3047	protein_coding	PF16725:Nucleolin binding domain|PF00004:ATPase family associated with various cellular activities (AAA)	AAA
VIT_01s0010g02870	6.482962478	-	1	19912529	19914625	+	1824	protein_coding	PF00004:ATPase family associated with various cellular activities (AAA)|PF14363:Domain associated at C-terminal with AAA	AAA
VIT_01s0010g02900	91.56816642	-	1	19942816	19949698	+	1070	protein_coding	PF00227:Proteasome subunit	Proteasome
VIT_01s0010g02910	10.9356801	-	1	19949699	19957719	+	2935	protein_coding	PF08263:Leucine rich repeat N-terminal domain|PF00069:Protein kinase domain	Pkinase
VIT_01s0010g02960	31.13870589	-	1	20006007	20011025	+	651	protein_coding	-	-
VIT_01s0010g03090	6.730178463	-	1	20143700	20144271	+	502	protein_coding	PF00056:lactate/malate dehydrogenase, NAD binding domain	-
VIT_01s0010g03210	1.481819995	-	1	20413726	20446956	-	1140	protein_coding	PF13855:Leucine rich repeat	-
VIT_01s0010g03240	14.19558651	-	1	20498693	20499049	-	357	protein_coding	-	-
VIT_01s0010g03310	4.745153917	-	1	20653465	20660496	-	1424	protein_coding	PF13874:Nucleoporin complex subunit 54	-
VIT_01s0010g03330	52.65272086	-	1	20663845	20665742	-	385	protein_coding	-	-
VIT_01s0010g03350	1.033195593	-	1	20690942	20695040	+	1635	protein_coding	PF03193:Protein of unknown function, DUF258	-
VIT_01s0010g03380	86.92017957	-	1	20708539	20712389	-	894	protein_coding	PF00237:Ribosomal protein L22p/L17e	-
VIT_01s0010g03400	2.095874435	-	1	20746186	20750187	+	1612	protein_coding	PF03016:Exostosin family	-
VIT_01s0010g03560	3.189316792	-	1	20910124	20913498	+	1589	protein_coding	PF00067:Cytochrome P450	p450
VIT_01s0010g03570	13.84651471	-	1	20923359	20932771	+	2074	protein_coding	PF03031:NLI interacting factor-like phosphatase	NIF
VIT_01s0010g03600	72.28878624	-	1	20940834	20943043	+	888	protein_coding	PF05755:Rubber elongation factor protein (REF)	-
VIT_01s0010g03610	6.000976179	-	1	20944658	20953480	-	563	protein_coding	-	-
VIT_01s0010g03620	727.7841268	-	1	20954792	20957007	-	1077	protein_coding	PF00504:Chlorophyll A-B binding protein	-
VIT_01s0010g03630	23.92095123	-	1	20997839	20999698	+	1483	protein_coding	PF01753:MYND finger	zf-MYND
VIT_01s0010g03640	32.03797024	-	1	21001446	21002025	-	580	protein_coding	-	-
VIT_01s0010g03670	6.655929056	-	1	21029915	21031390	+	1269	protein_coding	-	-
VIT_01s0010g03680	9.48143009	-	1	21033979	21035047	-	1069	protein_coding	PF04669:Polysaccharide biosynthesis	-
VIT_01s0010g03700	32.59506734	-	1	21055713	21062986	+	1192	protein_coding	PF00641:Zn-finger in Ran binding protein and others	zf-RanBP
VIT_01s0010g03730	6.150272309	-	1	21087951	21095392	+	1648	protein_coding	PF00646:F-box domain	F-box
VIT_01s0010g03750	120.4526375	-	1	21108389	21110665	-	575	protein_coding	PF06624:Ribosome associated membrane protein RAMP4	-
VIT_01s0010g03780	5.444882496	-	1	21156000	21161969	+	3723	protein_coding	PF02518:Histidine kinase-, DNA gyrase B-, and HSP90-like ATPase|PF03924:CHASE domain|PF00072:Response regulator receiver domain|PF00512:His Kinase A (phospho-acceptor) domain	HATPase_c
VIT_01s0010g03790	46.3449875	-	1	21171238	21174927	+	729	protein_coding	PF02136:Nuclear transport factor 2 (NTF2) domain	-
VIT_01s0010g03830	62.18189427	-	1	21186425	21192801	-	652	protein_coding	-	-
VIT_01s0010g03850	17.70278444	-	1	21202170	21215499	-	3149	protein_coding	PF13637:Ankyrin repeats (many copies)|PF03859:CG-1 domain|PF01833:IPT/TIG domain	CG-1
VIT_01s0010g03920	3.213585531	-	1	21434919	21451878	-	1577	protein_coding	PF07889:Protein of unknown function (DUF1664)	-
VIT_01s0010g03960	5.731212195	-	1	21491957	21495686	-	1179	protein_coding	-	-
VIT_01s0010g03980	8.574998956	-	1	21505067	21506248	-	1182	protein_coding	-	-
VIT_01s0011g00020	26.81388562	-	1_random	28094	28408	+	315	protein_coding	-	-
VIT_01s0011g00030	3.278023534	-	1	33171	36056	+	1546	protein_coding	PF01842:ACT domain	ACT
VIT_01s0011g00060	75.6391699	-	1	60839	61441	-	603	protein_coding	-	-
VIT_01s0011g00070	5.006082696	-	1	93202	107691	-	3037	protein_coding	PF04147:Nop14-like family	-
VIT_01s0011g00120	8.432320105	-	1	220849	222050	+	1202	protein_coding	-	-
VIT_01s0011g00130	6.565754337	-	1	231616	236216	+	1801	protein_coding	PF03110:SBP domain	SBP
VIT_01s0011g00160	26.08918601	-	1	258838	261831	-	1295	protein_coding	PF03214:Reversibly glycosylated polypeptide	-
VIT_01s0011g00190	3.543933135	-	1	284363	287490	-	1430	protein_coding	PF00067:Cytochrome P450	p450
VIT_01s0011g00210	25.80836491	-	1	297114	301962	+	720	protein_coding	PF00173:Cytochrome b5-like Heme/Steroid binding domain	-
VIT_01s0011g00250	37.50738228	-	1	312475	317120	-	1171	protein_coding	PF01182:Glucosamine-6-phosphate isomerases/6-phosphogluconolactonase	-
VIT_01s0011g00270	20.35270837	-	1_random	315715	320272	-	913	protein_coding	PF03776:Septum formation topological specificity factor MinE	-
VIT_01s0011g00370	53.08607659	-	1	390763	395192	-	891	protein_coding	-	-
VIT_01s0011g00390	12.6398202	-	1	400519	418459	-	2272	protein_coding	PF13537:Glutamine amidotransferase domain|PF00733:Asparagine synthase	-
VIT_01s0011g00400	2.586944555	-	1	419906	428841	+	1959	protein_coding	PF00076:RNA recognition motif. (a.k.a. RRM, RBD, or RNP domain)|PF02136:Nuclear transport factor 2 (NTF2) domain	RRM_1
VIT_01s0011g00420	10.42762219	-	1	442062	445496	-	2754	protein_coding	PF08263:Leucine rich repeat N-terminal domain|PF13855:Leucine rich repeat|PF00069:Protein kinase domain	Pkinase
VIT_01s0011g00490	2.155374538	-	1	475582	481450	-	3135	protein_coding	PF14380:Wall-associated receptor kinase C-terminal|PF13041:PPR repeat family|PF13947:Wall-associated receptor kinase galacturonan-binding	-
VIT_01s0011g00560	49.57654288	-	1_random	519340	520865	-	920	protein_coding	PF05558:DREPP plasma membrane polypeptide	-
VIT_01s0011g00570	73.239058	-	1	523912	525943	-	1061	protein_coding	PF07983:X8 domain	-
VIT_01s0011g00580	16.94626246	-	1	529787	543820	+	1894	protein_coding	PF13041:PPR repeat family	-
VIT_01s0011g00610	4.171048875	-	1	558179	562815	+	810	protein_coding	-	-
VIT_01s0011g00640	19.46489475	-	1	573650	579327	-	1215	protein_coding	PF13855:Leucine rich repeat	-
VIT_01s0011g00680	84.57803436	-	1	599218	602876	+	739	protein_coding	PF01090:Ribosomal protein S19e	-
VIT_01s0011g00690	14.2997302	-	1	606058	607829	+	1772	protein_coding	PF00984:UDP-glucose/GDP-mannose dehydrogenase family, central domain|PF03720:UDP-glucose/GDP-mannose dehydrogenase family, UDP binding domain|PF03721:UDP-glucose/GDP-mannose dehydrogenase family, NAD binding domain	-
VIT_01s0011g00700	5.370083361	-	1	609375	613576	+	2202	protein_coding	-	-
VIT_01s0011g00720	19.30019308	-	1	628681	633595	-	1663	protein_coding	PF03106:WRKY DNA -binding domain	WRKY
VIT_01s0011g00770	4.301536399	-	1	688252	696215	+	2749	protein_coding	PF02492:CobW/HypB/UreG, nucleotide-binding domain|PF08433:Chromatin associated protein KTI12|PF07683:Cobalamin synthesis protein cobW C-terminal domain	-
VIT_01s0011g00780	3.817570157	-	1	697929	707631	-	2655	protein_coding	PF03141:Putative S-adenosyl-L-methionine-dependent methyltransferase	-
VIT_01s0011g00830	62.20574617	-	1	729283	731611	-	869	protein_coding	-	-
VIT_01s0011g00840	11.56047763	-	1	731966	735872	+	1169	protein_coding	PF12796:Ankyrin repeats (3 copies)	-
VIT_01s0011g00850	26.24579483	-	1	737083	738529	+	708	protein_coding	-	-
VIT_01s0011g00870	9.117773669	-	1	742053	751072	+	2038	protein_coding	PF01661:Macro domain|PF13716:Divergent CRAL/TRIO domain	A1pp
VIT_01s0011g00880	21.52664057	-	1	751799	759700	+	1491	protein_coding	PF02151:UvrB/uvrC motif|PF08755:Hemimethylated DNA-binding protein YccV like	UVR
VIT_01s0011g00910	1.503805455	-	1	770031	779152	-	3370	protein_coding	PF05904:Plant protein of unknown function (DUF863)	-
VIT_01s0011g00930	26.30683773	-	1	793778	796517	+	899	protein_coding	PF00254:FKBP-type peptidyl-prolyl cis-trans isomerase	FKBP_C
VIT_01s0011g01080	34.43700683	-	1	949639	957904	+	1815	protein_coding	PF09273:Rubisco LSMT substrate-binding|PF00856:SET domain	SET
VIT_01s0011g01090	5.765442984	-	1	958551	959735	+	586	protein_coding	PF08293:Mitochondrial ribosomal subunit S27	-
VIT_01s0011g01110	10.29149135	-	1	965880	971272	+	1149	protein_coding	PF03473:MOSC domain|PF03476:MOSC N-terminal beta barrel domain	MOSC_N
VIT_01s0011g01230	9.896161654	-	1	1063048	1070381	-	1707	protein_coding	PF01926:50S ribosome-binding GTPase|PF07650:KH domain	-
VIT_01s0011g01320	16.11623828	-	1	1121407	1125878	-	1153	protein_coding	PF01467:Cytidylyltransferase-like	CTP_transf_2
VIT_01s0011g01360	19.69361807	-	1	1169749	1177375	-	3088	protein_coding	PF00403:Heavy-metal-associated domain|PF00702:haloacid dehalogenase-like hydrolase|PF00122:E1-E2 ATPase	E1-E2_ATPase
VIT_01s0011g01420	14.48245384	-	1	1226344	1240877	+	1633	protein_coding	PF01704:UTP--glucose-1-phosphate uridylyltransferase	-
VIT_01s0011g01460	10.73866617	-	1	1248212	1255029	-	2045	protein_coding	PF01808:AICARFT/IMPCHase bienzyme|PF02142:MGS-like domain	-
VIT_01s0011g01480	6.439106385	-	1	1272722	1291735	-	6821	protein_coding	PF00628:PHD-finger|PF00271:Helicase conserved C-terminal domain|PF00385:Chromo (CHRromatin Organisation MOdifier) domain|PF06465:Domain of Unknown Function (DUF1087)|PF00176:SNF2 family N-terminal domain	SNF2_N
VIT_01s0011g01490	28.76649885	-	1	1303651	1315467	+	4463	protein_coding	PF00564:PB1 domain|PF07714:Protein tyrosine kinase	Pkinase_Tyr
VIT_01s0011g01570	15.17847331	-	1	1361591	1369503	+	1892	protein_coding	PF00928:Adaptor complexes medium subunit family	Adap_comp_sub
VIT_01s0011g01590	0.284581333	-	1	1386743	1417818	+	5936	protein_coding	PF12796:Ankyrin repeats (3 copies)|PF00069:Protein kinase domain|PF13962:Domain of unknown function	Pkinase
VIT_01s0011g01630	4.968455277	-	1	1426694	1459820	-	4420	protein_coding	PF09735:Membrane-associated apoptosis protein	-
VIT_01s0011g01650	26.84229016	-	1	1495867	1499101	+	944	protein_coding	PF00254:FKBP-type peptidyl-prolyl cis-trans isomerase	FKBP_C
VIT_01s0011g01660	12.09092389	-	1	1500658	1504391	+	978	protein_coding	PF00957:Synaptobrevin|PF13774:Regulated-SNARE-like domain	-
VIT_01s0011g01670	39.16792717	-	1	1504667	1506003	-	1337	protein_coding	PF07524:Bromodomain associated	-
VIT_01s0011g01680	9.816608974	-	1	1508271	1513658	+	2065	protein_coding	PF00118:TCP-1/cpn60 chaperonin family	-
VIT_01s0011g01730	26.4266815	-	1	1547280	1548680	+	831	protein_coding	PF14299:Phloem protein 2	-
VIT_01s0011g01740	9.437289354	-	1	1550844	1552963	+	537	protein_coding	PF14299:Phloem protein 2	-
VIT_01s0011g01760	25.30748756	-	1	1559961	1561101	+	534	protein_coding	PF14299:Phloem protein 2	-
VIT_01s0011g01790	23.46214992	-	1	1569135	1570145	+	720	protein_coding	PF14299:Phloem protein 2	-
VIT_01s0011g01820	267.014403	-	1	1586729	1587964	-	930	protein_coding	PF01777:Ribosomal L27e protein family	-
VIT_01s0011g01830	18.12711839	-	1	1589441	1597780	-	1957	protein_coding	PF02450:Lecithin:cholesterol acyltransferase	-
VIT_01s0011g01870	4.04455258	-	1	1623144	1631276	-	2506	protein_coding	-	-
VIT_01s0011g01930	4.008720442	-	1	1652408	1663053	-	2107	protein_coding	PF04572:Alpha 1,4-glycosyltransferase conserved region|PF04488:Glycosyltransferase sugar-binding region containing DXD motif	Gly_transf_sug
VIT_01s0011g01940	0.826051244	-	1	1665068	1669834	-	4090	protein_coding	PF10539:Development and cell death domain	-
VIT_01s0011g02040	15.9616516	-	1	1743085	1745761	+	2540	protein_coding	PF00240:Ubiquitin family|PF12230:Pre-mRNA splicing factor PRP21 like protein|PF01805:Surp module	ubiquitin
VIT_01s0011g02090	6.279831949	-	1	1770545	1776092	+	538	protein_coding	PF00935:Ribosomal protein L44	-
VIT_01s0011g02100	7.396124318	-	1	1779062	1784511	+	1142	protein_coding	PF00574:Clp protease	-
VIT_01s0011g02120	3.460053061	-	1	1798112	1814868	+	4394	protein_coding	PF04818:RNA polymerase II-binding domain.|PF00855:PWWP domain	PWWP
VIT_01s0011g02150	2.247870651	-	1	1824623	1839433	+	1503	protein_coding	PF14870:Photosynthesis system II assembly factor YCF48	-
VIT_01s0011g02160	2.246061658	-	1	1839802	1883645	-	14290	protein_coding	PF13920:Zinc finger, C3HC4 type (RING finger)	-
VIT_01s0011g02180	31.78379317	-	1	1891405	1898938	-	2498	protein_coding	PF00076:RNA recognition motif. (a.k.a. RRM, RBD, or RNP domain)	RRM_1
VIT_01s0011g02200	6.015935877	-	1	1923726	1928025	+	1404	protein_coding	PF03951:Glutamine synthetase, beta-Grasp domain|PF00120:Glutamine synthetase, catalytic domain	-
VIT_01s0011g02220	5.507416342	-	1	1932534	1958536	+	3374	protein_coding	PF00004:ATPase family associated with various cellular activities (AAA)	AAA
VIT_01s0011g02230	12.18227015	-	1	1959234	1964933	+	1664	protein_coding	PF01040:UbiA prenyltransferase family	UbiA
VIT_01s0011g02280	13.07083561	-	1	2042107	2062423	-	3231	protein_coding	PF01411:tRNA synthetases class II (A)|PF07973:Threonyl and Alanyl tRNA synthetase second additional domain	-
VIT_01s0011g02310	4.587304262	-	1	2088704	2090176	+	1473	protein_coding	-	-
VIT_01s0011g02330	29.14337292	-	1	2096891	2101462	+	1623	protein_coding	PF06880:Protein of unknown function (DUF1262)	-
VIT_01s0011g02340	6.947349676	-	1	2104263	2125981	+	3161	protein_coding	PF03810:Importin-beta N-terminal domain	-
VIT_01s0011g02520	0.644269563	-	1	2286639	2292019	-	2622	protein_coding	PF03105:SPX domain|PF03124:EXS family	SPX
VIT_01s0011g02710	120.0710025	-	1	2424497	2425150	-	408	protein_coding	-	-
VIT_01s0011g02720	227.4833888	-	1	2427700	2428200	-	401	protein_coding	-	-
VIT_01s0011g02730	2.424796355	-	1	2429436	2433043	-	2090	protein_coding	PF01061:ABC-2 type transporter|PF00005:ABC transporter	ABC2_membrane
VIT_01s0011g02740	25.9575217	-	1	2445526	2456145	-	3319	protein_coding	PF00311:Phosphoenolpyruvate carboxylase	-
VIT_01s0011g02760	30.25566796	-	1	2467165	2468517	+	670	protein_coding	-	-
VIT_01s0011g02810	6.907333685	-	1	2495082	2505332	-	3913	protein_coding	-	-
VIT_01s0011g02820	7.578621778	-	1	2508191	2516979	+	2229	protein_coding	PF09532:FDF domain|PF12701:Scd6-like Sm domain	-
VIT_01s0011g02850	7.012672117	-	1	2528541	2534477	+	2168	protein_coding	-	-
VIT_01s0011g02860	14.75778795	-	1	2536230	2541355	+	3434	protein_coding	-	-
VIT_01s0011g02910	14.57318298	-	1	2555006	2563359	+	1391	protein_coding	PF04502:Family of unknown function (DUF572)	-
VIT_01s0011g02930	16.69450075	-	1	2597606	2599224	+	1619	protein_coding	PF14541:Xylanase inhibitor C-terminal|PF14543:Xylanase inhibitor N-terminal	-
VIT_01s0011g02940	11.30369751	-	1	2606154	2608392	+	1345	protein_coding	PF00010:Helix-loop-helix DNA-binding domain	HLH
VIT_01s0011g02970	6.589077696	-	1	2651546	2665672	-	2051	protein_coding	PF07842:GC-rich sequence DNA-binding factor-like protein	-
VIT_01s0011g02990	1.00253697	-	1	2677653	2684941	+	1685	protein_coding	PF02365:No apical meristem (NAM) protein	NAM
VIT_01s0011g03010	27.12968085	-	1	2692236	2698927	-	1868	protein_coding	PF00069:Protein kinase domain	Pkinase
VIT_01s0011g03070	45.93541249	-	1	2751566	2753036	+	1471	protein_coding	PF02362:B3 DNA binding domain|PF00847:AP2 domain	B3
VIT_01s0011g03110	11.87122132	-	1	2781518	2783517	+	1423	protein_coding	PF00249:Myb-like DNA-binding domain	Myb_DNA-binding
VIT_01s0011g03130	11.40631191	-	1	2791893	2796533	-	1481	protein_coding	PF03097:BRO1-like domain	-
VIT_01s0011g03160	13.87327126	-	1	2819342	2877060	+	2070	protein_coding	PF11265:Mediator complex subunit 25 von Willebrand factor type A	-
VIT_01s0011g03200	38.62016888	-	1	2898690	2906357	-	1181	protein_coding	PF01169:Uncharacterized protein family UPF0016	-
VIT_01s0011g03210	22.56664802	-	1	2924829	2926924	+	2096	protein_coding	PF14541:Xylanase inhibitor C-terminal|PF14543:Xylanase inhibitor N-terminal	-
VIT_01s0011g03270	9.384859969	-	1	2958052	2959131	+	1080	protein_coding	PF07859:alpha/beta hydrolase fold	Abhydrolase_3
VIT_01s0011g03280	15.37257143	-	1	2967860	2979364	-	1978	protein_coding	PF13646:HEAT repeats	-
VIT_01s0011g03370	7.078865805	-	1	3046873	3051454	-	2625	protein_coding	PF01426:BAH domain|PF05641:Agenet domain	Agenet
VIT_01s0011g03380	21.81398236	-	1	3061306	3065510	+	1936	protein_coding	PF02817:e3 binding domain|PF00198:2-oxoacid dehydrogenases acyltransferase (catalytic domain)|PF00364:Biotin-requiring enzyme	Biotin_lipoyl
VIT_01s0011g03410	34.80798031	-	1	3084191	3092672	-	1553	protein_coding	PF00627:UBA/TS-N domain|PF09280:XPC-binding domain|PF00240:Ubiquitin family	ubiquitin
VIT_01s0011g03420	63.78504096	-	1	3100807	3101627	-	821	protein_coding	-	-
VIT_01s0011g03450	31.43606375	-	1	3127812	3132261	+	3063	protein_coding	PF16863:N-terminal barrel of NtMGAM and CtMGAM, maltase-glucoamylase|PF01055:Glycosyl hydrolases family 31	Glyco_hydro_31
VIT_01s0011g03470	17.74448313	-	1	3142869	3144296	+	1428	protein_coding	PF00847:AP2 domain	AP2
VIT_01s0011g03490	15.69332921	-	1	3167509	3169015	+	1507	protein_coding	PF08541:3-Oxoacyl-[acyl-carrier-protein (ACP)] synthase III C terminal|PF08392:FAE1/Type III polyketide synthase-like protein	-
VIT_01s0011g03510	5.70700944	-	1	3180020	3185492	-	1184	protein_coding	-	-
VIT_01s0011g03520	11.62611696	-	1	3190826	3192777	+	1453	protein_coding	PF06203:CCT motif	CCT
VIT_01s0011g03560	18.69183728	-	1	3223281	3227712	-	723	protein_coding	PF06749:Protein of unknown function (DUF1218)	-
VIT_01s0011g03580	9.887059833	-	1	3235418	3237772	-	1196	protein_coding	-	-
VIT_01s0011g03590	23.50879435	-	1	3246882	3249663	-	1006	protein_coding	PF00828:Ribosomal protein L18e/L15	-
VIT_01s0011g03680	89.03251343	-	1	3332398	3333689	-	721	protein_coding	PF00582:Universal stress protein family	Usp
VIT_01s0011g03690	21.32324425	-	1	3338959	3340537	-	713	protein_coding	PF00582:Universal stress protein family	Usp
VIT_01s0011g03700	14.33798051	-	1	3341247	3358054	-	1296	protein_coding	PF13279:Thioesterase-like superfamily|PF00582:Universal stress protein family	Usp
VIT_01s0011g03790	12.24851815	-	1	3429615	3441498	-	1655	protein_coding	PF00226:DnaJ domain	DnaJ
VIT_01s0011g03850	2.813894716	-	1	3519426	3521876	+	1801	protein_coding	PF02485:Core-2/I-Branching enzyme	-
VIT_01s0011g03860	23.69872574	-	1	3522828	3525603	-	2281	protein_coding	PF08263:Leucine rich repeat N-terminal domain|PF00069:Protein kinase domain	Pkinase
VIT_01s0011g03910	1.861459828	-	1	3565143	3568984	-	1815	protein_coding	PF00481:Protein phosphatase 2C	PP2C
VIT_01s0011g03920	15.41711025	-	1	3578131	3585426	+	1534	protein_coding	PF00153:Mitochondrial carrier protein	Mito_carr
VIT_01s0011g03940	98.95333523	-	1	3588383	3588621	-	239	protein_coding	-	-
VIT_01s0011g04000	5.593625147	-	1	3658729	3665460	+	2114	protein_coding	PF05623:Protein of unknown function (DUF789)	-
VIT_01s0011g04020	78.88413049	-	1	3675540	3676887	+	878	protein_coding	PF06749:Protein of unknown function (DUF1218)	-
VIT_01s0011g04040	16.6841955	-	1	3697404	3698213	+	810	protein_coding	-	-
VIT_01s0011g04050	15.04148789	-	1	3698303	3708992	-	1460	protein_coding	PF01467:Cytidylyltransferase-like	CTP_transf_2
VIT_01s0011g04060	12.56212176	-	1	3716220	3718893	+	2555	protein_coding	PF13855:Leucine rich repeat|PF08263:Leucine rich repeat N-terminal domain|PF00069:Protein kinase domain	Pkinase
VIT_01s0011g04080	17.73516844	-	1	3727811	3730410	+	1524	protein_coding	PF13639:Ring finger domain	-
VIT_01s0011g04100	83.4209775	-	1	3738911	3739153	+	243	protein_coding	-	-
VIT_01s0011g04110	8.79830622	-	1	3739975	3740166	+	192	protein_coding	-	-
VIT_01s0011g04140	24.16126047	-	1	3757170	3759841	-	2517	protein_coding	PF00564:PB1 domain	-
VIT_01s0011g04160	21.24873955	-	1	3776554	3783411	+	1590	protein_coding	PF01569:PAP2 superfamily	-
VIT_01s0011g04230	10.73042065	-	1	3838320	3845208	+	1102	protein_coding	PF11976:Ubiquitin-2 like Rad60 SUMO-like	-
VIT_01s0011g04250	12.99442149	-	1	3854482	3857576	+	650	protein_coding	PF06203:CCT motif	CCT
VIT_01s0011g04310	97.1833215	-	1	3891284	3895375	-	591	protein_coding	-	-
VIT_01s0011g04340	2.489719667	-	1	3909169	3915670	-	1357	protein_coding	-	-
VIT_01s0011g04350	29.78570166	-	1	3939348	3943921	+	1588	protein_coding	PF00274:Fructose-bisphosphate aldolase class-I	-
VIT_01s0011g04360	1.805552367	-	1	3945280	3976686	+	4678	protein_coding	PF00270:DEAD/DEAH box helicase|PF00271:Helicase conserved C-terminal domain|PF04408:Helicase associated domain (HA2)|PF07717:Oligonucleotide/oligosaccharide-binding (OB)-fold|PF00035:Double-stranded RNA binding motif	HA2
VIT_01s0011g04410	41.75467359	-	1	4011142	4016181	+	1416	protein_coding	PF00902:Sec-independent protein translocase protein (TatC)	-
VIT_01s0011g04460	1.237563952	-	1	4036924	4039540	+	1365	protein_coding	PF01554:MatE	MatE
VIT_01s0011g04490	23.08428221	-	1	4078727	4083680	+	2049	protein_coding	PF00006:ATP synthase alpha/beta family, nucleotide-binding domain|PF11421:ATP synthase F1 beta subunit|PF02874:ATP synthase alpha/beta family, beta-barrel domain|PF00306:ATP synthase alpha/beta chain, C terminal domain	ATP-synt_ab
VIT_01s0011g04500	1.468934604	-	1	4084692	4090543	+	1150	protein_coding	PF00175:Oxidoreductase NAD-binding domain	NAD_binding_1
VIT_01s0011g04510	33.83382993	-	1	4091419	4094089	-	1398	protein_coding	-	-
VIT_01s0011g04520	3.384189905	-	1	4095447	4103149	+	2995	protein_coding	PF03097:BRO1-like domain|PF13949:ALIX V-shaped domain binding to HIV	-
VIT_01s0011g04600	0.889560187	-	1	4138553	4147525	-	1899	protein_coding	PF00085:Thioredoxin|PF04777:Erv1 / Alr family	Evr1_Alr
VIT_01s0011g04610	1.640072616	-	1	4150408	4154700	+	1030	protein_coding	PF09174:Maf1 regulator	-
VIT_01s0011g04630	3.781958495	-	1	4169977	4171316	-	1340	protein_coding	PF06026:Ribose 5-phosphate isomerase A (phosphoriboisomerase A)	Rib_5-P_isom_A
VIT_01s0011g04640	1.210949673	-	1	4174779	4176173	-	1395	protein_coding	PF03547:Membrane transport protein	-
VIT_01s0011g04650	29.86929892	-	1	4191249	4191757	-	509	protein_coding	-	-
VIT_01s0011g04670	13.24402034	-	1	4195141	4204508	-	2551	protein_coding	PF00005:ABC transporter|PF01061:ABC-2 type transporter	ABC2_membrane
VIT_01s0011g04690	2.773850237	-	1	4216052	4217878	+	1827	protein_coding	PF12854:PPR repeat|PF13041:PPR repeat family	-
VIT_01s0011g04710	6.902042061	-	1	4242907	4245658	+	1958	protein_coding	PF00403:Heavy-metal-associated domain	HMA
VIT_01s0011g04720	6.948570909	-	1	4261224	4265108	+	2188	protein_coding	PF07731:Multicopper oxidase|PF00394:Multicopper oxidase	-
VIT_01s0011g04730	7.229421374	-	1	4265497	4273850	+	701	protein_coding	PF11805:Protein of unknown function (DUF3326)	-
VIT_01s0011g04760	12.36054728	-	1	4330010	4331639	+	1230	protein_coding	PF00249:Myb-like DNA-binding domain	Myb_DNA-binding
VIT_01s0011g04790	4.987709302	-	1	4368527	4384328	-	5419	protein_coding	PF01504:Phosphatidylinositol-4-phosphate 5-Kinase|PF00118:TCP-1/cpn60 chaperonin family	PIP5K
VIT_01s0011g04810	10.244928	-	1	4423801	4425284	-	1484	protein_coding	-	-
VIT_01s0011g04830	20.43477574	-	1	4440844	4441587	+	744	protein_coding	-	-
VIT_01s0011g04860	21.51527141	-	1	4474942	4478329	-	2591	protein_coding	PF03547:Membrane transport protein	-
VIT_01s0011g04880	6.199173557	-	1	4493851	4541306	-	3270	protein_coding	PF00270:DEAD/DEAH box helicase|PF00271:Helicase conserved C-terminal domain	Helicase_C
VIT_01s0011g04890	4.041327259	-	1	4546746	4556031	+	836	protein_coding	-	-
VIT_01s0011g04900	8.958275424	-	1	4557702	4559021	+	1320	protein_coding	PF00450:Serine carboxypeptidase	Peptidase_S10
VIT_01s0011g04910	6.935439038	-	1	4559022	4562444	+	1705	protein_coding	PF00450:Serine carboxypeptidase	Peptidase_S10
VIT_01s0011g04950	33.03666482	-	1	4586072	4591040	-	767	protein_coding	PF00293:NUDIX domain	NUDIX
VIT_01s0011g04970	21.81932093	-	1	4638320	4649233	-	1471	protein_coding	-	-
VIT_01s0011g04980	18.77841365	-	1	4650639	4654696	-	2159	protein_coding	PF01740:STAS domain|PF00916:Sulfate permease family	Sulfate_transp
VIT_01s0011g04990	17.10176957	-	1	4661938	4662999	+	889	protein_coding	-	-
VIT_01s0011g05000	1.417771544	-	1	4666001	4672731	+	2383	protein_coding	PF10250:GDP-fucose protein O-fucosyltransferase	-
VIT_01s0011g05010	4.368814123	-	1	4673770	4683615	+	1160	protein_coding	PF05721:Phytanoyl-CoA dioxygenase (PhyH)	PhyH
VIT_01s0011g05020	5.197768598	-	1	4685930	4687592	-	975	protein_coding	PF00046:Homeobox domain	Homeobox
VIT_01s0011g05060	12.99442149	-	1	4722643	4723428	+	650	protein_coding	PF00407:Pathogenesis-related protein Bet v I family	-
VIT_01s0011g05090	8.018709467	-	1	4740067	4740962	+	632	protein_coding	PF00407:Pathogenesis-related protein Bet v I family	-
VIT_01s0011g05120	9.686208683	-	1	4757221	4758358	+	872	protein_coding	PF00407:Pathogenesis-related protein Bet v I family	-
VIT_01s0011g05150	121.5023634	-	1	4790444	4792233	+	862	protein_coding	PF00407:Pathogenesis-related protein Bet v I family	-
VIT_01s0011g05180	8.718837648	-	1	4819645	4821386	+	775	protein_coding	PF00407:Pathogenesis-related protein Bet v I family	-
VIT_01s0011g05190	108.4518094	-	1	4828442	4841849	+	919	protein_coding	PF00407:Pathogenesis-related protein Bet v I family	-
VIT_01s0011g05200	54.52592211	-	1	4845051	4848344	-	1642	protein_coding	PF08241:Methyltransferase domain|PF13489:Methyltransferase domain	Methyltransf_11
VIT_01s0011g05210	6.431991256	-	1	4848345	4858817	-	2889	protein_coding	PF02879:Phosphoglucomutase/phosphomannomutase, alpha/beta/alpha domain II|PF02880:Phosphoglucomutase/phosphomannomutase, alpha/beta/alpha domain III|PF02878:Phosphoglucomutase/phosphomannomutase, alpha/beta/alpha domain I	PGM_PMM_II
VIT_01s0011g05220	14.86165508	-	1	4858818	4861849	-	1364	protein_coding	PF13489:Methyltransferase domain|PF08241:Methyltransferase domain	Methyltransf_11
VIT_01s0011g05260	14.91163122	GAI1	1	4895037	4897415	-	2379	protein_coding	PF03514:GRAS domain family|PF12041:Transcriptional regulator DELLA protein N terminal	GRAS
VIT_01s0011g05280	9.645125253	-	1	4912305	4918776	+	2452	protein_coding	PF10151:Uncharacterised conserved protein (DUF2359)	-
VIT_01s0011g05300	5.789152825	-	1	4920398	4927966	+	2918	protein_coding	-	-
VIT_01s0011g05330	18.49570943	-	1	4934385	4948993	+	2192	protein_coding	PF07651:ANTH domain	-
VIT_01s0011g05340	1.789012226	-	1	4954112	4958324	+	3777	protein_coding	PF04576:Zein-binding	-
VIT_01s0011g05350	11.52302043	-	1	4966092	4973880	+	1466	protein_coding	PF07714:Protein tyrosine kinase	Pkinase_Tyr
VIT_01s0011g05360	76.45424716	-	1	4981818	4982861	+	928	protein_coding	PF00538:linker histone H1 and H5 family	-
VIT_01s0011g05370	25.64216569	-	1	4989645	5011743	+	2174	protein_coding	PF02880:Phosphoglucomutase/phosphomannomutase, alpha/beta/alpha domain III|PF02879:Phosphoglucomutase/phosphomannomutase, alpha/beta/alpha domain II|PF00408:Phosphoglucomutase/phosphomannomutase, C-terminal domain|PF02878:Phosphoglucomutase/phosphomannomutase, alpha/beta/alpha domain I	PGM_PMM_III
VIT_01s0011g05390	9.479656534	-	1	5025547	5026437	-	891	protein_coding	PF04043:Plant invertase/pectin methylesterase inhibitor	-
VIT_01s0011g05400	8.6908028	-	1	5030553	5057042	+	1555	protein_coding	PF04045:Arp2/3 complex, 34 kD subunit p34-Arc	-
VIT_01s0011g05470	7.211418546	-	1	5123104	5124396	+	937	protein_coding	PF04749:PLAC8 family	-
VIT_01s0011g05500	4.514363427	-	1	5138977	5143959	-	1871	protein_coding	PF00332:Glycosyl hydrolases family 17|PF07983:X8 domain	Glyco_hydro_17
VIT_01s0011g05520	27.94499246	-	1	5190596	5194269	+	1209	protein_coding	-	-
VIT_01s0011g05540	8.289313299	-	1	5202715	5272930	+	3872	protein_coding	PF11573:Mediator complex subunit 23	-
VIT_01s0011g05560	63.53006317	-	1	5284036	5288161	-	1622	protein_coding	PF06200:tify domain|PF09425:Divergent CCT motif	Zim
VIT_01s0011g05570	9.048070671	-	1	5295130	5301060	-	1867	protein_coding	PF09409:PUB domain	-
VIT_01s0011g05580	0.825244159	-	1	5301668	5310063	-	2047	protein_coding	PF13855:Leucine rich repeat|PF00069:Protein kinase domain	Pkinase
VIT_01s0011g05590	56.57858163	-	1	5314068	5314694	-	627	protein_coding	-	-
VIT_01s0011g05600	30.04638962	-	1	5320670	5323289	-	1518	protein_coding	-	-
VIT_01s0011g05630	5.997425305	-	1	5345033	5350061	-	845	protein_coding	PF00179:Ubiquitin-conjugating enzyme	UQ_con
VIT_01s0011g05670	13.74991112	-	1	5374485	5375879	-	860	protein_coding	PF00293:NUDIX domain	NUDIX
VIT_01s0011g05700	10.35306309	-	1	5403262	5412342	+	1958	protein_coding	PF13962:Domain of unknown function|PF12796:Ankyrin repeats (3 copies)	-
VIT_01s0011g05710	1.846201961	-	1	5414360	5433966	-	2745	protein_coding	PF11916:Vacuolar protein 14 C-terminal Fig4p binding|PF12755:Vacuolar 14 Fab1-binding region	-
VIT_01s0011g05730	2.881492186	-	1	5436989	5476178	-	4690	protein_coding	PF08801:Nup133 N terminal like	-
VIT_01s0011g05760	9.14533918	-	1	5487172	5493034	-	1293	protein_coding	PF13639:Ring finger domain	-
VIT_01s0011g05790	11.7856381	-	1	5559978	5567199	+	2580	protein_coding	PF07058:Microtubule-associated protein 70	-
VIT_01s0011g05810	3.923071979	-	1	5581325	5585343	-	2153	protein_coding	PF07646:Kelch motif|PF13415:Galactose oxidase, central domain|PF13418:Galactose oxidase, central domain|PF13426:PAS domain	Kelch_2
VIT_01s0011g05830	18.1717603	-	1	5599545	5605879	+	2417	protein_coding	PF00072:Response regulator receiver domain|PF00249:Myb-like DNA-binding domain	Response_reg
VIT_01s0011g05850	1.602727509	-	1	5609439	5614892	+	1054	protein_coding	PF00650:CRAL/TRIO domain	-
VIT_01s0011g05860	23.65629884	-	1	5615784	5621077	+	1571	protein_coding	PF01118:Semialdehyde dehydrogenase, NAD binding domain|PF02774:Semialdehyde dehydrogenase, dimerisation domain	-
VIT_01s0011g05880	4.995167403	-	1	5650864	5659335	+	3720	protein_coding	PF05183:RNA dependent RNA polymerase	-
VIT_01s0011g05960	7.784676472	-	1	5722927	5726500	-	2821	protein_coding	PF02358:Trehalose-phosphatase|PF00982:Glycosyltransferase family 20	-
VIT_01s0011g06020	41.7376087	-	1	5781929	5784954	-	769	protein_coding	PF01423:LSM domain	LSM
VIT_01s0011g06120	13.86071626	-	1	5900404	5917506	-	1950	protein_coding	PF16134:THO complex subunit 2 N-terminus|PF11732:Transcription- and export-related complex subunit	-
VIT_01s0011g06130	33.12303518	-	1	5922309	5931383	+	714	protein_coding	-	-
VIT_01s0011g06150	11.18372342	-	1	5948445	5953082	-	3172	protein_coding	PF00069:Protein kinase domain|PF08263:Leucine rich repeat N-terminal domain	Pkinase
VIT_01s0011g06190	14.1260003	-	1	5989626	5998738	-	3468	protein_coding	PF02518:Histidine kinase-, DNA gyrase B-, and HSP90-like ATPase|PF00512:His Kinase A (phospho-acceptor) domain|PF00072:Response regulator receiver domain|PF03924:CHASE domain	Response_reg
VIT_01s0011g06210	10.03062225	-	1	6017196	6023895	+	2863	protein_coding	PF07227:PHD - plant homeodomain finger protein|PF16312:Coiled-coil region of Oberon	-
VIT_01s0011g06250	63.0268348	-	1	6043632	6047154	+	2171	protein_coding	PF06955:Xyloglucan endo-transglycosylase (XET) C-terminus|PF00722:Glycosyl hydrolases family 16	-
VIT_01s0011g06290	2.753504147	-	1	6083462	6086050	-	1227	protein_coding	PF00149:Calcineurin-like phosphoesterase	Metallophos
VIT_01s0011g06300	40.80373899	-	1	6088453	6096357	-	1449	protein_coding	PF00191:Annexin	-
VIT_01s0011g06330	31.90852389	-	1	6130318	6135868	+	1800	protein_coding	PF03999:Microtubule associated protein (MAP65/ASE1 family)	-
VIT_01s0011g06340	5.515356138	-	1	6138234	6155996	+	2144	protein_coding	PF02535:ZIP Zinc transporter	-
VIT_01s0011g06380	14.81819995	-	1	6173133	6175591	-	1026	protein_coding	PF06217:GAGA binding protein-like family	-
VIT_01s0011g06400	22.36744684	-	1	6214722	6217246	+	1586	protein_coding	-	-
VIT_01s0011g06540	32.27412235	-	1	6319521	6325315	+	2146	protein_coding	PF02990:Endomembrane protein 70	-
VIT_01s0011g06550	3.809439526	-	1	6328691	6391634	+	3991	protein_coding	PF00999:Sodium/hydrogen exchanger family	Na_H_Exchanger
VIT_01s0011g06580	12.84619615	-	1	6416983	6418659	-	1052	protein_coding	-	-
VIT_01s0011g06620	9.051155742	-	1	6449560	6457403	+	2053	protein_coding	PF00854:POT family	-
VIT_01s0011g06630	40.64013138	-	1	6459163	6466636	+	1247	protein_coding	PF00400:WD domain, G-beta repeat	WD40
VIT_01s0011g06640	5.731212195	-	1	6467603	6468781	-	1179	protein_coding	-	-
VIT_01s0026g00040	11.0243837	-	1	8670265	8675104	+	1992	protein_coding	-	-
VIT_01s0026g00140	3.835524995	-	1	8775805	8787090	+	3083	protein_coding	PF00076:RNA recognition motif. (a.k.a. RRM, RBD, or RNP domain)|PF01480:PWI domain	RRM_1
VIT_01s0026g00170	14.31588809	-	1	8807197	8810288	-	1534	protein_coding	PF01733:Nucleoside transporter	-
VIT_01s0026g00220	1.018248821	-	1	8860707	8865414	-	1659	protein_coding	PF00171:Aldehyde dehydrogenase family	Aldedh
VIT_01s0026g00230	10.27956264	-	1	8867552	8876761	-	1972	protein_coding	PF09785:Prp31 C terminal domain|PF01798:snoRNA binding domain, fibrillarin	-
VIT_01s0026g00240	18.78276352	-	1	8886915	8891532	+	1439	protein_coding	PF01564:Spermine/spermidine synthase	-
VIT_01s0026g00260	14.64160168	-	1	8922597	8933521	+	2769	protein_coding	PF02705:K+ potassium transporter	K_trans
VIT_01s0026g00280	11.29320197	-	1	8955778	8962214	+	3590	protein_coding	PF00982:Glycosyltransferase family 20|PF02358:Trehalose-phosphatase	-
VIT_01s0026g00310	3.238226443	-	1	8992848	9017917	-	3130	protein_coding	PF02883:Adaptin C-terminal domain|PF01602:Adaptin N terminal region	-
VIT_01s0026g00330	15.88971	-	1	9035165	9038912	-	1701	protein_coding	-	-
VIT_01s0026g00340	5.702193399	-	1	9040563	9082759	+	2370	protein_coding	PF07973:Threonyl and Alanyl tRNA synthetase second additional domain|PF02824:TGS domain|PF00587:tRNA synthetase class II core domain (G, H, P, S and T)|PF03129:Anticodon binding domain	tRNA-synt_2b
VIT_01s0026g00350	6.408477975	-	1	9083836	9085806	-	1318	protein_coding	PF14215:bHLH-MYC and R2R3-MYB transcription factors N-terminal	-
VIT_01s0026g00540	2.3188398	-	1	9302410	9307019	+	1457	protein_coding	PF00892:EamA-like transporter family	DUF6
VIT_01s0026g00570	96.70635242	-	1	9337095	9338301	-	821	protein_coding	PF00407:Pathogenesis-related protein Bet v I family	-
VIT_01s0026g00670	1.928395884	-	1	9449801	9452837	+	876	protein_coding	-	-
VIT_01s0026g00710	17.28789994	-	1	9503470	9506741	+	2052	protein_coding	PF00134:Cyclin, N-terminal domain|PF02984:Cyclin, C-terminal domain	Cyclin_C
VIT_01s0026g00730	9.291940563	-	1	9518105	9519491	-	909	protein_coding	PF14009:Domain of unknown function (DUF4228)	-
VIT_01s0026g00740	25.50233687	-	1	9525636	9530188	-	1656	protein_coding	PF00860:Permease family	-
VIT_01s0026g00750	4.79907612	-	1	9543019	9555896	-	704	protein_coding	PF09793:Anticodon-binding domain	-
VIT_01s0026g00810	2.804551402	-	1	9655841	9657741	+	1807	protein_coding	PF13839:GDSL/SGNH-like Acyl-Esterase family found in Pmr5 and Cas1p|PF14416:PMR5 N terminal Domain	-
VIT_01s0026g00960	2.111593493	-	1	9882716	9887808	-	2400	protein_coding	PF06886:Targeting protein for Xklp2 (TPX2)	-
VIT_01s0026g00980	7.136344937	-	1	9902458	9904513	-	1657	protein_coding	PF01501:Glycosyl transferase family 8	Glyco_transf_8
VIT_01s0026g01000	2.422941472	-	1	9933156	9946326	+	3486	protein_coding	PF00270:DEAD/DEAH box helicase|PF08148:DSHCT (NUC185) domain	DEAD
VIT_01s0026g01010	11.65489915	-	1	9947501	9962409	-	4928	protein_coding	PF08295:Sin3 family co-repressor|PF02671:Paired amphipathic helix repeat|PF16879:C-terminal domain of Sin3a protein	PAH
VIT_01s0026g01020	14.50317689	-	1	9978896	9983384	+	2446	protein_coding	-	-
VIT_01s0026g01030	10.47937217	-	1	9994638	9997055	+	2418	protein_coding	PF01697:Glycosyltransferase family 92	-
VIT_01s0026g01040	1.226779081	-	1	9998954	10003910	-	1377	protein_coding	PF11152:Protein of unknown function (DUF2930)	-
VIT_01s0026g01050	86.75305648	-	1	10009783	10011343	+	1402	protein_coding	PF00249:Myb-like DNA-binding domain	Myb_DNA-binding
VIT_01s0026g01060	20.87433384	-	1	10044361	10046545	+	2185	protein_coding	PF07714:Protein tyrosine kinase|PF08263:Leucine rich repeat N-terminal domain	Pkinase_Tyr
VIT_01s0026g01080	14.31588809	-	1	10067835	10075197	-	1180	protein_coding	PF00149:Calcineurin-like phosphoesterase	Metallophos
VIT_01s0026g01170	2.222729993	-	1	10175745	10178499	+	760	protein_coding	-	-
VIT_01s0026g01190	2.04636559	-	1	10189900	10197710	+	1651	protein_coding	PF07059:Protein of unknown function (DUF1336)	-
VIT_01s0026g01300	18.12094535	-	1	10284104	10289443	-	2517	protein_coding	PF07995:Glucose / Sorbosone dehydrogenase	-
VIT_01s0026g01340	24.96465213	-	1	10305753	10306860	+	1015	protein_coding	PF13417:Glutathione S-transferase, N-terminal domain|PF00043:Glutathione S-transferase, C-terminal domain	GST_C
VIT_01s0026g01370	6.650688167	-	1	10326001	10326508	+	508	protein_coding	-	-
VIT_01s0026g01400	7.541405332	-	1	10377659	10383806	+	1792	protein_coding	-	-
VIT_01s0026g01420	4.922949026	-	1	10393877	10396296	-	2402	protein_coding	PF00069:Protein kinase domain	Pkinase
VIT_01s0026g01430	9.657597681	-	1	10402279	10407779	+	2099	protein_coding	PF04601:Domain of unknown function (DUF569)	-
VIT_01s0026g01450	31.46017836	-	1	10418267	10420055	+	1235	protein_coding	PF00226:DnaJ domain|PF01556:DnaJ C terminal domain	DnaJ_C
VIT_01s0026g01460	19.41695166	-	1	10422568	10423398	-	609	protein_coding	PF00085:Thioredoxin	-
VIT_01s0026g01470	34.61628677	-	1	10433684	10450063	-	1708	protein_coding	-	-
VIT_01s0026g01480	3.300439194	-	1	10471796	10492524	-	3071	protein_coding	PF00962:Adenosine/AMP deaminase	-
VIT_01s0026g01490	6.466123615	-	1	10547449	10551377	-	2090	protein_coding	PF00854:POT family	-
VIT_01s0026g01520	17.94714257	-	1	10588255	10591733	-	1506	protein_coding	PF00415:Regulator of chromosome condensation (RCC1) repeat	-
VIT_01s0026g01530	66.60223203	-	1	10593320	10594370	-	837	protein_coding	PF00076:RNA recognition motif. (a.k.a. RRM, RBD, or RNP domain)	RRM_1
VIT_01s0026g01570	14.65187322	-	1	10647726	10651868	+	1960	protein_coding	PF00854:POT family	-
VIT_01s0026g01590	28.01900408	-	1	10683546	10690630	-	1869	protein_coding	PF13426:PAS domain	-
VIT_01s0026g01630	11.594199	-	1	10782089	10787013	-	1457	protein_coding	PF07063:Domain of unknown function (DUF1338)	-
VIT_01s0026g01640	20.58696432	-	1	10805860	10813796	+	1477	protein_coding	PF01145:SPFH domain / Band 7 family	-
VIT_01s0026g01650	26.20225502	-	1	10815279	10818995	-	1096	protein_coding	PF01459:Eukaryotic porin	-
VIT_01s0026g01660	3.234093416	-	1	10829228	10842136	+	3134	protein_coding	PF00128:Alpha amylase, catalytic domain|PF07821:Alpha-amylase C-terminal beta-sheet domain	-
VIT_01s0026g01700	21.34719622	-	1	10863540	10880215	-	1187	protein_coding	PF07889:Protein of unknown function (DUF1664)	-
VIT_01s0026g01720	14.91999328	-	1	10929379	10935341	+	1019	protein_coding	PF08536:Whirly transcription factor	-
VIT_01s0026g01770	55.52609943	-	1	11008741	11013297	+	791	protein_coding	PF00179:Ubiquitin-conjugating enzyme	UQ_con
VIT_01s0026g01790	6.846098457	-	1	11028943	11033705	+	1974	protein_coding	PF13178:Protein of unknown function (DUF4005)	-
VIT_01s0026g01860	9.320136796	-	1	11224861	11228441	-	725	protein_coding	PF12850:Calcineurin-like phosphoesterase superfamily domain	-
VIT_01s0026g01880	14.29857746	-	1	11234546	11239260	-	1654	protein_coding	PF07714:Protein tyrosine kinase	Pkinase_Tyr
VIT_01s0026g01930	49.18141806	-	1	11285767	11286556	-	790	protein_coding	PF03703:Bacterial PH domain	-
VIT_01s0026g01960	0.789380745	-	1	11312739	11322744	-	2140	protein_coding	PF07690:Major Facilitator Superfamily	MFS_1
VIT_01s0026g01970	16.51735354	-	1	11323712	11332337	-	1125	protein_coding	PF00076:RNA recognition motif. (a.k.a. RRM, RBD, or RNP domain)	RRM_1
VIT_01s0026g02080	9.958492427	-	1	11464781	11468003	+	3223	protein_coding	PF01344:Kelch motif	Kelch_1
VIT_01s0026g02100	63.45721378	-	1	11478254	11479025	+	772	protein_coding	-	-
VIT_01s0026g02120	13.77875036	-	1	11514884	11528512	+	1226	protein_coding	PF03271:EB1-like C-terminal motif	-
VIT_01s0026g02230	1.484424248	-	1	11680976	11686951	+	2276	protein_coding	PF00888:Cullin family|PF10557:Cullin protein neddylation domain	Cullin
VIT_01s0026g02310	2.715875875	-	1	11789594	11793768	+	1244	protein_coding	PF04116:Fatty acid hydroxylase superfamily	-
VIT_01s0026g02330	19.94421245	-	1	11816126	11817819	-	1694	protein_coding	-	-
VIT_01s0026g02340	34.24743807	-	1	11821377	11826136	-	2121	protein_coding	PF03141:Putative S-adenosyl-L-methionine-dependent methyltransferase	-
VIT_01s0026g02350	5.630915981	-	1	11852761	11860223	+	1500	protein_coding	PF02517:CAAX protease self-immunity	-
VIT_01s0026g02410	54.77170835	-	1	11978955	11983233	-	586	protein_coding	PF01199:Ribosomal protein L34e	-
VIT_01s0026g02420	1.16823983	-	1	11986696	11990597	-	2892	protein_coding	PF07891:Protein of unknown function (DUF1666)	-
VIT_01s0026g02430	10.19939498	-	1	12006535	12014396	+	2650	protein_coding	PF11781:RNA polymerase I-specific transcription initiation factor Rrn7	-
VIT_01s0026g02460	16.1395681	-	1	12042184	12043439	-	1256	protein_coding	PF04770:ZF-HD protein dimerisation region	ZF-HD_dimer
VIT_01s0026g02480	68.73744539	-	1	12080562	12082199	+	811	protein_coding	PF02672:CP12 domain	-
VIT_01s0026g02490	13.28046222	-	1	12090780	12106366	-	1908	protein_coding	PF01150:GDA1/CD39 (nucleoside phosphatase) family	-
VIT_01s0026g02530	1.729042778	-	1	12148346	12156541	+	1954	protein_coding	PF00337:Galactoside-binding lectin|PF01762:Galactosyltransferase	Galactosyl_T
VIT_01s0026g02640	4.628150121	-	1	12361245	12366097	-	1460	protein_coding	PF08241:Methyltransferase domain	Methyltransf_11
VIT_01s0026g02650	38.80766419	-	1	12388484	12393707	+	2220	protein_coding	PF00013:KH domain	KH_1
VIT_01s0026g02680	30.05063167	-	1	12409165	12410120	-	787	protein_coding	PF05757:Oxygen evolving enhancer protein 3 (PsbQ)	-
VIT_01s0026g02710	1.72374979	-	1	12442003	12443186	-	980	protein_coding	PF02365:No apical meristem (NAM) protein	NAM
VIT_01s0113g00420	23.03257413	-	1	13672515	13679123	-	2567	protein_coding	PF01529:DHHC palmitoyltransferase	-
VIT_01s0113g00540	4.065643308	-	1	13887532	13910553	+	831	protein_coding	PF12352:Snare region anchored in the vesicle membrane C-terminus|PF05008:Vesicle transport v-SNARE protein N-terminus	-
VIT_01s0113g00550	25.26693068	-	1	13917484	13917951	+	468	protein_coding	-	-
VIT_01s0127g00060	16.83900643	-	1	7390065	7409537	-	4715	protein_coding	PF01326:Pyruvate phosphate dikinase, PEP/pyruvate binding domain	-
VIT_01s0127g00130	0.75212591	-	1	7469642	7474277	+	2246	protein_coding	PF01657:Salt stress response/antifungal|PF00069:Protein kinase domain	Pkinase
VIT_01s0127g00140	7.305849663	-	1	7490194	7493341	+	2081	protein_coding	PF07714:Protein tyrosine kinase|PF01657:Salt stress response/antifungal	Pkinase_Tyr
VIT_01s0127g00150	10.38488603	-	1	7494053	7502229	-	976	protein_coding	PF01209:ubiE/COQ5 methyltransferase family	-
VIT_01s0127g00220	6.887970619	-	1	7573102	7577491	-	1962	protein_coding	PF13839:GDSL/SGNH-like Acyl-Esterase family found in Pmr5 and Cas1p|PF14416:PMR5 N terminal Domain	-
VIT_01s0127g00260	15.66076756	-	1	7629520	7635442	-	1618	protein_coding	PF08442:ATP-grasp domain|PF16114:ATP citrate lyase citrate-binding	-
VIT_01s0127g00270	11.05003954	-	1	7651102	7654824	+	1223	protein_coding	PF09439:Signal recognition particle receptor beta subunit	-
VIT_01s0127g00340	8.121513434	-	1	7694370	7695528	-	624	protein_coding	PF09713:Plant protein 1589 of unknown function (A_thal_3526)	-
VIT_01s0127g00350	30.38264019	-	1	7699225	7701523	-	556	protein_coding	-	-
VIT_01s0127g00360	19.10134043	-	1	7708078	7712870	+	1415	protein_coding	PF13920:Zinc finger, C3HC4 type (RING finger)	-
VIT_01s0127g00380	3.684350696	-	1	7718755	7722642	+	917	protein_coding	PF01470:Pyroglutamyl peptidase	-
VIT_01s0127g00430	10.35991035	-	1	7763505	7789707	+	2772	protein_coding	PF00454:Phosphatidylinositol 3- and 4-kinase|PF00792:Phosphoinositide 3-kinase C2|PF00613:Phosphoinositide 3-kinase family, accessory domain (PIK domain)	PI3Ka
VIT_01s0127g00440	115.7758426	-	1	7790752	7798899	+	963	protein_coding	PF00025:ADP-ribosylation factor family	Arf
VIT_01s0127g00450	65.12866677	-	1	7814084	7815289	+	415	protein_coding	PF01592:NifU-like N terminal domain	-
VIT_01s0127g00460	54.35785229	-	1	7821709	7823555	+	404	protein_coding	-	-
VIT_01s0127g00470	608.4357239	-	1	7835573	7837529	+	1366	protein_coding	PF01501:Glycosyl transferase family 8	Glyco_transf_8
VIT_01s0127g00710	6.8225961	-	1	8038449	8047011	-	1238	protein_coding	PF01398:JAB1/Mov34/MPN/PAD-1 ubiquitin protease	Mov34
VIT_01s0127g00720	50.08266618	-	1	8064491	8071298	+	1248	protein_coding	PF00484:Carbonic anhydrase	-
VIT_01s0127g00740	37.74915742	-	1	8083898	8085993	-	1253	protein_coding	PF13602:Zinc-binding dehydrogenase|PF08240:Alcohol dehydrogenase GroES-like domain	ADH_N
VIT_01s0127g00800	42.84039824	-	1	8170622	8175373	+	1735	protein_coding	PF01593:Flavin containing amine oxidoreductase	Amino_oxidase
VIT_01s0127g00840	68.23264163	-	1	8196543	8201993	+	817	protein_coding	-	-
VIT_01s0127g00850	4.360544126	-	1	8209588	8211616	+	1937	protein_coding	PF03181:BURP domain	-
VIT_01s0127g00870	28.98660276	-	1	8251573	8253756	+	2098	protein_coding	PF03181:BURP domain	-
VIT_01s0137g00010	57.96531157	-	1	6571837	6572244	+	408	protein_coding	PF05676:NADH-ubiquinone oxidoreductase B18 subunit (NDUFB7)	NDUF_B7
VIT_01s0137g00060	4.854237915	-	1	6611877	6618370	-	1740	protein_coding	-	-
VIT_01s0137g00170	8.953753327	-	1	6666493	6670306	+	1132	protein_coding	PF00106:short chain dehydrogenase	adh_short
VIT_01s0137g00180	5.128338781	-	1	6670826	6674440	+	1647	protein_coding	PF00106:short chain dehydrogenase	adh_short
VIT_01s0137g00210	79.11793341	-	1	6690813	6691602	-	790	protein_coding	PF06298:Photosystem II protein Y (PsbY)	-
VIT_01s0137g00230	0.743191726	-	1	6727713	6732292	+	2273	protein_coding	PF00415:Regulator of chromosome condensation (RCC1) repeat	-
VIT_01s0137g00270	3.982573189	-	1	6777642	6781014	-	2545	protein_coding	PF00076:RNA recognition motif. (a.k.a. RRM, RBD, or RNP domain)	RRM_1
VIT_01s0137g00280	6.429209493	-	1	6782654	6810401	-	2102	protein_coding	PF00022:Actin	Actin
VIT_01s0137g00290	4.579753509	-	1	6820133	6830322	+	2582	protein_coding	PF15413:Pleckstrin homology domain|PF01237:Oxysterol-binding protein	-
VIT_01s0137g00310	4.606066242	-	1	6843366	6852105	+	1467	protein_coding	PF00291:Pyridoxal-phosphate dependent enzyme	PALP
VIT_01s0137g00410	12.04474007	-	1	6936328	6938135	+	1683	protein_coding	PF00067:Cytochrome P450	p450
VIT_01s0137g00420	22.88990236	-	1	6948102	6954755	+	1107	protein_coding	PF00227:Proteasome subunit	Proteasome
VIT_01s0137g00430	8.173910295	-	1	6955265	6957995	-	1860	protein_coding	PF00150:Cellulase (glycosyl hydrolase family 5)	-
VIT_01s0137g00440	35.41181634	-	1	6964073	6969688	+	1288	protein_coding	-	-
VIT_01s0137g00500	22.06505686	-	1	6988974	6993514	+	2603	protein_coding	-	-
VIT_01s0137g00510	6.259471216	-	1	6998059	7007581	-	2159	protein_coding	PF00067:Cytochrome P450	p450
VIT_01s0137g00550	4.207409201	-	1	7040703	7042753	-	1606	protein_coding	PF00067:Cytochrome P450	p450
VIT_01s0137g00600	13.9343733	-	1	7094755	7100327	+	3152	protein_coding	PF00782:Dual specificity phosphatase, catalytic domain	DSPc
VIT_01s0137g00610	5.191778085	-	1	7102394	7113624	-	2603	protein_coding	PF15862:Coilin N-terminus	-
VIT_01s0137g00620	12.25098562	-	1	7121853	7137773	+	2482	protein_coding	PF10250:GDP-fucose protein O-fucosyltransferase	-
VIT_01s0137g00630	4.927393664	-	1	7142093	7146848	+	2057	protein_coding	PF16499:Alpha galactosidase A	-
VIT_01s0137g00690	15.39202546	-	1	7216903	7229905	+	2195	protein_coding	PF06273:Plant specific eukaryotic initiation factor 4B	-
VIT_01s0137g00710	6.331614671	-	1	7234024	7236188	+	1334	protein_coding	PF00657:GDSL-like Lipase/Acylhydrolase	Lipase_GDSL
VIT_01s0137g00790	77.87436995	-	1	7280482	7281045	-	564	protein_coding	-	-
VIT_01s0137g00810	6.776072179	-	1	7290569	7296479	-	2493	protein_coding	PF04724:Glycosyltransferase family 17	-
VIT_01s0137g00820	5.055186417	-	1	7324477	7327341	+	2005	protein_coding	PF03000:NPH3 family	-
VIT_01s0146g00020	12.16180557	-	1	21766817	21769915	-	1389	protein_coding	-	-
VIT_01s0146g00110	21.56521014	-	1	21897421	21913235	-	1175	protein_coding	PF00160:Cyclophilin type peptidyl-prolyl cis-trans isomerase/CLD	Pro_isomerase
VIT_01s0146g00120	9.854102967	-	1	21915488	21919642	+	1200	protein_coding	PF04909:Amidohydrolase	Amidohydro_2
VIT_01s0146g00180	7.741864319	-	1	21966424	21967514	-	1091	protein_coding	PF02519:Auxin responsive protein	Auxin_inducible
VIT_01s0146g00250	12.28907237	-	1	22067231	22072017	+	1787	protein_coding	PF00069:Protein kinase domain	Pkinase
VIT_01s0146g00270	7.196058762	-	1	22080304	22083330	+	939	protein_coding	PF00378:Enoyl-CoA hydratase/isomerase	ECH
VIT_01s0146g00280	10.74016672	-	1	22097614	22098896	+	1101	protein_coding	PF02365:No apical meristem (NAM) protein	NAM
VIT_01s0146g00310	26.46107134	-	1	22123346	22131648	+	1596	protein_coding	PF02779:Transketolase, pyrimidine binding domain|PF02780:Transketolase, C-terminal domain	-
VIT_01s0146g00330	4.973331092	-	1	22185862	22196044	+	2038	protein_coding	PF03114:BAR domain	-
VIT_01s0146g00340	18.04079877	-	1	22200589	22202388	-	1030	protein_coding	PF08263:Leucine rich repeat N-terminal domain	LRRNT_2
VIT_01s0146g00390	147.4946614	-	1	22258668	22259400	+	733	protein_coding	PF06449:Mitochondrial domain of unknown function (DUF1082)|PF02326:Plant ATP synthase F0	-
VIT_01s0150g00030	3.577889126	-	1	22419955	22442108	-	3305	protein_coding	PF13637:Ankyrin repeats (many copies)|PF01412:Putative GTPase activating protein for Arf|PF16746:BAR domain of APPL family|PF00169:PH domain	PH
VIT_01s0150g00090	1.933693675	-	1	22509944	22524659	+	4368	protein_coding	PF04059:RNA recognition motif 2|PF00076:RNA recognition motif. (a.k.a. RRM, RBD, or RNP domain)	RRM_1
VIT_01s0150g00130	4.372583592	-	1	22579773	22585356	+	1159	protein_coding	PF10063:Uncharacterized integral membrane protein (DUF2301)	-
VIT_01s0150g00140	7.40639296	-	1	22586174	22593857	-	2737	protein_coding	PF00097:Zinc finger, C3HC4 type (RING finger)|PF02182:SAD/SRA domain	zf-C3HC4
VIT_01s0150g00160	36.55779537	-	1	22603189	22607749	+	1109	protein_coding	PF02921:Ubiquinol cytochrome reductase transmembrane region|PF00355:Rieske [2Fe-2S] domain	-
VIT_01s0150g00180	14.07728995	-	1	22621589	22625941	+	1560	protein_coding	PF03016:Exostosin family	-
VIT_01s0150g00190	30.6242799	-	1	22628998	22633863	+	1710	protein_coding	PF00923:Transaldolase	-
VIT_01s0150g00200	11.3089526	-	1	22634819	22638782	+	1195	protein_coding	PF00254:FKBP-type peptidyl-prolyl cis-trans isomerase	FKBP_C
VIT_01s0150g00210	22.85274343	-	1	22640380	22644429	-	1848	protein_coding	PF00067:Cytochrome P450	p450
VIT_01s0150g00220	42.50910314	-	1	22646866	22650485	-	914	protein_coding	-	-
VIT_01s0150g00250	20.28933249	-	1	22670937	22673886	+	2248	protein_coding	PF00854:POT family	-
VIT_01s0150g00260	24.17312416	-	1	22675690	22682439	-	1188	protein_coding	PF13639:Ring finger domain	-
VIT_01s0150g00270	33.78549589	-	1	22685709	22688501	-	900	protein_coding	-	-
VIT_01s0150g00290	5.607551185	-	1	22694218	22703037	-	3615	protein_coding	-	-
VIT_01s0150g00310	77.70664054	-	1	22715281	22715989	+	500	protein_coding	-	-
VIT_01s0150g00320	22.07442991	-	1	22724696	22728701	+	1454	protein_coding	PF00293:NUDIX domain	NUDIX
VIT_01s0150g00330	3.62394225	-	1	22733472	22736897	+	3263	protein_coding	PF04564:U-box domain	U-box
VIT_01s0150g00350	2.299375854	-	1	22740945	22746385	-	2204	protein_coding	-	-
VIT_01s0150g00390	8.491484986	-	1	22756417	22763125	+	3183	protein_coding	PF00493:MCM2/3/5 family|PF14551:MCM N-terminal domain|PF12619:Mini-chromosome maintenance protein 2	MCM
VIT_01s0150g00400	77.6780693	-	1	22768845	22774148	+	1892	protein_coding	PF00262:Calreticulin family	-
VIT_01s0150g00460	10.52976274	-	1	22826415	22828725	+	1123	protein_coding	PF00722:Glycosyl hydrolases family 16|PF06955:Xyloglucan endo-transglycosylase (XET) C-terminus	-
VIT_01s0150g00480	22.24451704	-	1	22842566	22844292	+	1291	protein_coding	-	-
VIT_01s0150g00510	27.70564583	-	1	22854551	22859676	-	2195	protein_coding	PF00481:Protein phosphatase 2C	PP2C
VIT_01s0150g00570	5.726355235	-	1	22891249	22892729	-	295	protein_coding	-	-
VIT_01s0150g00580	52.96104761	-	1	22895505	22897685	+	925	protein_coding	PF00252:Ribosomal protein L16p/L10e	-
VIT_01s0150g00590	18.70477281	-	1	22898954	22922375	-	1445	protein_coding	PF14580:Leucine-rich repeat	-
VIT_01s0150g00610	35.63870874	-	1	22961284	22972875	+	948	protein_coding	-	-
VIT_01s0150g00620	17.2082322	-	1	22973501	22982680	-	1767	protein_coding	PF07082:Protein of unknown function (DUF1350)	-
VIT_01s0182g00020	21.44491949	-	1	13949463	13973640	+	1733	protein_coding	PF12796:Ankyrin repeats (3 copies)|PF07714:Protein tyrosine kinase	Pkinase_Tyr
VIT_01s0182g00050	2.799902974	-	1	14007469	14010547	-	1810	protein_coding	PF09273:Rubisco LSMT substrate-binding|PF00856:SET domain	SET
VIT_01s0182g00070	3.827661921	-	1	14046078	14047401	-	1324	protein_coding	PF01399:PCI domain	-
VIT_01s0182g00130	9.779668821	-	1	14162427	14167590	+	2591	protein_coding	PF03105:SPX domain|PF03124:EXS family	SPX
VIT_01s0244g00030	38.22969832	-	1	21612652	21615865	+	707	protein_coding	PF00550:Phosphopantetheine attachment site	PP-binding
VIT_01s0244g00060	2.901910748	-	1	21627266	21633789	+	4657	protein_coding	PF00533:BRCA1 C Terminus (BRCT) domain|PF03031:NLI interacting factor-like phosphatase	NIF
VIT_01s0244g00070	5.298300453	-	1	21636794	21647742	+	1913	protein_coding	-	-
VIT_01s0244g00100	2.252366392	-	1	21666026	21669055	+	1500	protein_coding	PF00450:Serine carboxypeptidase	Peptidase_S10
VIT_01s0244g00140	7.873738448	-	1	21705274	21716506	+	2360	protein_coding	-	-
VIT_01s0244g00150	50.44147771	-	1	21717673	21724736	-	3282	protein_coding	PF02309:AUX/IAA family|PF02362:B3 DNA binding domain|PF06507:Auxin response factor	Auxin_resp
VIT_01s0244g00170	107.5250288	-	1	21739859	21740641	-	597	protein_coding	PF07207:Light regulated protein Lir1	-
VIT_01s0244g00180	0.610066737	-	1	21747587	21750355	-	2769	protein_coding	PF00078:Reverse transcriptase (RNA-dependent DNA polymerase)	RVT_1
VIT_02s0012g00080	41.37993012	-	2	5692658	5701126	+	1388	protein_coding	PF01214:Casein kinase II regulatory subunit	-
VIT_02s0012g00090	7.662689789	-	2	5701866	5714393	+	2425	protein_coding	PF02493:MORN repeat	MORN
VIT_02s0012g00100	77.96652897	-	2	5716134	5718614	-	520	protein_coding	PF01780:Ribosomal L37ae protein family	-
VIT_02s0012g00160	25.98884299	-	2	5798038	5801982	+	650	protein_coding	-	-
VIT_02s0012g00180	24.90597453	-	2	5811458	5820423	-	1560	protein_coding	PF09412:Endoribonuclease XendoU	-
VIT_02s0012g00270	12.94865701	-	2	5915695	5994281	-	4827	protein_coding	PF12624:N-terminal region of Chorein or VPS13|PF00169:PH domain|PF16910:Repeating coiled region of VPS13|PF16908:Vacuolar sorting-associated protein 13, N-terminal	PH
VIT_02s0012g00280	28.9717313	-	2	5999584	6000873	-	758	protein_coding	PF04570:zinc-finger of the FCS-type, C2-C2	-
VIT_02s0012g00310	5.710517129	-	2	6092736	6111900	+	3254	protein_coding	PF02190:ATP-dependent protease La (LON) substrate-binding domain|PF00004:ATPase family associated with various cellular activities (AAA)|PF05362:Lon protease (S16) C-terminal proteolytic domain	AAA
VIT_02s0012g00320	24.6609459	-	2	6113176	6114475	+	822	protein_coding	PF03171:2OG-Fe(II) oxygenase superfamily|PF14226:non-haem dioxygenase in morphine synthesis N-terminal	2OG-FeII_Oxy
VIT_02s0012g00460	3.513629108	-	2	6220077	6269981	-	4327	protein_coding	-	-
VIT_02s0012g00480	2.979977586	-	2	6287525	6318075	-	4535	protein_coding	PF13245:Part of AAA domain|PF09416:RNA helicase (UPF2 interacting domain)|PF13086:AAA domain|PF13087:AAA domain	-
VIT_02s0012g00510	19.44178152	-	2	6343740	6352807	-	782	protein_coding	PF04178:Got1/Sft2-like family	-
VIT_02s0012g00530	1.090558292	-	2	6378170	6384087	+	1549	protein_coding	PF13793:N-terminal domain of ribose phosphate pyrophosphokinase|PF14572:Phosphoribosyl synthetase-associated domain	-
VIT_02s0012g00550	11.85700723	-	2	6406912	6414734	-	2422	protein_coding	PF03372:Endonuclease/Exonuclease/phosphatase family	Exo_endo_phos
VIT_02s0012g00560	16.52413268	-	2	6421750	6433390	-	1329	protein_coding	PF00335:Tetraspanin family	Tetraspannin
VIT_02s0012g00570	37.36644706	-	2	6442242	6448260	-	2170	protein_coding	PF00249:Myb-like DNA-binding domain|PF00072:Response regulator receiver domain	Response_reg
VIT_02s0012g00580	42.90938649	-	2	6474032	6482055	-	2244	protein_coding	PF03141:Putative S-adenosyl-L-methionine-dependent methyltransferase	-
VIT_02s0012g00610	17.67023843	-	2	6504376	6504853	+	478	protein_coding	-	-
VIT_02s0012g00740	12.26890454	-	2	6646932	6657662	+	2203	protein_coding	PF01031:Dynamin central region|PF00350:Dynamin family|PF02212:Dynamin GTPase effector domain	-
VIT_02s0012g00850	5.066376847	-	2	6711972	6739055	-	2334	protein_coding	PF09736:Pre-mRNA-splicing factor of RES complex	-
VIT_02s0012g00870	4.395337713	-	2	6747220	6761441	+	3459	protein_coding	PF01585:G-patch domain|PF00076:RNA recognition motif. (a.k.a. RRM, RBD, or RNP domain)	RRM_1
VIT_02s0012g00900	2.14511085	-	2	6805526	6816934	-	1575	protein_coding	PF03479:Domain of unknown function (DUF296)	-
VIT_02s0012g00910	14.43824611	-	2	6818228	6834662	-	1755	protein_coding	PF00928:Adaptor complexes medium subunit family	Adap_comp_sub
VIT_02s0012g00930	32.98444508	-	2	6860957	6867798	+	717	protein_coding	-	-
VIT_02s0012g00980	17.55597361	-	2	6915210	6925655	+	866	protein_coding	PF00111:2Fe-2S iron-sulfur cluster binding domain	Fer2
VIT_02s0012g01000	12.67532247	-	2	6938271	6948978	-	1466	protein_coding	-	-
VIT_02s0012g01010	3.662384378	-	2	6975111	6977453	-	1845	protein_coding	PF13855:Leucine rich repeat	-
VIT_02s0012g01030	8.77925402	-	2	6988089	7006989	+	2309	protein_coding	PF11744:Aluminium activated malate transporter|PF07534:TLD	-
VIT_02s0012g01090	5.520505864	-	2	7059966	7062413	+	2448	protein_coding	PF13041:PPR repeat family	-
VIT_02s0012g01120	111.16518	-	2	7118141	7119745	+	775	protein_coding	PF01597:Glycine cleavage H-protein	-
VIT_02s0012g01140	4.165905781	-	2	7149563	7159772	-	1622	protein_coding	PF07714:Protein tyrosine kinase	Pkinase_Tyr
VIT_02s0012g01160	4.242277233	-	2	7184341	7189159	+	1991	protein_coding	PF00854:POT family	-
VIT_02s0012g01180	9.352386405	-	2	7229533	7230977	+	1445	protein_coding	-	-
VIT_02s0012g01210	8.488818062	-	2	7296734	7304671	+	1592	protein_coding	PF07687:Peptidase dimerisation domain|PF01546:Peptidase family M20/M25/M40	Peptidase_M20
VIT_02s0012g01220	61.35987022	-	2	7304806	7308300	-	1349	protein_coding	PF02517:CAAX protease self-immunity	-
VIT_02s0012g01250	19.6999976	-	2	7361994	7365302	+	1029	protein_coding	PF00153:Mitochondrial carrier protein	Mito_carr
VIT_02s0012g01260	4.287499478	-	2	7365303	7368528	+	1182	protein_coding	-	-
VIT_02s0012g01270	13.94448533	-	2	7370362	7372531	+	848	protein_coding	PF10604:Polyketide cyclase / dehydrase and lipid transport	-
VIT_02s0012g01280	14.29569643	-	2	7389080	7392155	-	2127	protein_coding	PF05678:VQ motif	-
VIT_02s0012g01320	2.032006569	-	2	7426524	7429017	-	2494	protein_coding	PF14215:bHLH-MYC and R2R3-MYB transcription factors N-terminal|PF00010:Helix-loop-helix DNA-binding domain	HLH
VIT_02s0012g01330	1.109904595	-	2	7471782	7480458	+	1522	protein_coding	PF01412:Putative GTPase activating protein for Arf	-
VIT_02s0012g01350	39.81093464	-	2	7493372	7494941	-	1570	protein_coding	-	-
VIT_02s0012g01370	46.37224926	-	2	7525750	7526259	-	510	protein_coding	-	-
VIT_02s0012g01380	59.49972476	-	2	7535790	7537192	+	653	protein_coding	-	-
VIT_02s0012g01400	90.35655877	-	2	7559107	7561604	+	1290	protein_coding	PF04640:PLATZ transcription factor	-
VIT_02s0012g01420	42.79224449	-	2	7590236	7597949	+	829	protein_coding	PF00076:RNA recognition motif. (a.k.a. RRM, RBD, or RNP domain)	RRM_1
VIT_02s0012g01440	11.7856381	-	2	7633461	7635180	+	1720	protein_coding	PF13639:Ring finger domain	-
VIT_02s0012g01550	8.991482605	-	2	7805816	7810149	-	1503	protein_coding	PF00642:Zinc finger C-x8-C-x5-C-x3-H type (and similar)	zf-CCCH
VIT_02s0012g01570	16.61162808	-	2	7838291	7840467	-	1322	protein_coding	PF01073:3-beta hydroxysteroid dehydrogenase/isomerase family	-
VIT_02s0012g01580	10.21326962	-	2	7852486	7858746	+	827	protein_coding	PF11712:Endoplasmic reticulum-based factor for assembly of V-ATPase	-
VIT_02s0012g01620	10.71421645	-	2	7879615	7885139	+	1892	protein_coding	PF14259:RNA recognition motif (a.k.a. RRM, RBD, or RNP domain)	-
VIT_02s0012g01660	9.468546618	-	2	7963945	7972385	-	3925	protein_coding	PF00005:ABC transporter|PF00664:ABC transporter transmembrane region	ABC_membrane
VIT_02s0012g01680	3.445155937	-	2	8014621	8022434	-	2942	protein_coding	PF00982:Glycosyltransferase family 20|PF02358:Trehalose-phosphatase	-
VIT_02s0012g01730	6.784236122	-	2	8058691	8059614	-	747	protein_coding	PF14244:gag-polypeptide of LTR copia-type	-
VIT_02s0012g01780	10.39020888	-	2	8175758	8185445	-	1951	protein_coding	-	-
VIT_02s0012g01790	13.46840578	-	2	8205082	8210973	+	5017	protein_coding	PF01369:Sec7 domain|PF12783:Guanine nucleotide exchange factor in Golgi transport N-terminal	Sec7
VIT_02s0012g01810	9.354544316	-	2	8222967	8235021	+	2167	protein_coding	PF00447:HSF-type DNA-binding	HSF_DNA-bind
VIT_02s0012g01850	38.6738735	-	2	8287386	8297906	-	1092	protein_coding	PF14523:Syntaxin-like protein|PF05739:SNARE domain	SNARE
VIT_02s0012g01870	61.63570196	-	2	8336151	8337069	-	740	protein_coding	-	-
VIT_02s0012g01880	72.97083345	-	2	8337782	8347506	-	463	protein_coding	-	-
VIT_02s0012g01920	31.29469373	-	2	8414590	8435022	+	2645	protein_coding	PF12174:RCD1-SRO-TAF4 (RST) plant domain	-
VIT_02s0012g01930	11.69048301	-	2	8466566	8483363	+	2312	protein_coding	PF00644:Poly(ADP-ribose) polymerase catalytic domain|PF12174:RCD1-SRO-TAF4 (RST) plant domain	-
VIT_02s0012g01940	8.6041161	-	2	8527810	8532530	-	1767	protein_coding	PF00249:Myb-like DNA-binding domain	Myb_DNA-binding
VIT_02s0012g01950	68.25352704	-	2	8572997	8573383	-	198	protein_coding	-	-
VIT_02s0012g01960	7.938321402	-	2	8573633	8582338	-	3192	protein_coding	PF02375:jmjN domain|PF02373:JmjC domain, hydroxylase|PF02928:C5HC2 zinc finger	JmjC
VIT_02s0012g02030	13.74325256	-	2	8739817	8746008	+	2950	protein_coding	PF00046:Homeobox domain|PF01852:START domain	START
VIT_02s0012g02050	5.069091656	-	2	8757229	8762708	+	1333	protein_coding	PF04755:PAP_fibrillin	-
VIT_02s0012g02070	9.065875462	-	2	8765754	8781039	-	559	protein_coding	-	-
VIT_02s0012g02120	14.41360746	-	2	8849450	8856306	+	586	protein_coding	PF02109:DAD family	-
VIT_02s0012g02150	9.155960945	-	2	8916390	8916758	-	369	protein_coding	-	-
VIT_02s0012g02160	1.755090695	-	2	8943039	8978181	+	1925	protein_coding	PF14829:Glycerol-3-phosphate acyltransferase N-terminal|PF01553:Acyltransferase	Acyltransferase
VIT_02s0012g02190	4.192789264	-	2	9012134	9017246	+	4029	protein_coding	PF03552:Cellulose synthase|PF14570:RING/Ubox like zinc-binding domain	-
VIT_02s0012g02220	30.09552306	-	2	9053548	9055638	-	1291	protein_coding	PF00722:Glycosyl hydrolases family 16|PF06955:Xyloglucan endo-transglycosylase (XET) C-terminus	-
VIT_02s0012g02270	17.45376171	-	2	9179277	9192023	+	1355	protein_coding	PF04106:Autophagy protein Apg5	APG5
VIT_02s0012g02290	18.98061567	-	2	9220337	9222116	+	1780	protein_coding	PF00226:DnaJ domain|PF11926:Domain of unknown function (DUF3444)	DnaJ
VIT_02s0012g02520	27.93965945	-	2	9983291	9995352	-	786	protein_coding	PF05871:ESCRT-II complex subunit	-
VIT_02s0012g02530	7.470994176	-	2	10032915	10045270	+	2035	protein_coding	PF00288:GHMP kinases N terminal domain	GHMP_kinases
VIT_02s0012g02660	17.81700508	-	2	10269951	10293929	-	1517	protein_coding	PF01399:PCI domain	-
VIT_02s0012g02780	10.26914769	-	2	10594921	10608570	+	987	protein_coding	PF00173:Cytochrome b5-like Heme/Steroid binding domain	-
VIT_02s0012g02790	8.836659779	-	2	10652351	10716601	-	1147	protein_coding	PF04144:SCAMP family	-
VIT_02s0012g02810	3.254864729	-	2	10784957	10786852	-	1557	protein_coding	PF00067:Cytochrome P450	p450
VIT_02s0012g02820	8.171513957	-	2	10832753	10835365	-	2274	protein_coding	PF00067:Cytochrome P450	p450
VIT_02s0012g02830	4.889362646	-	2	10849889	10851763	+	1382	protein_coding	PF00201:UDP-glucoronosyl and UDP-glucosyl transferase	UDPGT
VIT_02s0012g03140	89.30753841	-	2	11719314	11720598	-	1116	protein_coding	-	-
VIT_02s0025g00080	5.278983732	-	2	243992	246235	-	960	protein_coding	PF13867:Sin3 binding region of histone deacetylase complex subunit SAP30	-
VIT_02s0025g00090	78.24431945	-	2	249711	253142	-	842	protein_coding	PF00076:RNA recognition motif. (a.k.a. RRM, RBD, or RNP domain)	RRM_1
VIT_02s0025g00100	17.81700508	-	2	254134	263635	-	3034	protein_coding	PF09066:Beta2-adaptin appendage, C-terminal sub-domain|PF02883:Adaptin C-terminal domain|PF01602:Adaptin N terminal region	-
VIT_02s0025g00130	7.51456759	-	2	281250	287047	+	1124	protein_coding	-	-
VIT_02s0025g00140	63.88013928	-	2	291046	291759	-	714	protein_coding	PF13639:Ring finger domain	-
VIT_02s0025g00150	4.337034132	-	2	303759	306573	+	2337	protein_coding	-	-
VIT_02s0025g00160	11.16450042	-	2	310749	314911	+	3934	protein_coding	-	-
VIT_02s0025g00170	14.13619075	-	2	314912	315628	+	717	protein_coding	-	-
VIT_02s0025g00200	16.86974375	-	2	331139	334518	+	2203	protein_coding	PF07526:Associated with HOX|PF05920:Homeobox KN domain	POX
VIT_02s0025g00260	7.536598827	-	2	377931	380044	+	1569	protein_coding	PF00295:Glycosyl hydrolases family 28	-
VIT_02s0025g00270	16.72549301	-	2	380307	386869	-	1616	protein_coding	PF00069:Protein kinase domain	Pkinase
VIT_02s0025g00280	7.968277332	-	2	412621	415596	+	2120	protein_coding	PF02518:Histidine kinase-, DNA gyrase B-, and HSP90-like ATPase|PF00183:Hsp90 protein	HATPase_c
VIT_02s0025g00290	11.54566284	-	2	422317	424657	+	2341	protein_coding	PF13041:PPR repeat family	-
VIT_02s0025g00300	136.7508167	-	2	424658	425223	-	210	protein_coding	-	-
VIT_02s0025g00310	14.74061775	-	2	428171	429444	-	573	protein_coding	PF03501:Plectin/S10 domain	-
VIT_02s0025g00340	27.38835799	-	2	450368	457307	+	1727	protein_coding	PF07992:Pyridine nucleotide-disulphide oxidoreductase	Pyr_redox_2
VIT_02s0025g00350	41.43964142	-	2	459808	461019	+	693	protein_coding	PF00403:Heavy-metal-associated domain	HMA
VIT_02s0025g00400	21.11593493	-	2	495333	504855	+	1360	protein_coding	PF01585:G-patch domain	G-patch
VIT_02s0025g00440	7.136344937	-	2	520824	532985	-	4971	protein_coding	-	-
VIT_02s0025g00480	3.185307595	-	2	571720	578851	-	1591	protein_coding	PF00149:Calcineurin-like phosphoesterase|PF16891:Serine-threonine protein phosphatase N-terminal domain	Metallophos
VIT_02s0025g00540	2.902534011	-	2	647600	648181	+	582	protein_coding	PF03168:Late embryogenesis abundant protein	-
VIT_02s0025g00550	4.991946792	-	2	659763	661550	+	1692	protein_coding	-	-
VIT_02s0025g00640	37.89027576	-	2	705930	708336	+	1070	protein_coding	PF02453:Reticulon	-
VIT_02s0025g00670	34.67018332	-	2	722229	726961	-	1413	protein_coding	PF02517:CAAX protease self-immunity	-
VIT_02s0025g00710	7.82071664	-	2	757934	762878	-	2808	protein_coding	-	-
VIT_02s0025g00720	16.63139741	-	2	765633	773258	-	1422	protein_coding	PF01169:Uncharacterized protein family UPF0016	-
VIT_02s0025g00810	4.352198587	-	2	809083	813431	-	2717	protein_coding	PF00999:Sodium/hydrogen exchanger family	Na_H_Exchanger
VIT_02s0025g00840	9.249060274	-	2	839782	844943	+	2557	protein_coding	-	-
VIT_02s0025g00880	33.83755366	-	2	863651	867838	+	1947	protein_coding	PF00651:BTB/POZ domain|PF07707:BTB And C-terminal Kelch	BTB
VIT_02s0025g00900	6.493642812	-	2	871157	872977	-	1821	protein_coding	PF03446:NAD binding domain of 6-phosphogluconate dehydrogenase|PF00393:6-phosphogluconate dehydrogenase, C-terminal domain	NAD_binding_2
VIT_02s0025g00910	1.188792959	-	2	874441	881632	-	4263	protein_coding	PF00664:ABC transporter transmembrane region|PF00005:ABC transporter	ABC_tran
VIT_02s0025g00980	4.134588657	-	2	931155	947137	-	5720	protein_coding	PF00664:ABC transporter transmembrane region|PF00005:ABC transporter	ABC_tran
VIT_02s0025g01000	38.39260896	-	2	970227	974052	-	1056	protein_coding	PF01991:ATP synthase (E/31 kDa) subunit	-
VIT_02s0025g01020	5.6750553	-	2	989255	996186	+	1786	protein_coding	PF00170:bZIP transcription factor|PF07777:G-box binding protein MFMR|PF16596:Disordered region downstream of MFMR	MFMR
VIT_02s0025g01050	271.1796062	-	2	1020442	1030374	+	679	protein_coding	PF00179:Ubiquitin-conjugating enzyme	UQ_con
VIT_02s0025g01080	227.6726428	-	2	1053786	1055271	-	601	protein_coding	-	-
VIT_02s0025g01090	543.9525277	-	2	1058843	1059401	-	559	protein_coding	-	-
VIT_02s0025g01110	11.04903572	-	2	1066623	1076204	-	1376	protein_coding	-	-
VIT_02s0025g01170	9.911922515	-	2	1128686	1137348	+	4772	protein_coding	PF07765:KIP1-like protein	-
VIT_02s0025g01180	7.857092067	-	2	1137597	1144541	-	1505	protein_coding	PF00153:Mitochondrial carrier protein	Mito_carr
VIT_02s0025g01200	22.43641121	-	2	1164955	1168929	+	1807	protein_coding	PF13839:GDSL/SGNH-like Acyl-Esterase family found in Pmr5 and Cas1p|PF14416:PMR5 N terminal Domain	-
VIT_02s0025g01220	17.51021336	-	2	1184197	1187109	+	1833	protein_coding	PF00505:HMG (high mobility group) box	HMG_box
VIT_02s0025g01320	24.51184708	-	2	1248951	1249956	+	827	protein_coding	-	-
VIT_02s0025g01330	40.15412723	-	2	1253057	1258513	-	1809	protein_coding	PF00295:Glycosyl hydrolases family 28	-
VIT_02s0025g01340	72.19123053	-	2	1261182	1263747	-	1053	protein_coding	PF10604:Polyketide cyclase / dehydrase and lipid transport	-
VIT_02s0025g01350	13.88152486	-	2	1267450	1273671	+	1582	protein_coding	PF01896:Eukaryotic and archaeal DNA primase small subunit	-
VIT_02s0025g01380	6.578172875	-	2	1331381	1335909	+	2568	protein_coding	PF09478:Carbohydrate binding domain CBM49|PF00759:Glycosyl hydrolase family 9	-
VIT_02s0025g01400	15.21147919	-	2	1340717	1348463	+	2110	protein_coding	-	-
VIT_02s0025g01420	8.044165687	-	2	1370361	1377942	-	1470	protein_coding	PF02096:60Kd inner membrane protein	-
VIT_02s0025g01470	32.7080541	-	2	1423534	1424411	-	878	protein_coding	PF11623:Protein of unknown function (DUF3252)	-
VIT_02s0025g01480	5.479099272	-	2	1427807	1444560	+	4933	protein_coding	-	-
VIT_02s0025g01490	11.72090057	-	2	1446671	1451478	+	1153	protein_coding	PF01398:JAB1/Mov34/MPN/PAD-1 ubiquitin protease|PF13012:Maintenance of mitochondrial structure and function	Mov34
VIT_02s0025g01500	25.03865802	-	2	1453930	1457883	+	1012	protein_coding	PF00334:Nucleoside diphosphate kinase	NDK
VIT_02s0025g01510	13.02304357	-	2	1459583	1463823	+	908	protein_coding	-	-
VIT_02s0025g01570	1.520499365	-	2	1509254	1518573	-	2222	protein_coding	PF02212:Dynamin GTPase effector domain|PF00350:Dynamin family|PF01031:Dynamin central region	-
VIT_02s0025g01580	38.50930382	-	2	1521946	1527565	-	1316	protein_coding	PF16363:GDP-mannose 4,6 dehydratase	-
VIT_02s0025g01690	9.21841634	-	2	1617957	1623913	+	733	protein_coding	-	-
VIT_02s0025g01700	22.82803776	-	2	1624392	1627896	+	888	protein_coding	PF02229:Transcriptional Coactivator p15 (PC4)|PF08766:DEK C terminal domain	-
VIT_02s0025g01710	72.0680373	-	2	1628584	1630021	+	1172	protein_coding	PF00462:Glutaredoxin	-
VIT_02s0025g01720	58.28807597	-	2	1637937	1640526	-	1565	protein_coding	PF10539:Development and cell death domain	-
VIT_02s0025g01740	13.0421951	-	2	1653577	1657782	+	2720	protein_coding	PF06507:Auxin response factor|PF02309:AUX/IAA family|PF02362:B3 DNA binding domain	Auxin_resp
VIT_02s0025g01750	24.9681663	-	2	1662917	1667067	+	2368	protein_coding	PF03552:Cellulose synthase	-
VIT_02s0025g02010	29.04197354	-	2	1821024	1826445	+	1047	protein_coding	PF10075:CSN8/PSMD8/EIF3K family	-
VIT_02s0025g02070	1.621703803	-	2	1850689	1857386	+	3125	protein_coding	PF02042:RWP-RK domain|PF00564:PB1 domain	RWP-RK
VIT_02s0025g02090	3.937703483	-	2	1865312	1872618	-	2145	protein_coding	PF13424:Tetratricopeptide repeat	-
VIT_02s0025g02120	7.841461247	-	2	1885006	1889067	-	1508	protein_coding	PF01373:Glycosyl hydrolase family 14	-
VIT_02s0025g02140	46.0253669	-	2	1900784	1904806	+	2349	protein_coding	PF00012:Hsp70 protein	HSP70
VIT_02s0025g02160	3.25737523	-	2	1919360	1929128	-	2593	protein_coding	PF00005:ABC transporter|PF12848:ABC transporter	ABC_tran
VIT_02s0025g02260	19.29374765	-	2	2016500	2019075	-	788	protein_coding	PF04061:ORMDL family	-
VIT_02s0025g02270	16.01208336	-	2	2020538	2023478	-	1688	protein_coding	PF00651:BTB/POZ domain	BTB
VIT_02s0025g02330	6.206005857	-	2	2075831	2078891	+	1361	protein_coding	PF04438:HIT zinc finger	-
VIT_02s0025g02340	23.55374783	-	2	2079388	2090859	+	1793	protein_coding	PF14555:UBA-like domain|PF00789:UBX domain	UBX
VIT_02s0025g02390	6.345356072	-	2	2105007	2109002	+	2396	protein_coding	PF03169:OPT oligopeptide transporter protein	OPT
VIT_02s0025g02400	7.507887975	-	2	2111674	2121466	+	2475	protein_coding	PF05063:MT-A70	-
VIT_02s0025g02440	6.708795847	-	2	2133660	2137710	-	1259	protein_coding	PF03690:Uncharacterised protein family (UPF0160)	-
VIT_02s0025g02450	12.06624853	-	2	2138692	2140549	+	1120	protein_coding	-	-
VIT_02s0025g02480	1.142559888	-	2	2150058	2160116	-	2957	protein_coding	PF00069:Protein kinase domain	Pkinase
VIT_02s0025g02500	9.720446823	-	2	2172161	2175394	+	2433	protein_coding	PF03169:OPT oligopeptide transporter protein	OPT
VIT_02s0025g02520	11.80675932	-	2	2182864	2194779	-	1860	protein_coding	-	-
VIT_02s0025g02530	1.355214436	-	2	2196086	2201074	-	2493	protein_coding	-	-
VIT_02s0025g02550	35.00502582	-	2	2206325	2212219	+	1496	protein_coding	PF00561:alpha/beta hydrolase fold	Abhydrolase_1
VIT_02s0025g02560	77.78113515	-	2	2223138	2225115	+	1542	protein_coding	PF01053:Cys/Met metabolism PLP-dependent enzyme	Cys_Met_Meta_PP
VIT_02s0025g02570	7.587983355	-	2	2231728	2233589	-	1781	protein_coding	PF00067:Cytochrome P450	p450
VIT_02s0025g02580	18.41627625	-	2	2240001	2248435	+	1009	protein_coding	PF09748:Transcription factor subunit Med10 of Mediator complex	-
VIT_02s0025g02620	5.782358709	-	2	2293455	2296593	-	2045	protein_coding	PF00561:alpha/beta hydrolase fold	Abhydrolase_1
VIT_02s0025g02640	1.458786524	-	2	2309835	2311836	+	1158	protein_coding	PF13225:Domain of unknown function (DUF4033)	-
VIT_02s0025g02660	37.51562043	-	2	2321113	2322688	+	1576	protein_coding	PF06814:Lung seven transmembrane receptor	-
VIT_02s0025g02740	2.787582169	-	2	2372122	2385316	-	1818	protein_coding	PF14259:RNA recognition motif (a.k.a. RRM, RBD, or RNP domain)|PF00076:RNA recognition motif. (a.k.a. RRM, RBD, or RNP domain)	RRM_1
VIT_02s0025g02750	16.88507291	-	2	2386943	2397932	+	4402	protein_coding	-	-
VIT_02s0025g02770	10.68640989	-	2	2410596	2413618	-	2055	protein_coding	PF00332:Glycosyl hydrolases family 17	Glyco_hydro_17
VIT_02s0025g02780	76.0445245	-	2	2414602	2415850	+	622	protein_coding	PF00428:60s Acidic ribosomal protein	-
VIT_02s0025g02790	48.6122243	-	2	2418048	2426185	-	2780	protein_coding	PF08323:Starch synthase catalytic domain|PF00534:Glycosyl transferases group 1	Glycos_transf_1
VIT_02s0025g02820	65.40333828	-	2	2435546	2438852	-	1808	protein_coding	PF01852:START domain	START
VIT_02s0025g02840	3.269986052	-	2	2451946	2456109	+	2583	protein_coding	PF13857:Ankyrin repeats (many copies)|PF12796:Ankyrin repeats (3 copies)	-
VIT_02s0025g02890	37.16776225	-	2	2479859	2482813	+	909	protein_coding	PF00298:Ribosomal protein L11, RNA binding domain|PF03946:Ribosomal protein L11, N-terminal domain	-
VIT_02s0025g02990	11.87539398	-	2	2539490	2543485	-	569	protein_coding	-	-
VIT_02s0025g03000	11.97413976	-	2	2549060	2551345	+	1834	protein_coding	PF02362:B3 DNA binding domain	B3
VIT_02s0025g03020	10.8333142	-	2	2570930	2576016	-	2339	protein_coding	PF02365:No apical meristem (NAM) protein	NAM
VIT_02s0025g03060	5.853922555	-	2	2605995	2615391	-	2020	protein_coding	PF13251:Domain of unknown function (DUF4042)	-
VIT_02s0025g03070	33.74579495	-	2	2622704	2623554	+	851	protein_coding	PF13639:Ring finger domain	-
VIT_02s0025g03090	35.9018133	-	2	2627652	2631313	+	894	protein_coding	-	-
VIT_02s0025g03100	17.08993955	-	2	2634309	2636722	+	1285	protein_coding	PF08240:Alcohol dehydrogenase GroES-like domain|PF00107:Zinc-binding dehydrogenase	ADH_N
VIT_02s0025g03150	19.97959544	-	2	2663096	2676459	-	3382	protein_coding	PF04096:Nucleoporin autopeptidase	-
VIT_02s0025g03170	10.34249874	-	2	2711929	2712908	+	980	protein_coding	PF00847:AP2 domain	AP2
VIT_02s0025g03220	12.6599284	-	2	2746446	2750881	-	3069	protein_coding	PF13837:Myb/SANT-like DNA-binding domain	-
VIT_02s0025g03230	7.569052032	-	2	2761204	2768852	-	2455	protein_coding	PF04646:Protein of unknown function, DUF604	-
VIT_02s0025g03240	0.994275924	-	2	2774698	2776500	+	1699	protein_coding	PF00069:Protein kinase domain	Pkinase
VIT_02s0025g03250	32.19710536	-	2	2779571	2782967	+	787	protein_coding	PF03647:Transmembrane proteins 14C	-
VIT_02s0025g03260	17.97100845	-	2	2788379	2791515	+	1598	protein_coding	PF00230:Major intrinsic protein	-
VIT_02s0025g03270	10.8635035	-	2	2793848	2803836	+	1555	protein_coding	PF01433:Peptidase family M1	-
VIT_02s0025g03280	6.911118387	-	2	2804180	2807528	+	1711	protein_coding	PF11940:Domain of unknown function (DUF3458)	-
VIT_02s0025g03290	20.93476866	-	2	2809918	2813519	+	2098	protein_coding	-	-
VIT_02s0025g03310	5.472812509	-	2	2821498	2823906	+	1852	protein_coding	PF03600:Citrate transporter	-
VIT_02s0025g03320	9.60907164	-	2	2829143	2833459	+	1758	protein_coding	PF00067:Cytochrome P450	p450
VIT_02s0025g03370	5.310666687	-	2	2874846	2883582	+	3499	protein_coding	PF00069:Protein kinase domain	Pkinase
VIT_02s0025g03390	689.531257	-	2	2890636	2893718	-	1100	protein_coding	PF00230:Major intrinsic protein	-
VIT_02s0025g03400	49.41359091	-	2	2898182	2908111	-	2017	protein_coding	PF04258:Signal peptide peptidase|PF02225:PA domain	-
VIT_02s0025g03410	21.92973364	-	2	2916400	2920963	-	2465	protein_coding	PF01225:Mur ligase family, catalytic domain|PF08245:Mur ligase middle domain|PF02875:Mur ligase family, glutamate ligase domain	-
VIT_02s0025g03480	2.746044098	-	2	2978816	2988005	+	3691	protein_coding	PF00225:Kinesin motor domain|PF00307:Calponin homology (CH) domain	Kinesin
VIT_02s0025g03520	3.596114517	-	2	3019598	3021661	+	1879	protein_coding	PF13419:Haloacid dehalogenase-like hydrolase	-
VIT_02s0025g03530	7.19861418	-	2	3026104	3044492	+	2112	protein_coding	PF04107:Glutamate-cysteine ligase family 2(GCS2)	-
VIT_02s0025g03540	64.29329441	-	2	3047613	3049237	+	1340	protein_coding	PF03953:Tubulin C-terminal domain|PF00091:Tubulin/FtsZ family, GTPase domain	Tubulin
VIT_02s0025g03570	37.76026011	-	2	3120418	3123640	+	850	protein_coding	PF03652:Holliday junction resolvase	-
VIT_02s0025g03580	1.058442854	-	2	3130678	3137363	+	1596	protein_coding	PF03479:Domain of unknown function (DUF296)	-
VIT_02s0025g03590	8.872241567	-	2	3137900	3140766	-	952	protein_coding	PF00255:Glutathione peroxidase	GSHPx
VIT_02s0025g03600	45.2989889	-	2	3141213	3144014	-	895	protein_coding	PF00255:Glutathione peroxidase	GSHPx
VIT_02s0025g03610	1.436458158	-	2	3144644	3151104	-	4704	protein_coding	PF00168:C2 domain|PF03016:Exostosin family|PF08372:Plant phosphoribosyltransferase C-terminal	C2
VIT_02s0025g03620	16.24302687	-	2	3156640	3162109	+	1144	protein_coding	PF02798:Glutathione S-transferase, N-terminal domain|PF14497:Glutathione S-transferase, C-terminal domain	GST_N
VIT_02s0025g03660	34.35480407	-	2	3194248	3196392	+	1721	protein_coding	PF00501:AMP-binding enzyme|PF13193:AMP-binding enzyme C-terminal domain	AMP-binding
VIT_02s0025g03680	26.37843214	-	2	3205205	3208677	-	1601	protein_coding	PF03953:Tubulin C-terminal domain|PF00091:Tubulin/FtsZ family, GTPase domain	Tubulin
VIT_02s0025g03690	0.702109225	-	2	3211246	3214915	+	2406	protein_coding	PF08772:Nin one binding (NOB1) Zn-ribbon like	-
VIT_02s0025g03700	9.14533918	-	2	3216347	3221679	-	2586	protein_coding	PF07714:Protein tyrosine kinase|PF08263:Leucine rich repeat N-terminal domain|PF13855:Leucine rich repeat	Pkinase_Tyr
VIT_02s0025g03760	5.133155452	-	2	3250302	3255459	-	3620	protein_coding	PF10358:N-terminal C2 in EEIG1 and EHBP1 proteins	-
VIT_02s0025g03780	28.37283246	-	2	3274707	3275915	+	774	protein_coding	PF03766:Remorin, N-terminal region|PF03763:Remorin, C-terminal region	-
VIT_02s0025g03790	12.27288382	-	2	3276593	3293176	-	1927	protein_coding	PF00271:Helicase conserved C-terminal domain|PF00270:DEAD/DEAH box helicase	DEAD
VIT_02s0025g04010	8.365932315	-	2	3513811	3520687	-	2625	protein_coding	PF00067:Cytochrome P450	p450
VIT_02s0025g04050	4.764272184	-	2	3558234	3564912	-	2482	protein_coding	PF14555:UBA-like domain|PF00789:UBX domain	UBX
VIT_02s0025g04070	1.997959544	-	2	3570033	3585952	+	1691	protein_coding	PF06728:GPI transamidase subunit PIG-U	-
VIT_02s0025g04100	18.86083508	-	2	3615423	3627300	-	2060	protein_coding	PF04153:NOT2 / NOT3 / NOT5 family	-
VIT_02s0025g04130	17.26098223	-	2	3652019	3655701	-	1468	protein_coding	PF01694:Rhomboid family	Rhomboid
VIT_02s0025g04150	15.7876149	-	2	3670653	3678402	+	1712	protein_coding	PF13639:Ring finger domain	-
VIT_02s0025g04310	1.71326044	-	2	3809792	3812825	+	986	protein_coding	PF00314:Thaumatin family	Thaumatin
VIT_02s0025g04340	6.973270565	-	2	3824931	3825899	+	969	protein_coding	PF00314:Thaumatin family	Thaumatin
VIT_02s0025g04380	11.39202655	-	2	3852855	3856475	+	1038	protein_coding	PF14299:Phloem protein 2	-
VIT_02s0025g04410	10.20709846	-	2	3880294	3884998	+	1655	protein_coding	PF03062:MBOAT, membrane-bound O-acyltransferase family	MBOAT
VIT_02s0025g04500	18.44186457	-	2	3985198	4016385	+	1374	protein_coding	PF00638:RanBP1 domain	-
VIT_02s0025g04520	1.691812513	-	2	4020519	4024475	-	1997	protein_coding	PF00069:Protein kinase domain	Pkinase
VIT_02s0025g04540	9.962024903	-	2	4082153	4093292	+	2374	protein_coding	PF03105:SPX domain|PF07690:Major Facilitator Superfamily	MFS_1
VIT_02s0025g04550	0.87120928	-	2	4097019	4100411	+	1939	protein_coding	PF00732:GMC oxidoreductase|PF05199:GMC oxidoreductase	-
VIT_02s0025g04560	14.05386684	-	2	4110752	4113701	+	2404	protein_coding	PF02728:Copper amine oxidase, N3 domain|PF01179:Copper amine oxidase, enzyme domain|PF02727:Copper amine oxidase, N2 domain	-
VIT_02s0025g04580	12.94845066	-	2	4131564	4138338	+	1696	protein_coding	PF08540:Hydroxymethylglutaryl-coenzyme A synthase C terminal|PF01154:Hydroxymethylglutaryl-coenzyme A synthase N terminal	-
VIT_02s0025g04590	13.08593151	-	2	4139943	4141512	+	1420	protein_coding	PF03634:TCP family transcription factor	TCP
VIT_02s0025g04610	41.94261048	-	2	4150397	4152204	-	1168	protein_coding	PF04321:RmlD substrate binding domain	-
VIT_02s0025g04620	1.185040192	-	2	4153235	4161632	-	2851	protein_coding	PF12357:Phospholipase D C terminal|PF00168:C2 domain|PF00614:Phospholipase D Active site motif	C2
VIT_02s0025g04630	9.153204786	-	2	4164370	4172128	-	1661	protein_coding	PF05920:Homeobox KN domain|PF03790:KNOX1 domain|PF03791:KNOX2 domain	KNOX2
VIT_02s0025g04650	30.634517	-	2	4197382	4208969	+	1158	protein_coding	PF01486:K-box region|PF00319:SRF-type transcription factor (DNA-binding and dimerisation domain)	SRF-TF
VIT_02s0025g04680	7.843411697	-	2	4234851	4243987	-	1723	protein_coding	-	-
VIT_02s0025g04710	16.34782059	-	2	4251602	4260927	-	1550	protein_coding	-	-
VIT_02s0025g04720	44.24910863	-	2	4282479	4283947	+	1298	protein_coding	PF14226:non-haem dioxygenase in morphine synthesis N-terminal|PF03171:2OG-Fe(II) oxygenase superfamily	2OG-FeII_Oxy
VIT_02s0025g04850	3.011185017	-	2	4379483	4380730	-	1122	protein_coding	PF00067:Cytochrome P450	p450
VIT_02s0025g04860	19.03408219	-	2	4380823	4382166	-	710	protein_coding	PF00067:Cytochrome P450	p450
VIT_02s0025g04880	14.78826419	-	2	4399667	4401305	+	1485	protein_coding	PF00067:Cytochrome P450	p450
VIT_02s0025g04900	1.1594199	-	2	4413737	4417352	-	2914	protein_coding	-	-
VIT_02s0025g04920	1.148385312	-	2	4424552	4426022	+	1471	protein_coding	PF03151:Triose-phosphate Transporter family	-
VIT_02s0025g04980	10.37359306	-	2	4461926	4468028	+	5211	protein_coding	PF00155:Aminotransferase class I and II	Aminotran_1_2
VIT_02s0025g05140	4.212655347	-	2	4625091	4628481	-	1203	protein_coding	PF00574:Clp protease	-
VIT_02s0033g00030	64.94687559	-	2	13394519	13399728	-	2575	protein_coding	-	-
VIT_02s0033g00230	10.71421645	-	2	13886725	13895203	+	1419	protein_coding	PF09353:Domain of unknown function (DUF1995)	-
VIT_02s0033g00240	5.339048023	-	2	13919672	13921253	+	1582	protein_coding	PF00201:UDP-glucoronosyl and UDP-glucosyl transferase	UDPGT
VIT_02s0033g00320	18.41888405	-	2	14047004	14071583	-	1284	protein_coding	PF02492:CobW/HypB/UreG, nucleotide-binding domain|PF07683:Cobalamin synthesis protein cobW C-terminal domain	-
VIT_02s0033g00550	6.770640458	-	2	14620861	14622075	-	499	protein_coding	-	-
VIT_02s0033g00980	12.48617033	-	2	15969575	15972858	+	3247	protein_coding	-	-
VIT_02s0033g00990	7.419947852	-	2	15972859	15973541	+	683	protein_coding	-	-
VIT_02s0033g01010	2.030378359	-	2	16040696	16042134	+	832	protein_coding	-	-
VIT_02s0033g01100	14.59066521	-	2	16323670	16327358	+	1042	protein_coding	-	-
VIT_02s0033g01110	3.601865233	-	2	16327359	16335347	+	1876	protein_coding	PF00069:Protein kinase domain	Pkinase
VIT_02s0033g01160	9.900511615	-	2	16537638	16542776	+	1365	protein_coding	-	-
VIT_02s0033g01330	13.70608352	-	2	16785867	16789390	+	493	protein_coding	PF00887:Acyl CoA binding protein	-
VIT_02s0087g00100	6.467361387	-	2	17221757	17235937	-	1306	protein_coding	PF12796:Ankyrin repeats (3 copies)	-
VIT_02s0087g00170	13.533884	-	2	17330129	17380968	+	2746	protein_coding	PF08263:Leucine rich repeat N-terminal domain|PF00069:Protein kinase domain	Pkinase
VIT_02s0087g00400	62.28244714	-	2	17728505	17733205	+	1546	protein_coding	PF03283:Pectinacetylesterase	-
VIT_02s0087g00430	5.205777486	-	2	17760206	17760854	+	649	protein_coding	PF05687:BES1/BZR1 plant transcription factor, N-terminal	-
VIT_02s0087g00460	3.923983262	-	2	17792029	17808694	-	3444	protein_coding	PF03759:PRONE (Plant-specific Rop nucleotide exchanger)|PF13532:2OG-Fe(II) oxygenase superfamily|PF13893:RNA recognition motif. (a.k.a. RRM, RBD, or RNP domain)	DUF315
VIT_02s0087g00580	1.664310142	-	2	17980545	17981559	+	1015	protein_coding	PF00854:POT family	-
VIT_02s0087g00610	15.92153435	-	2	18075981	18088517	+	1061	protein_coding	PF03350:Uncharacterized protein family, UPF0114	-
VIT_02s0087g00630	18.46575686	-	2	18133522	18139405	+	2470	protein_coding	PF00732:GMC oxidoreductase|PF05199:GMC oxidoreductase	-
VIT_02s0087g00690	12.40359917	-	2	18191313	18218553	+	3541	protein_coding	PF01602:Adaptin N terminal region	-
VIT_02s0087g00740	24.3712357	-	2	18311270	18323232	+	2426	protein_coding	PF03407:Nucleotide-diphospho-sugar transferase	-
VIT_02s0087g00770	28.9810773	-	2	18345685	18354668	-	2623	protein_coding	PF00037:4Fe-4S binding domain|PF04068:Possible Fer4-like domain in RNase L inhibitor, RLI|PF00005:ABC transporter	ABC_tran
VIT_02s0087g00780	30.41911394	-	2	18355963	18358737	-	833	protein_coding	-	-
VIT_02s0087g00790	3.113870589	-	2	18359646	18364148	-	1085	protein_coding	PF12937:F-box-like	-
VIT_02s0087g00800	23.27740858	-	2	18395462	18400501	-	1524	protein_coding	PF13369:Transglutaminase-like superfamily|PF13371:Tetratricopeptide repeat	-
VIT_02s0087g00860	9.03355505	-	2	18476519	18476964	-	374	protein_coding	-	-
VIT_02s0087g00910	24.94709612	-	2	18560696	18562591	-	1896	protein_coding	PF03055:Retinal pigment epithelial membrane protein	RPE65
VIT_02s0087g00950	3.506174334	-	2	18609375	18617205	-	2409	protein_coding	PF13621:Cupin-like domain|PF01535:PPR repeat|PF13041:PPR repeat family	PPR
VIT_02s0087g01020	4.79907612	-	2	18775020	18778504	+	2112	protein_coding	PF07714:Protein tyrosine kinase|PF01657:Salt stress response/antifungal	Pkinase_Tyr
VIT_02s0109g00080	203.0713365	-	2	12236164	12239904	+	1697	protein_coding	PF00485:Phosphoribulokinase / Uridine kinase family	-
VIT_02s0109g00260	3.316638994	-	2	12756385	12764282	-	1528	protein_coding	PF15072:Domain of unknown function (DUF4539)	-
VIT_02s0109g00360	21.28699111	-	2	13004318	13007877	-	1111	protein_coding	PF04548:AIG1 family	-
VIT_02s0109g00370	14.21549617	-	2	13051596	13055990	-	713	protein_coding	PF00076:RNA recognition motif. (a.k.a. RRM, RBD, or RNP domain)	RRM_1
VIT_02s0109g00380	14.05126908	-	2	13058240	13081615	-	2164	protein_coding	PF00271:Helicase conserved C-terminal domain|PF00270:DEAD/DEAH box helicase|PF01529:DHHC palmitoyltransferase	DEAD
VIT_02s0109g00420	11.04101173	-	2	13229560	13230324	-	765	protein_coding	-	-
VIT_02s0154g00040	42.18968018	-	2	4845959	4851301	-	1001	protein_coding	PF13599:Pentapeptide repeats (9 copies)	-
VIT_02s0154g00050	23.30034199	-	2	4851659	4852238	-	580	protein_coding	-	-
VIT_02s0154g00080	19.85513392	-	2	4870560	4875244	-	2127	protein_coding	PF07731:Multicopper oxidase|PF07732:Multicopper oxidase|PF00394:Multicopper oxidase	-
VIT_02s0154g00240	3.780829889	-	2	5062791	5074217	+	2234	protein_coding	PF01237:Oxysterol-binding protein|PF15413:Pleckstrin homology domain	-
VIT_02s0154g00260	65.0025965	-	2	5106165	5110187	-	2131	protein_coding	PF00854:POT family	-
VIT_02s0154g00300	40.27723914	-	2	5130968	5131680	+	713	protein_coding	PF14547:Hydrophobic seed protein	-
VIT_02s0154g00310	4.433792111	-	2	5134356	5135385	-	762	protein_coding	PF14547:Hydrophobic seed protein	-
VIT_02s0154g00320	15.64143328	-	2	5141572	5142327	-	756	protein_coding	PF14547:Hydrophobic seed protein	-
VIT_02s0154g00330	147.4367054	-	2	5148071	5157542	-	676	protein_coding	-	-
VIT_02s0154g00350	7.912294119	-	2	5164431	5166321	-	1281	protein_coding	PF02866:lactate/malate dehydrogenase, alpha/beta C-terminal domain|PF00056:lactate/malate dehydrogenase, NAD binding domain	-
VIT_02s0154g00370	10.7029026	-	2	5167475	5172357	+	947	protein_coding	PF04073:Aminoacyl-tRNA editing domain	-
VIT_02s0154g00390	2.829606021	-	2	5185122	5188907	-	597	protein_coding	PF02991:Autophagy protein Atg8 ubiquitin like	-
VIT_02s0154g00410	8.054626241	-	2	5221918	5224224	-	2307	protein_coding	-	-
VIT_02s0154g00480	18.52274994	-	2	5248542	5250041	-	912	protein_coding	PF00011:Hsp20/alpha crystallin family	-
VIT_02s0154g00520	16.28216669	-	2	5273365	5278436	-	1660	protein_coding	PF14543:Xylanase inhibitor N-terminal|PF14541:Xylanase inhibitor C-terminal	-
VIT_02s0154g00600	12.85841899	-	2	5378602	5380749	+	1051	protein_coding	PF01095:Pectinesterase	-
VIT_02s0234g00100	18.88416945	-	2	125102	140102	+	984	protein_coding	PF01088:Ubiquitin carboxyl-terminal hydrolase, family 1	-
VIT_02s0234g00130	10.52976274	-	2	177838	178960	-	1123	protein_coding	PF00847:AP2 domain	AP2
VIT_02s0236g00130	7.778702046	-	2	5557576	5562111	-	1303	protein_coding	PF00069:Protein kinase domain	Pkinase
VIT_02s0236g00160	17.49846401	-	2	5599006	5602022	+	2510	protein_coding	-	-
VIT_02s0241g00020	5.901396661	-	2	4671350	4672868	+	1145	protein_coding	-	-
VIT_02s0241g00050	4.038107078	-	2	4701465	4703974	-	2510	protein_coding	-	-
VIT_02s0241g00060	9.443884245	-	2	4713635	4718407	-	1431	protein_coding	-	-
VIT_02s0241g00080	46.39557534	-	2	4730872	4736627	+	1420	protein_coding	PF10248:Myelodysplasia-myeloid leukemia factor 1-interacting protein	-
VIT_02s0241g00090	8.553290098	-	2	4737989	4745361	+	1185	protein_coding	PF00472:RF-1 domain	-
VIT_02s0241g00120	3.115306214	-	2	4752431	4755345	-	2169	protein_coding	PF07714:Protein tyrosine kinase|PF13855:Leucine rich repeat|PF08263:Leucine rich repeat N-terminal domain	Pkinase_Tyr
VIT_02s0241g00140	83.9838321	-	2	4762039	4762742	+	704	protein_coding	PF13499:EF-hand domain pair|PF13405:EF-hand domain	-
VIT_02s0241g00160	25.81861039	-	2	4768239	4781881	-	1374	protein_coding	PF00561:alpha/beta hydrolase fold	Abhydrolase_1
VIT_03s0017g00460	2.498927211	-	3	14960751	14980463	-	676	protein_coding	PF12689:Acid Phosphatase	-
VIT_03s0017g00530	3.297524696	-	3	15151263	15174539	+	3586	protein_coding	-	-
VIT_03s0017g00540	3.928546033	-	3	15175375	15184218	-	860	protein_coding	PF08507:COPI associated protein	-
VIT_03s0017g00550	1.175556572	-	3	15191604	15195498	+	1437	protein_coding	PF00795:Carbon-nitrogen hydrolase	CN_hydrolase
VIT_03s0017g00610	8.937961875	-	3	15262808	15265152	+	1890	protein_coding	-	-
VIT_03s0017g00630	17.59661244	-	3	15321428	15321811	+	384	protein_coding	-	-
VIT_03s0017g00650	5.647050411	-	3	15420721	15427045	+	2094	protein_coding	PF00926:3,4-dihydroxy-2-butanone 4-phosphate synthase|PF00925:GTP cyclohydrolase II	DHBP_synthase
VIT_03s0017g00680	23.61246072	-	3	15558813	15562149	-	1717	protein_coding	PF01370:NAD dependent epimerase/dehydratase family	Epimerase
VIT_03s0017g00830	11.67029219	-	3	15941013	15957334	+	1737	protein_coding	PF14226:non-haem dioxygenase in morphine synthesis N-terminal|PF03171:2OG-Fe(II) oxygenase superfamily	2OG-FeII_Oxy
VIT_03s0017g00870	21.0501532	-	3	16023963	16025246	+	1284	protein_coding	PF02458:Transferase family	-
VIT_03s0017g00940	12.22846283	-	3	16198440	16209850	-	967	protein_coding	PF00355:Rieske [2Fe-2S] domain|PF08802:Cytochrome B6-F complex Fe-S subunit	-
VIT_03s0017g00980	41.2813133	-	3	16336060	16343577	+	1555	protein_coding	PF16363:GDP-mannose 4,6 dehydratase	-
VIT_03s0017g00990	11.98840177	-	3	16344072	16360617	-	3100	protein_coding	-	-
VIT_03s0017g01000	10.93617692	-	3	16377478	16379794	+	2317	protein_coding	PF04433:SWIRM domain|PF01593:Flavin containing amine oxidoreductase	Amino_oxidase
VIT_03s0017g01060	74.25383711	-	3	16584476	16598889	+	546	protein_coding	PF00254:FKBP-type peptidyl-prolyl cis-trans isomerase	FKBP_C
VIT_03s0017g01140	6.043916974	-	3	16773285	16775275	-	1677	protein_coding	PF00201:UDP-glucoronosyl and UDP-glucosyl transferase	UDPGT
VIT_03s0017g01210	139.2259446	-	3	16956464	16957919	+	1456	protein_coding	PF04674:Phosphate-induced protein 1 conserved region	-
VIT_03s0017g01220	24.92686984	-	3	16968724	16983770	-	881	protein_coding	PF00076:RNA recognition motif. (a.k.a. RRM, RBD, or RNP domain)	RRM_1
VIT_03s0017g01240	12.0280642	-	3	17028509	17034048	+	1264	protein_coding	PF03060:Nitronate monooxygenase	NPD
VIT_03s0017g01340	27.8119687	-	3	17294038	17305033	-	2794	protein_coding	PF00076:RNA recognition motif. (a.k.a. RRM, RBD, or RNP domain)	RRM_1
VIT_03s0017g01350	60.44793751	-	3	17343480	17348977	-	1034	protein_coding	PF01092:Ribosomal protein S6e	-
VIT_03s0017g01410	6.447613719	-	3	17433244	17434209	+	524	protein_coding	PF12734:Cysteine-rich TM module stress tolerance	-
VIT_03s0017g01420	5.091244106	-	3	17437511	17440015	-	1659	protein_coding	PF08031:Berberine and berberine like|PF01565:FAD binding domain	FAD_binding_4
VIT_03s0017g01640	5.039602608	-	3	17775802	17786860	+	1676	protein_coding	PF01406:tRNA synthetases class I (C) catalytic domain	tRNA-synt_1e
VIT_03s0017g01660	10.54000155	-	3	17798541	17800303	+	1763	protein_coding	PF03514:GRAS domain family	GRAS
VIT_03s0017g01690	6.951748125	-	3	17827556	17835448	-	4131	protein_coding	-	-
VIT_03s0017g01740	33.81150474	-	3	17907034	17916785	-	1299	protein_coding	PF00191:Annexin	-
VIT_03s0017g01760	6.416127814	-	3	17918917	17928021	-	1843	protein_coding	PF00202:Aminotransferase class-III	Aminotran_3
VIT_03s0017g01770	4.948443191	-	3	17935121	17946720	-	2731	protein_coding	PF01529:DHHC palmitoyltransferase	-
VIT_03s0017g01780	18.69830281	-	3	17962963	17966611	+	2891	protein_coding	PF10551:MULE transposase domain|PF03101:FAR1 DNA-binding domain	FAR1
VIT_03s0017g01930	2.707171145	-	3	18343214	18371376	-	1872	protein_coding	PF00067:Cytochrome P450	p450
VIT_03s0017g01950	7.074015052	-	3	18407105	18409640	+	1194	protein_coding	PF01095:Pectinesterase	-
VIT_03s0017g01980	14.56271374	-	3	18452377	18460095	+	1392	protein_coding	PF01467:Cytidylyltransferase-like	CTP_transf_2
VIT_03s0017g02000	34.41115322	-	3	18523042	18524661	+	1620	protein_coding	PF00201:UDP-glucoronosyl and UDP-glucosyl transferase	UDPGT
VIT_03s0017g02010	1.90233648	-	3	18531290	18544122	-	888	protein_coding	-	-
VIT_03s0017g02170	20.20059545	-	3	18921829	18923523	-	1338	protein_coding	PF02535:ZIP Zinc transporter	-
VIT_03s0017g02260	14.94933446	-	3	19020405	19021602	+	791	protein_coding	PF14547:Hydrophobic seed protein	-
VIT_03s0017g02330	31.38306793	-	3	19133648	19138529	-	1561	protein_coding	PF01218:Coproporphyrinogen III oxidase	-
VIT_03s0017g02360	7.924103513	-	3	19194697	19201558	-	2345	protein_coding	PF03109:ABC1 family	ABC1
VIT_03s0017g02380	1.23334738	-	3	19263354	19299015	-	4109	protein_coding	-	-
VIT_03s0038g00010	4.738498722	-	3	3056	5194	+	2139	protein_coding	PF00271:Helicase conserved C-terminal domain|PF00270:DEAD/DEAH box helicase	DEAD
VIT_03s0038g00050	1.241657328	-	3	40973	47714	-	2721	protein_coding	PF07526:Associated with HOX|PF05920:Homeobox KN domain	POX
VIT_03s0038g00150	5.2625383	-	3	111028	117181	+	2889	protein_coding	PF01301:Glycosyl hydrolases family 35|PF02140:Galactose binding lectin domain	-
VIT_03s0038g00270	3.784217729	-	3_random	233999	237205	+	2232	protein_coding	PF03000:NPH3 family	-
VIT_03s0038g00280	312.5923902	-	3	256915	260014	+	1324	protein_coding	PF00112:Papain family cysteine protease|PF08246:Cathepsin propeptide inhibitor domain (I29)	Peptidase_C1
VIT_03s0038g00290	7.518169232	-	3	261070	276238	-	2921	protein_coding	PF01496:V-type ATPase 116kDa subunit family	-
VIT_03s0038g00330	18.82200328	-	3_random	291885	319065	+	2513	protein_coding	PF12014:Domain of unknown function (DUF3506)	-
VIT_03s0038g00370	20.33829427	-	3_random	357420	361583	-	1412	protein_coding	PF00316:Fructose-1-6-bisphosphatase	-
VIT_03s0038g00400	3.886368392	-	3	376730	380310	+	1304	protein_coding	PF01985:CRS1 / YhbY (CRM) domain	-
VIT_03s0038g00420	3.478737221	-	3_random	391120	407735	+	2428	protein_coding	PF00013:KH domain	KH_1
VIT_03s0038g00430	1.727274841	-	3	398696	406451	-	1956	protein_coding	PF01554:MatE	MatE
VIT_03s0038g00440	39.98283537	-	3_random	408130	409368	-	507	protein_coding	-	-
VIT_03s0038g00450	6.150272309	-	3	415167	427864	+	1648	protein_coding	PF00494:Squalene/phytoene synthase	-
VIT_03s0038g00470	2.095874435	-	3	440845	445043	+	2418	protein_coding	PF00082:Subtilase family|PF05922:Peptidase inhibitor I9	Peptidase_S8
VIT_03s0038g00480	36.93151372	-	3_random	452061	465022	+	1235	protein_coding	PF00320:GATA zinc finger|PF06200:tify domain|PF06203:CCT motif	CCT
VIT_03s0038g00570	2336.409915	-	3	512368	513361	-	201	protein_coding	-	-
VIT_03s0038g00610	0.308543341	-	3	531852	544775	-	5475	protein_coding	PF02213:GYF domain|PF02201:SWIB/MDM2 domain|PF03126:Plus-3 domain	-
VIT_03s0038g00620	15.09778863	-	3	547345	562437	-	1007	protein_coding	PF00098:Zinc knuckle	zf-CCHC
VIT_03s0038g00630	2.270530638	-	3	565597	568081	+	1488	protein_coding	PF00759:Glycosyl hydrolase family 9	-
VIT_03s0038g00650	15.34436229	-	3	579366	583281	-	1211	protein_coding	PF03364:Polyketide cyclase / dehydrase and lipid transport	-
VIT_03s0038g00670	525.7265286	-	3	592539	594503	+	1507	protein_coding	PF00274:Fructose-bisphosphate aldolase class-I	-
VIT_03s0038g00690	20.01875326	-	3	594846	598517	-	1097	protein_coding	PF00643:B-box zinc finger	zf-B_box
VIT_03s0038g00700	4.47016352	-	3	606114	613813	+	3779	protein_coding	PF00225:Kinesin motor domain|PF11995:Domain of unknown function (DUF3490)	Kinesin
VIT_03s0038g00710	3750.700839	-	3	614468	614930	+	463	protein_coding	-	-
VIT_03s0038g00720	30.79407177	-	3	615777	618174	+	384	protein_coding	PF05347:Complex 1 protein (LYR family)	-
VIT_03s0038g00760	100.8952522	-	3	644491	647420	-	2930	protein_coding	PF02784:Pyridoxal-dependent decarboxylase, pyridoxal binding domain|PF00278:Pyridoxal-dependent decarboxylase, C-terminal sheet domain	-
VIT_03s0038g00790	62.49107234	-	3	662174	664796	-	838	protein_coding	PF00137:ATP synthase subunit C	-
VIT_03s0038g00800	1.699471624	-	3	666647	670774	+	994	protein_coding	PF00248:Aldo/keto reductase family	Aldo_ket_red
VIT_03s0038g00840	41.14279585	-	3	679207	684375	+	1396	protein_coding	PF06217:GAGA binding protein-like family	-
VIT_03s0038g00860	17.25863092	-	3	689247	693308	+	2447	protein_coding	PF00170:bZIP transcription factor	bZIP_1
VIT_03s0038g00870	6.931780034	-	3	694566	700828	+	2437	protein_coding	PF01207:Dihydrouridine synthase (Dus)	Dus
VIT_03s0038g00880	6.842632078	-	3	702486	704460	-	1975	protein_coding	PF13537:Glutamine amidotransferase domain|PF00156:Phosphoribosyl transferase domain	Pribosyltran
VIT_03s0038g00940	11.09904595	-	3	738127	738887	+	761	protein_coding	PF02519:Auxin responsive protein	Auxin_inducible
VIT_03s0038g00960	1.58320037	-	3	755323	760266	-	1067	protein_coding	PF03366:YEATS family	-
VIT_03s0038g00970	1.141787627	-	3_random	764974	779474	+	2959	protein_coding	PF01031:Dynamin central region|PF00350:Dynamin family|PF02212:Dynamin GTPase effector domain	-
VIT_03s0038g01240	11.93509366	-	3_random	901767	940892	+	1840	protein_coding	PF01494:FAD binding domain	FAD_binding_3
VIT_03s0038g01320	2.387330122	-	3	930985	948815	-	3538	protein_coding	PF13041:PPR repeat family	-
VIT_03s0038g01330	9.180841274	-	3	955035	956506	-	1472	protein_coding	PF02458:Transferase family	-
VIT_03s0038g01340	72.20993292	-	3_random	955583	961037	+	772	protein_coding	PF06747:CHCH domain	-
VIT_03s0038g01360	1.471493723	-	3	964891	966169	+	1148	protein_coding	PF12776:Myb/SANT-like DNA-binding domain	-
VIT_03s0038g01380	22.35969284	-	3	971266	975571	+	1511	protein_coding	-	-
VIT_03s0038g01440	77.79554974	-	3	996232	1004637	+	912	protein_coding	PF01048:Phosphorylase superfamily	-
VIT_03s0038g01470	19.48092844	-	3	1009718	1014601	-	1214	protein_coding	PF00810:ER lumen protein retaining receptor	ER_lumen_recept
VIT_03s0038g01480	38.69288635	-	3	1015472	1018780	-	1790	protein_coding	PF12899:Alkaline and neutral invertase	-
VIT_03s0038g01510	908.7133376	-	3	1041388	1041967	+	580	protein_coding	-	-
VIT_03s0038g01780	93.59288143	-	3	1238202	1248527	-	1101	protein_coding	PF00121:Triosephosphate isomerase	-
VIT_03s0038g01790	7.33192185	-	3	1252286	1255340	-	1152	protein_coding	PF00010:Helix-loop-helix DNA-binding domain	HLH
VIT_03s0038g01820	2.968848496	-	3	1275024	1279206	+	1138	protein_coding	PF03896:Translocon-associated protein (TRAP), alpha subunit	-
VIT_03s0038g01830	4.509542964	-	3	1283253	1285733	+	1873	protein_coding	PF01190:Pollen proteins Ole e I like	-
VIT_03s0038g01870	21.01088053	-	3	1303910	1304387	+	402	protein_coding	-	-
VIT_03s0038g01930	90.7955335	-	3	1347905	1348611	+	707	protein_coding	PF00160:Cyclophilin type peptidyl-prolyl cis-trans isomerase/CLD	Pro_isomerase
VIT_03s0038g01950	11.43333194	-	3	1357739	1360559	+	1773	protein_coding	PF06273:Plant specific eukaryotic initiation factor 4B	-
VIT_03s0038g02070	8.673538064	-	3	1424949	1429038	-	4090	protein_coding	PF11886:Translocase of chloroplast 159/132, membrane anchor domain|PF04548:AIG1 family	-
VIT_03s0038g02090	34.4749958	-	3	1441262	1442535	+	1274	protein_coding	PF00388:Phosphatidylinositol-specific phospholipase C, X domain	PI-PLC-X
VIT_03s0038g02100	3.067226136	-	3	1443063	1447359	-	2203	protein_coding	PF05971:Protein of unknown function (DUF890)	-
VIT_03s0038g02110	11.75147683	-	3	1449330	1451521	+	575	protein_coding	PF00226:DnaJ domain	DnaJ
VIT_03s0038g02120	5.050148862	-	3	1459580	1461586	+	2007	protein_coding	-	-
VIT_03s0038g02130	44.72925316	-	3	1468239	1469371	+	1133	protein_coding	PF00313:'Cold-shock' DNA-binding domain|PF00098:Zinc knuckle	CSD
VIT_03s0038g02160	1.343894029	-	3	1484216	1486196	+	1257	protein_coding	PF00314:Thaumatin family	Thaumatin
VIT_03s0038g02170	17.40399015	-	3	1492918	1494778	+	1553	protein_coding	PF00314:Thaumatin family	Thaumatin
VIT_03s0038g02210	2.916313844	-	3	1519055	1524015	+	2317	protein_coding	PF04515:Plasma-membrane choline transporter	-
VIT_03s0038g02220	58.83046547	-	3	1528083	1528899	+	603	protein_coding	PF00241:Cofilin/tropomyosin-type actin-binding protein	Cofilin_ADF
VIT_03s0038g02230	110.4772869	-	3	1535564	1538193	+	2630	protein_coding	PF02225:PA domain|PF00082:Subtilase family|PF05922:Peptidase inhibitor I9	Peptidase_S8
VIT_03s0038g02240	18.08417601	-	3	1543645	1546820	-	3176	protein_coding	PF08711:TFIIS helical bundle-like domain	-
VIT_03s0038g02300	19.64273017	-	3	1570637	1574913	+	1032	protein_coding	PF10584:Proteasome subunit A N-terminal signature|PF00227:Proteasome subunit	Proteasome
VIT_03s0038g02310	38.95602251	-	3	1584039	1585078	-	954	protein_coding	PF00249:Myb-like DNA-binding domain	Myb_DNA-binding
VIT_03s0038g02320	37.45888314	-	3	1587630	1594603	-	1398	protein_coding	PF00141:Peroxidase	-
VIT_03s0038g02340	15.59679599	-	3	1612568	1639214	+	5957	protein_coding	PF00632:HECT-domain (ubiquitin-transferase)	HECT
VIT_03s0038g02350	9.358863126	-	3	1639215	1639769	+	361	protein_coding	-	-
VIT_03s0038g02380	48.98896904	-	3	1655966	1660311	+	1000	protein_coding	PF00071:Ras family	Ras
VIT_03s0038g02390	10.22563435	-	3	1661201	1662428	+	826	protein_coding	PF00179:Ubiquitin-conjugating enzyme	UQ_con
VIT_03s0038g02430	9.936910555	-	3	1684376	1690413	-	1360	protein_coding	PF12265:Histone-binding protein RBBP4 or subunit C of CAF1 complex	-
VIT_03s0038g02440	77.10382879	-	3	1691698	1692972	-	723	protein_coding	PF00403:Heavy-metal-associated domain	HMA
VIT_03s0038g02460	13.01945892	-	3	1715906	1721191	+	1038	protein_coding	PF01066:CDP-alcohol phosphatidyltransferase	CDP-OH_P_transf
VIT_03s0038g02510	53.81346298	-	3	1749658	1752878	-	1444	protein_coding	PF00389:D-isomer specific 2-hydroxyacid dehydrogenase, catalytic domain|PF02826:D-isomer specific 2-hydroxyacid dehydrogenase, NAD binding domain	2-Hacid_dh_C
VIT_03s0038g02520	334.142267	-	3	1760984	1762467	+	1183	protein_coding	PF00230:Major intrinsic protein	-
VIT_03s0038g02530	7.225298522	-	3	1764693	1767496	-	1169	protein_coding	PF08231:SYF2 splicing factor	-
VIT_03s0038g02560	79.33971637	-	3	1778099	1779439	+	511	protein_coding	PF06916:Protein of unknown function (DUF1279)	-
VIT_03s0038g02570	5.945160161	-	3	1786670	1794856	-	3978	protein_coding	PF00179:Ubiquitin-conjugating enzyme	UQ_con
VIT_03s0038g02580	28.07658938	-	3	1795828	1801226	+	722	protein_coding	PF04628:Sedlin, N-terminal conserved region	-
VIT_03s0038g02590	38.37080737	-	3	1801880	1806519	-	1761	protein_coding	PF08375:Proteasome regulatory subunit C-terminal|PF01399:PCI domain	-
VIT_03s0038g02610	5.714732051	-	3	1816085	1822084	-	1478	protein_coding	PF01494:FAD binding domain|PF05834:Lycopene cyclase protein	FAD_binding_3
VIT_03s0038g02620	11.61279648	-	3	1825000	1843230	-	2182	protein_coding	PF15519:linker between RRM2 and RRM3 domains in RBM39 protein|PF13893:RNA recognition motif. (a.k.a. RRM, RBD, or RNP domain)|PF00076:RNA recognition motif. (a.k.a. RRM, RBD, or RNP domain)	RRM_1
VIT_03s0038g02650	16.82730841	-	3	1871652	1877293	+	1807	protein_coding	-	-
VIT_03s0038g02670	59.41365722	-	3	1891717	1896291	-	1052	protein_coding	PF11833:Protein of unknown function (DUF3353)	-
VIT_03s0038g02720	31.64917647	-	3	1914940	1915650	+	427	protein_coding	-	-
VIT_03s0038g02760	37.40719222	-	3	1933544	1941003	+	1987	protein_coding	PF00306:ATP synthase alpha/beta chain, C terminal domain|PF00006:ATP synthase alpha/beta family, nucleotide-binding domain|PF02874:ATP synthase alpha/beta family, beta-barrel domain	ATP-synt_ab
VIT_03s0038g02770	63.87088531	-	3	1941902	1946884	-	767	protein_coding	PF00036:EF hand	efhand
VIT_03s0038g02780	99.88000069	-	3	1949288	1949676	+	389	protein_coding	-	-
VIT_03s0038g02790	510.7109843	-	3	1949677	1949805	+	129	protein_coding	-	-
VIT_03s0038g02800	6.866970709	-	3	1951070	1954840	-	1476	protein_coding	PF02984:Cyclin, C-terminal domain|PF00134:Cyclin, N-terminal domain	Cyclin_C
VIT_03s0038g02810	26.50787837	-	3	1964880	1966763	-	701	protein_coding	PF08265:YL1 nuclear protein C-terminal domain	YL1_C
VIT_03s0038g02840	21.11593493	-	3	2018532	2021172	-	960	protein_coding	PF00584:SecE/Sec61-gamma subunits of protein translocation complex	-
VIT_03s0038g02860	5.1881904	-	3	2025302	2028933	-	1628	protein_coding	PF13520:Amino acid permease	-
VIT_03s0038g02930	6.803753487	-	3	2060857	2066243	+	1738	protein_coding	PF07690:Major Facilitator Superfamily	MFS_1
VIT_03s0038g02940	6.444100033	-	3	2066428	2081534	-	1835	protein_coding	-	-
VIT_03s0038g02970	1.43698184	-	3	2092845	2108596	-	8229	protein_coding	PF08064:UME (NUC010) domain|PF00454:Phosphatidylinositol 3- and 4-kinase|PF02259:FAT domain|PF02260:FATC domain	PI3_PI4_kinase
VIT_03s0038g03040	7.659180428	-	3	2141254	2162029	-	1985	protein_coding	PF07714:Protein tyrosine kinase	Pkinase_Tyr
VIT_03s0038g03050	1.21312373	-	3	2169176	2191970	-	5570	protein_coding	PF00348:Polyprenyl synthetase	-
VIT_03s0038g03060	10.06903821	-	3	2195430	2199864	+	2181	protein_coding	PF10551:MULE transposase domain	-
VIT_03s0038g03100	3.980227279	-	3	2212401	2224945	-	5093	protein_coding	PF08620:RPAP1-like, C-terminal|PF08621:RPAP1-like, N-terminal	-
VIT_03s0038g03110	11.53088597	-	3	2225380	2228485	+	2051	protein_coding	PF00995:Sec1 family	Sec1
VIT_03s0038g03120	29.61715549	-	3	2231665	2242474	+	1540	protein_coding	PF00180:Isocitrate/isopropylmalate dehydrogenase	-
VIT_03s0038g03190	6.154006537	-	3	2311901	2312681	+	549	protein_coding	-	-
VIT_03s0038g03230	36.69843409	-	3	2346305	2352462	-	1473	protein_coding	PF01553:Acyltransferase	Acyltransferase
VIT_03s0038g03260	6.690197205	-	3	2403446	2410002	+	3535	protein_coding	PF04783:Protein of unknown function (DUF630)|PF04782:Protein of unknown function (DUF632)	-
VIT_03s0038g03270	16.1053741	-	3	2413528	2420393	+	1888	protein_coding	PF07714:Protein tyrosine kinase|PF13414:TPR repeat	Pkinase_Tyr
VIT_03s0038g03530	32.96992408	-	3	2545417	2548989	+	1947	protein_coding	PF01490:Transmembrane amino acid transporter protein	Aa_trans
VIT_03s0038g03550	13.71366992	-	3	2568801	2571589	-	1355	protein_coding	PF03168:Late embryogenesis abundant protein	-
VIT_03s0038g03560	88.45022891	-	3	2574666	2576021	-	1356	protein_coding	PF12796:Ankyrin repeats (3 copies)|PF00385:Chromo (CHRromatin Organisation MOdifier) domain	Chromo
VIT_03s0038g03620	9.552228067	-	3	2604327	2609233	+	2299	protein_coding	PF03759:PRONE (Plant-specific Rop nucleotide exchanger)	DUF315
VIT_03s0038g03680	11.90274923	-	3	2641531	2651725	+	1845	protein_coding	PF00240:Ubiquitin family|PF00627:UBA/TS-N domain	ubiquitin
VIT_03s0038g03710	2.541791746	-	3	2668403	2673507	+	3323	protein_coding	-	-
VIT_03s0038g03730	5.450529412	-	3	2681152	2728121	-	4339	protein_coding	PF02460:Patched family|PF16414:Niemann-Pick C1 N terminus	-
VIT_03s0038g03750	7.53766641	-	3	2732051	2736013	-	2017	protein_coding	PF01501:Glycosyl transferase family 8	Glyco_transf_8
VIT_03s0038g03820	3.532569624	-	3	2772123	2778369	-	2391	protein_coding	PF13966:zinc-binding in reverse transcriptase	-
VIT_03s0038g03830	1.431588809	-	3	2799108	2802532	-	1180	protein_coding	PF00439:Bromodomain	Bromodomain
VIT_03s0038g03840	25.81861039	-	3	2811735	2814381	+	916	protein_coding	PF05742:Transport and Golgi organisation 2	DUF833
VIT_03s0038g03860	27.31593284	-	3	2822240	2823414	-	1175	protein_coding	PF04674:Phosphate-induced protein 1 conserved region	-
VIT_03s0038g03920	1.649145585	-	3	2868502	2872580	+	3073	protein_coding	PF00497:Bacterial extracellular solute-binding proteins, family 3|PF01094:Receptor family ligand binding region|PF00060:Ligand-gated ion channel	ANF_receptor
VIT_03s0038g03940	0.67598031	-	3	2875939	2881443	-	2499	protein_coding	PF00083:Sugar (and other) transporter	Sugar_tr
VIT_03s0038g03960	9.106602665	-	3	2889737	2896406	+	2226	protein_coding	PF00069:Protein kinase domain|PF13499:EF-hand domain pair	Pkinase
VIT_03s0038g03970	17.6228369	-	3	2896487	2898310	-	1342	protein_coding	-	-
VIT_03s0038g04010	11.84071118	-	3	2913178	2918354	-	1284	protein_coding	PF01937:Protein of unknown function DUF89	DUF89
VIT_03s0038g04040	19.5113806	-	3	2923874	2927204	-	1645	protein_coding	PF01546:Peptidase family M20/M25/M40	Peptidase_M20
VIT_03s0038g04070	11.05133043	-	3	2936178	2937498	-	1070	protein_coding	PF13041:PPR repeat family	-
VIT_03s0038g04100	9.941783978	-	3	2970459	2972817	+	2039	protein_coding	PF00368:Hydroxymethylglutaryl-coenzyme A reductase	-
VIT_03s0038g04130	3.830555089	-	3	2992576	2996657	+	3969	protein_coding	PF00270:DEAD/DEAH box helicase|PF00271:Helicase conserved C-terminal domain	DEAD
VIT_03s0038g04150	3.524830035	-	3	3008899	3022482	-	1917	protein_coding	PF04434:SWIM zinc finger|PF10551:MULE transposase domain	SWIM
VIT_03s0038g04180	18.49570943	-	3	3030695	3032099	-	1096	protein_coding	PF02536:mTERF	-
VIT_03s0038g04190	2.705003674	-	3	3032212	3033460	+	1249	protein_coding	PF13041:PPR repeat family|PF01535:PPR repeat	PPR
VIT_03s0038g04210	7.250106413	-	3	3038835	3048390	-	3495	protein_coding	PF13426:PAS domain|PF00069:Protein kinase domain	Pkinase
VIT_03s0038g04220	1.737937031	-	3	3050295	3052628	-	972	protein_coding	PF01370:NAD dependent epimerase/dehydratase family	Epimerase
VIT_03s0038g04240	24.18565234	-	3	3062180	3067699	+	1816	protein_coding	PF00850:Histone deacetylase domain	Hist_deacetyl
VIT_03s0038g04250	17.89847158	-	3	3070831	3079639	+	3964	protein_coding	PF03552:Cellulose synthase|PF14569:Zinc-binding RING-finger	-
VIT_03s0038g04260	6.474572382	-	3	3079943	3096000	-	2870	protein_coding	PF00654:Voltage gated chloride channel	Voltage_CLC
VIT_03s0038g04270	85.21222548	-	3	3097731	3102992	-	1467	protein_coding	PF12796:Ankyrin repeats (3 copies)	-
VIT_03s0038g04320	5.510216011	-	3	3142953	3151173	+	2146	protein_coding	PF00899:ThiF family|PF14732:Ubiquitin/SUMO-activating enzyme ubiquitin-like domain	-
VIT_03s0038g04350	1.082868458	-	3	3158675	3164971	+	1560	protein_coding	PF00004:ATPase family associated with various cellular activities (AAA)	AAA
VIT_03s0038g04400	11.07721177	-	3	3188175	3193837	-	2135	protein_coding	-	-
VIT_03s0038g04420	28.56575363	-	3	3205478	3213940	-	1301	protein_coding	PF00226:DnaJ domain|PF14308:X-domain of DnaJ-containing	DnaJ
VIT_03s0038g04470	42.33170879	-	3	3260739	3269643	+	2115	protein_coding	PF00650:CRAL/TRIO domain|PF03765:CRAL/TRIO, N-terminal domain	CRAL_TRIO_N
VIT_03s0038g04480	1.340162471	-	3	3269644	3274533	-	2521	protein_coding	PF00650:CRAL/TRIO domain|PF03765:CRAL/TRIO, N-terminal domain	CRAL_TRIO_N
VIT_03s0038g04500	19.25521467	-	3	3293150	3300375	+	2281	protein_coding	PF00186:Dihydrofolate reductase|PF00303:Thymidylate synthase	-
VIT_03s0038g04510	6.139096769	-	3	3303146	3305796	-	1651	protein_coding	PF14363:Domain associated at C-terminal with AAA|PF00004:ATPase family associated with various cellular activities (AAA)	AAA
VIT_03s0038g04550	4.031682087	-	3	3334321	3335577	-	1257	protein_coding	PF14364:Domain of unknown function (DUF4408)	-
VIT_03s0038g04560	19.61015516	-	3	3343719	3347347	+	603	protein_coding	PF03297:S25 ribosomal protein	-
VIT_03s0038g04590	3.629503855	-	3	3361446	3368253	-	3258	protein_coding	-	-
VIT_03s0038g04600	33.92835211	-	3	3383851	3388394	+	946	protein_coding	PF03248:Rer1 family	-
VIT_03s0038g04610	6.688993066	-	3	3389369	3396955	+	2778	protein_coding	PF01728:FtsJ-like methyltransferase|PF11861:Domain of unknown function (DUF3381)|PF07780:Spb1 C-terminal domain	-
VIT_03s0038g04670	37.15832881	-	3	3421671	3425591	-	1182	protein_coding	PF05368:NmrA-like family	NmrA
VIT_03s0038g04680	19.98066961	-	3	3430192	3433729	-	930	protein_coding	PF05368:NmrA-like family	NmrA
VIT_03s0038g04700	31.01084164	-	3	3451494	3455677	-	1035	protein_coding	PF05368:NmrA-like family	NmrA
VIT_03s0038g04750	11.47605159	-	3	3482597	3484635	+	736	protein_coding	PF00582:Universal stress protein family	Usp
VIT_03s0038g04760	0.969176589	-	3	3488696	3491589	-	1743	protein_coding	PF00010:Helix-loop-helix DNA-binding domain	HLH
VIT_03s0063g00010	29.73737571	-	3	3554391	3556151	+	1761	protein_coding	-	-
VIT_03s0063g00050	24.49589774	-	3	3591269	3593061	-	1793	protein_coding	PF00201:UDP-glucoronosyl and UDP-glucosyl transferase	UDPGT
VIT_03s0063g00070	31.60805228	-	3	3610186	3626197	+	2886	protein_coding	PF00658:Poly-adenylate binding protein, unique domain|PF00076:RNA recognition motif. (a.k.a. RRM, RBD, or RNP domain)	RRM_1
VIT_03s0063g00080	32.42457702	-	3	3628552	3643243	-	3699	protein_coding	PF12906:RING-variant domain	-
VIT_03s0063g00100	4.781417476	-	3	3658279	3664745	+	3533	protein_coding	PF05911:Filament-like plant protein, long coiled-coil	-
VIT_03s0063g00110	12.88429928	-	3	3664963	3668092	-	1180	protein_coding	-	-
VIT_03s0063g00120	22.82803776	-	3	3675484	3677962	-	1628	protein_coding	PF06974:Protein of unknown function (DUF1298)|PF03007:Wax ester synthase-like Acyl-CoA acyltransferase domain	-
VIT_03s0063g00130	67.87264799	-	3	3718049	3718720	-	672	protein_coding	PF00380:Ribosomal protein S9/S16	-
VIT_03s0063g00140	13.80408412	-	3	3733883	3735235	-	979	protein_coding	PF01596:O-methyltransferase	-
VIT_03s0063g00160	10.98120126	-	3	3768331	3782384	+	2769	protein_coding	PF13639:Ring finger domain	-
VIT_03s0063g00180	40.81469302	-	3	3794347	3795836	-	1490	protein_coding	PF04564:U-box domain	U-box
VIT_03s0063g00310	11.75829323	-	3	3887073	3890514	-	1724	protein_coding	PF00170:bZIP transcription factor	bZIP_1
VIT_03s0063g00360	4.17310967	-	3	3918238	3929127	+	2024	protein_coding	PF00852:Glycosyltransferase family 10 (fucosyltransferase) C-term	-
VIT_03s0063g00370	15.10528877	-	3	3930217	3933793	+	2013	protein_coding	PF01077:Nitrite and sulphite reductase 4Fe-4S domain|PF03460:Nitrite/Sulfite reductase ferredoxin-like half domain	-
VIT_03s0063g00380	3.058433544	-	3	3944527	3947231	+	1657	protein_coding	PF00067:Cytochrome P450	p450
VIT_03s0063g00480	3.239261351	-	3	4027232	4030513	+	2086	protein_coding	PF08553:VID27 cytoplasmic protein	-
VIT_03s0063g00490	22.82803776	-	3	4031176	4031915	-	740	protein_coding	-	-
VIT_03s0063g00530	12.86249843	-	3	4054253	4055040	+	788	protein_coding	PF13499:EF-hand domain pair	-
VIT_03s0063g00540	4.11817356	-	3	4057433	4059483	-	2051	protein_coding	PF14432:DYW family of nucleic acid deaminases	-
VIT_03s0063g00600	5.240199362	-	3	4096054	4121959	-	6125	protein_coding	PF12624:N-terminal region of Chorein or VPS13|PF09333:Autophagy-related protein C terminal domain	-
VIT_03s0063g00610	17.08495367	-	3	4130658	4162029	+	2373	protein_coding	PF00106:short chain dehydrogenase|PF08240:Alcohol dehydrogenase GroES-like domain|PF00107:Zinc-binding dehydrogenase	adh_short
VIT_03s0063g00620	14.59867106	-	3	4166976	4173690	-	810	protein_coding	PF02362:B3 DNA binding domain	B3
VIT_03s0063g00650	25.60999688	-	3	4192401	4198388	-	1715	protein_coding	PF05705:Eukaryotic protein of unknown function (DUF829)	-
VIT_03s0063g00670	8.79830622	-	3	4207554	4209371	-	1152	protein_coding	PF02234:Cyclin-dependent kinase inhibitor	-
VIT_03s0063g00680	9.39529919	-	3	4216325	4236126	-	3596	protein_coding	PF05193:Peptidase M16 inactive domain|PF00675:Insulinase (Peptidase family M16)|PF08367:Peptidase M16C associated	-
VIT_03s0063g00770	12.16897363	-	3	4272686	4276417	-	1527	protein_coding	PF07859:alpha/beta hydrolase fold	Abhydrolase_3
VIT_03s0063g00810	10.96931685	-	3	4282708	4283785	-	1078	protein_coding	PF07859:alpha/beta hydrolase fold	Abhydrolase_3
VIT_03s0063g00820	23.10119377	-	3	4283990	4285159	-	1170	protein_coding	PF07859:alpha/beta hydrolase fold	Abhydrolase_3
VIT_03s0063g00850	96.52998825	-	3	4306472	4311394	+	1540	protein_coding	PF00076:RNA recognition motif. (a.k.a. RRM, RBD, or RNP domain)	RRM_1
VIT_03s0063g00860	6.757099177	-	3	4315153	4317718	+	1750	protein_coding	PF00450:Serine carboxypeptidase	Peptidase_S10
VIT_03s0063g00880	6.855823029	-	3	4328055	4329286	+	1232	protein_coding	PF07816:Protein of unknown function (DUF1645)	-
VIT_03s0063g00940	12.12550854	-	3	4368190	4388439	-	2647	protein_coding	PF00069:Protein kinase domain	Pkinase
VIT_03s0063g01020	2.275117568	-	3	4450883	4454636	+	1485	protein_coding	-	-
VIT_03s0063g01060	10.66910396	-	3	4488935	4491525	-	1425	protein_coding	PF00249:Myb-like DNA-binding domain	Myb_DNA-binding
VIT_03s0063g01080	10.75971207	-	3	4514299	4520674	+	1413	protein_coding	PF00069:Protein kinase domain	Pkinase
VIT_03s0063g01120	2.080131504	-	3	4600995	4617416	-	8121	protein_coding	PF12711:Kinesin motor|PF00225:Kinesin motor domain	Kinesin
VIT_03s0063g01180	54.23670052	-	3	4670166	4676644	-	1277	protein_coding	PF14226:non-haem dioxygenase in morphine synthesis N-terminal|PF03171:2OG-Fe(II) oxygenase superfamily	2OG-FeII_Oxy
VIT_03s0063g01230	2.243392821	-	3	4708036	4709541	+	1506	protein_coding	-	-
VIT_03s0063g01340	11.52105572	-	3	4798827	4800827	-	1173	protein_coding	PF14226:non-haem dioxygenase in morphine synthesis N-terminal|PF03171:2OG-Fe(II) oxygenase superfamily	2OG-FeII_Oxy
VIT_03s0063g01360	6.042372795	-	3	4804031	4809978	-	1957	protein_coding	-	-
VIT_03s0063g01380	117.5147683	-	3	4819085	4820342	-	805	protein_coding	-	-
VIT_03s0063g01390	1.923455502	-	3	4827327	4848471	+	3513	protein_coding	-	-
VIT_03s0063g01460	12.41437655	-	3	4892251	4921314	+	3674	protein_coding	PF08041:PetM family of cytochrome b6f complex subunit 7|PF02362:B3 DNA binding domain	B3
VIT_03s0063g01480	3.139915975	-	3	4928363	4930341	+	1614	protein_coding	PF00067:Cytochrome P450	p450
VIT_03s0063g01500	15.82047154	-	3	4941938	4947897	+	1922	protein_coding	-	-
VIT_03s0063g01550	13.71535692	-	3	4968079	4969103	+	739	protein_coding	PF00067:Cytochrome P450	p450
VIT_03s0063g01690	15.64948343	-	3	5037214	5039470	+	1943	protein_coding	PF00067:Cytochrome P450	p450
VIT_03s0063g01730	9.41100164	-	3	5052856	5062669	-	1436	protein_coding	PF04819:Family of unknown function (DUF716)	-
VIT_03s0063g01830	1.498248155	-	3	5160926	5173965	-	2255	protein_coding	PF00067:Cytochrome P450	p450
VIT_03s0063g01870	68.51604061	-	3	5200808	5203881	+	715	protein_coding	PF05562:Cold acclimation protein WCOR413	-
VIT_03s0063g01880	29.85125373	-	3	5204558	5212681	-	2207	protein_coding	PF00501:AMP-binding enzyme	AMP-binding
VIT_03s0063g01900	23.02248442	-	3	5220527	5228037	+	587	protein_coding	-	-
VIT_03s0063g01980	6.216282592	-	3	5264340	5268033	-	1087	protein_coding	-	-
VIT_03s0063g02000	9.678524604	-	3	5278142	5285565	-	2269	protein_coding	PF01485:IBR domain, a half RING-finger domain	IBR
VIT_03s0063g02010	17.11524614	-	3	5287595	5290410	-	987	protein_coding	PF13847:Methyltransferase domain	-
VIT_03s0063g02020	23.65685656	-	3	5292065	5302176	-	1928	protein_coding	PF13460:NAD(P)H-binding	-
VIT_03s0063g02030	39.77226901	-	3	5305872	5311346	+	1614	protein_coding	PF02401:LytB protein	-
VIT_03s0063g02040	2.121316192	-	3	5311347	5316662	-	2389	protein_coding	PF05140:ResB-like family	-
VIT_03s0063g02100	59.69950189	-	3	5357903	5367232	-	1528	protein_coding	PF03345:Oligosaccharyltransferase 48 kDa subunit beta	-
VIT_03s0063g02110	93.33009913	-	3	5405380	5409507	+	905	protein_coding	PF00179:Ubiquitin-conjugating enzyme	UQ_con
VIT_03s0063g02250	37.10653035	-	3	5487856	5489879	+	1821	protein_coding	PF00083:Sugar (and other) transporter	Sugar_tr
VIT_03s0063g02260	3.493012936	-	3	5494213	5528939	-	6287	protein_coding	PF00613:Phosphoinositide 3-kinase family, accessory domain (PIK domain)|PF00454:Phosphatidylinositol 3- and 4-kinase	PI3_PI4_kinase
VIT_03s0063g02280	1.709792302	-	3	5540490	5546359	+	988	protein_coding	-	-
VIT_03s0063g02300	15.4695494	-	3	5554237	5560438	-	1092	protein_coding	PF00574:Clp protease	-
VIT_03s0063g02310	1.036364904	-	3	5563593	5567379	+	1630	protein_coding	PF14580:Leucine-rich repeat	-
VIT_03s0063g02340	10.85477779	-	3	5579514	5581225	-	1245	protein_coding	PF03181:BURP domain	-
VIT_03s0063g02360	61.86076712	-	3	5590646	5591735	+	710	protein_coding	PF10950:Protein of unknown function (DUF2775)	-
VIT_03s0063g02420	9.898094498	-	3	5657571	5662534	-	1024	protein_coding	PF00071:Ras family	Ras
VIT_03s0063g02450	21.06866549	-	3	5675516	5685971	+	3127	protein_coding	PF01602:Adaptin N terminal region|PF08752:Coatomer gamma subunit appendage platform subdomain|PF16381:Coatomer subunit gamma-1 C-terminal appendage platform	-
VIT_03s0063g02480	21.34462737	-	3	5692422	5706978	-	1662	protein_coding	PF00400:WD domain, G-beta repeat	WD40
VIT_03s0063g02490	36.02912795	-	3	5719179	5724117	-	2063	protein_coding	PF07983:X8 domain|PF00332:Glycosyl hydrolases family 17	Glyco_hydro_17
VIT_03s0063g02500	0.900466308	-	3	5725990	5735068	-	1876	protein_coding	PF01213:Adenylate cyclase associated (CAP) N terminal|PF08603:Adenylate cyclase associated (CAP) C terminal	-
VIT_03s0063g02520	28.25549238	-	3	5760115	5767477	+	1674	protein_coding	-	-
VIT_03s0063g02540	12.78542891	-	3	5779758	5782841	-	1057	protein_coding	-	-
VIT_03s0063g02550	7.219123053	-	3	5783133	5789723	+	936	protein_coding	PF12838:4Fe-4S dicluster domain	-
VIT_03s0063g02560	3.90809669	-	3	5790737	5798130	+	1729	protein_coding	PF01409:tRNA synthetases class II core domain (F)	tRNA-synt_2d
VIT_03s0063g02600	1.169857891	-	3	5807892	5814979	-	2888	protein_coding	PF13855:Leucine rich repeat|PF07714:Protein tyrosine kinase	Pkinase_Tyr
VIT_03s0063g02610	366.9326398	-	3	5832926	5833945	+	732	protein_coding	PF00076:RNA recognition motif. (a.k.a. RRM, RBD, or RNP domain)	RRM_1
VIT_03s0063g02630	11.426887	-	3	5851042	5858003	-	887	protein_coding	-	-
VIT_03s0063g02640	28.88445594	-	3	5869868	5871680	+	1813	protein_coding	PF08541:3-Oxoacyl-[acyl-carrier-protein (ACP)] synthase III C terminal|PF08392:FAE1/Type III polyketide synthase-like protein	-
VIT_03s0063g02670	52.27397572	-	3	5902159	5903523	-	614	protein_coding	-	-
VIT_03s0063g02680	33.17724637	-	3	5913306	5914104	-	611	protein_coding	-	-
VIT_03s0088g00200	12.49890286	-	3	8228928	8232449	-	1757	protein_coding	PF04438:HIT zinc finger	-
VIT_03s0088g00260	32.32562878	-	3	8252549	8257129	-	1620	protein_coding	PF00450:Serine carboxypeptidase	Peptidase_S10
VIT_03s0088g00280	9.16838423	-	3	8281268	8302843	-	1474	protein_coding	PF04452:RNA methyltransferase|PF01878:EVE domain	-
VIT_03s0088g00290	95.46921915	-	3	8315170	8315924	-	637	protein_coding	-	-
VIT_03s0088g00330	13.47109086	-	3	8350297	8352177	+	1881	protein_coding	-	-
VIT_03s0088g00380	67.2463542	-	3	8412010	8414515	+	1457	protein_coding	PF00091:Tubulin/FtsZ family, GTPase domain|PF03953:Tubulin C-terminal domain	Tubulin
VIT_03s0088g00400	9.251231075	-	3	8427000	8430780	-	913	protein_coding	-	-
VIT_03s0088g00410	19.22479974	-	3	8432142	8436432	-	2021	protein_coding	PF00224:Pyruvate kinase, barrel domain|PF02887:Pyruvate kinase, alpha/beta domain	PK
VIT_03s0088g00450	5.468129148	-	3	8486720	8618518	-	8959	protein_coding	PF02260:FATC domain|PF11865:Domain of unknown function (DUF3385)|PF02259:FAT domain|PF13646:HEAT repeats|PF08771:Rapamycin binding domain|PF00454:Phosphatidylinositol 3- and 4-kinase	PI3_PI4_kinase
VIT_03s0088g00490	2.699384459	-	3	8653859	8658460	-	3129	protein_coding	-	-
VIT_03s0088g00950	12.17251653	-	3	9153293	9162432	-	1249	protein_coding	PF14416:PMR5 N terminal Domain|PF13839:GDSL/SGNH-like Acyl-Esterase family found in Pmr5 and Cas1p	-
VIT_03s0088g00960	17.35556296	-	3	9168413	9182543	-	1168	protein_coding	-	-
VIT_03s0088g00990	27.85612146	-	3	9216064	9223316	+	1698	protein_coding	PF01595:Domain of unknown function DUF21	-
VIT_03s0088g01030	5.745832634	-	3	9249737	9251605	-	294	protein_coding	-	-
VIT_03s0088g01040	10.47287535	-	3	9270928	9285459	+	1613	protein_coding	PF00155:Aminotransferase class I and II	Aminotran_1_2
VIT_03s0088g01150	7.042312848	-	3	9394421	9397946	-	1919	protein_coding	PF08491:Squalene epoxidase	-
VIT_03s0088g01170	4.602928595	-	3	9414656	9433536	-	1468	protein_coding	PF00561:alpha/beta hydrolase fold	Abhydrolase_1
VIT_03s0088g01190	39.22660571	-	3	9452241	9454982	+	1335	protein_coding	PF00056:lactate/malate dehydrogenase, NAD binding domain|PF02866:lactate/malate dehydrogenase, alpha/beta C-terminal domain	-
VIT_03s0088g01250	57.79789343	-	3	9538993	9552353	+	1286	protein_coding	PF00248:Aldo/keto reductase family	Aldo_ket_red
VIT_03s0088g01290	19.49163224	-	3	9698489	9706945	+	780	protein_coding	PF00719:Inorganic pyrophosphatase	Pyrophosphatase
VIT_03s0091g00080	15.85677216	-	3	6384738	6388178	+	1598	protein_coding	PF01636:Phosphotransferase enzyme family	APH
VIT_03s0091g00230	30.51068262	-	3	6512832	6514492	+	1661	protein_coding	-	-
VIT_03s0091g00250	20.79107439	-	3	6538966	6539935	+	325	protein_coding	-	-
VIT_03s0091g00270	17.26953786	-	3	6551840	6559848	-	1076	protein_coding	PF04176:TIP41-like family	-
VIT_03s0091g00290	9.882010497	-	3	6571900	6589424	-	3077	protein_coding	PF00046:Homeobox domain|PF00628:PHD-finger	Homeobox
VIT_03s0091g00310	8.017440884	-	3	6633708	6635996	+	2107	protein_coding	PF03321:GH3 auxin-responsive promoter	-
VIT_03s0091g00380	4.007769382	-	3	6699445	6705656	-	843	protein_coding	PF00085:Thioredoxin	-
VIT_03s0091g00390	31.87310933	-	3	6715491	6716068	-	477	protein_coding	PF02704:Gibberellin regulated protein	-
VIT_03s0091g00410	19.91888646	-	3	6773316	6776359	+	2205	protein_coding	PF04788:Protein of unknown function (DUF620)	-
VIT_03s0091g00420	36.15742282	-	3	6785458	6787059	-	1168	protein_coding	-	-
VIT_03s0091g00430	42.01076059	-	3	6798217	6802152	+	764	protein_coding	PF02201:SWIB/MDM2 domain	-
VIT_03s0091g00440	4.539535893	-	3	6804406	6807382	+	2977	protein_coding	PF13041:PPR repeat family|PF12854:PPR repeat	-
VIT_03s0091g00560	68.34203006	-	3	6995098	6998522	+	964	protein_coding	PF13855:Leucine rich repeat|PF08263:Leucine rich repeat N-terminal domain	LRRNT_2
VIT_03s0091g00640	37.31329867	-	3	7072474	7073358	+	498	protein_coding	-	-
VIT_03s0091g00700	36.59505145	-	3	7137444	7143607	+	1431	protein_coding	PF00574:Clp protease	-
VIT_03s0091g00710	9.399780255	-	3	7149908	7160638	-	1258	protein_coding	-	-
VIT_03s0091g00740	4.106826891	-	3	7195947	7206249	-	2468	protein_coding	PF02225:PA domain|PF12662:Complement Clr-like EGF-like	-
VIT_03s0091g00830	14.2064394	-	3	7303408	7311191	-	1308	protein_coding	-	-
VIT_03s0091g01020	13.49147587	-	3	7537306	7559608	-	2379	protein_coding	-	-
VIT_03s0091g01030	6.43533255	-	3	7563890	7582120	-	1575	protein_coding	PF00249:Myb-like DNA-binding domain|PF00538:linker histone H1 and H5 family	Myb_DNA-binding
VIT_03s0091g01040	108.8007495	-	3	7603310	7604326	-	590	protein_coding	-	-
VIT_03s0091g01060	9.722444859	-	3	7673917	7675754	+	1390	protein_coding	PF00134:Cyclin, N-terminal domain|PF02984:Cyclin, C-terminal domain	Cyclin_C
VIT_03s0091g01190	52.67631079	-	3	7831919	7853120	-	1860	protein_coding	-	-
VIT_03s0091g01290	10.09124728	-	3	7951175	7955690	-	1674	protein_coding	PF00450:Serine carboxypeptidase	Peptidase_S10
VIT_03s0097g00080	1.979232331	-	3	9762424	9767619	-	1707	protein_coding	PF00139:Legume lectin domain|PF00069:Protein kinase domain	Pkinase
VIT_03s0097g00530	19.49163224	-	3	10899795	10904772	+	2340	protein_coding	PF00012:Hsp70 protein	HSP70
VIT_03s0097g00550	14.99473071	-	3	10922238	10933106	+	4281	protein_coding	PF04931:DNA polymerase phi	-
VIT_03s0097g00560	19.30599765	-	3	10960854	10961495	-	525	protein_coding	-	-
VIT_03s0097g00570	55.1636844	-	3	10961496	10963639	-	1868	protein_coding	PF00439:Bromodomain|PF17035:Bromodomain extra-terminal - transcription regulation	Bromodomain
VIT_03s0097g00600	40.76838922	-	3	11039154	11040769	-	1616	protein_coding	PF00564:PB1 domain	-
VIT_03s0097g00620	5.477037314	-	3	11113656	11140621	+	2159	protein_coding	PF01425:Amidase	Amidase
VIT_03s0097g00660	15.91345821	-	3	11175798	11190743	-	1380	protein_coding	PF13445:RING-type zinc-finger|PF10607:CTLH/CRA C-terminal to LisH motif domain	-
VIT_03s0097g00710	22.58640394	-	3	11292037	11296705	-	1795	protein_coding	PF01488:Shikimate / quinate 5-dehydrogenase|PF00745:Glutamyl-tRNAGlu reductase, dimerisation domain|PF05201:Glutamyl-tRNAGlu reductase, N-terminal domain	-
VIT_03s0110g00190	396.1406164	-	3	12949483	12951161	-	1339	protein_coding	PF00115:Cytochrome C and Quinol oxidase polypeptide I	-
VIT_03s0110g00200	52.03927092	-	3	12951250	12952503	-	844	protein_coding	-	-
VIT_03s0132g00150	3.047398907	-	3	11515795	11518921	+	1663	protein_coding	PF01227:GTP cyclohydrolase I	GTP_cyclohydroI
VIT_03s0132g00200	20.45988429	-	3	11598525	11619009	-	1899	protein_coding	PF00171:Aldehyde dehydrogenase family	Aldedh
VIT_03s0180g00010	35.6679722	-	3	5934501	5937492	+	1705	protein_coding	PF08246:Cathepsin propeptide inhibitor domain (I29)|PF00112:Papain family cysteine protease|PF00396:Granulin	Peptidase_C1
VIT_03s0180g00020	34.0168102	-	3	5941848	5961872	+	2483	protein_coding	-	-
VIT_03s0180g00040	38.55401933	-	3	5973785	5975813	+	1665	protein_coding	PF00134:Cyclin, N-terminal domain|PF02984:Cyclin, C-terminal domain	Cyclin_C
VIT_03s0180g00050	5.765442984	-	3	5981525	5989159	-	1172	protein_coding	PF01193:RNA polymerase Rpb3/Rpb11 dimerisation domain|PF01000:RNA polymerase Rpb3/RpoA insert domain	RNA_pol_A_bac
VIT_03s0180g00070	653.0621565	-	3	5995174	6000876	-	1089	protein_coding	PF04199:Putative cyclase	-
VIT_03s0180g00080	7.588835554	-	3	6009317	6020720	-	1113	protein_coding	PF04199:Putative cyclase	-
VIT_03s0180g00090	14.71888226	-	3	6023040	6024531	+	1492	protein_coding	PF13855:Leucine rich repeat	-
VIT_03s0180g00110	34.06603974	-	3	6033723	6036694	-	843	protein_coding	-	-
VIT_03s0180g00140	28.49379171	-	3	6071530	6072486	-	830	protein_coding	PF03629:Domain of unknown function (DUF303)	-
VIT_03s0180g00150	20.08384828	-	3	6078670	6081676	-	2271	protein_coding	PF08263:Leucine rich repeat N-terminal domain|PF00069:Protein kinase domain|PF13855:Leucine rich repeat	Pkinase
VIT_03s0180g00160	4.453272744	-	3	6090668	6100225	+	1138	protein_coding	PF12263:Protein of unknown function (DUF3611)	-
VIT_03s0180g00170	13.82133923	-	3	6101310	6105927	-	1100	protein_coding	PF02453:Reticulon	-
VIT_03s0180g00180	6.180273638	-	3	6106602	6118797	-	820	protein_coding	PF06658:Protein of unknown function (DUF1168)	-
VIT_03s0180g00200	17.49536611	-	3	6124465	6126202	-	1738	protein_coding	PF00201:UDP-glucoronosyl and UDP-glucosyl transferase	UDPGT
VIT_03s0180g00230	11.76609309	-	3	6166608	6177981	+	1005	protein_coding	PF05216:UNC-50 family	-
VIT_03s0180g00260	57.28613262	-	3	6212329	6214039	-	1268	protein_coding	PF00107:Zinc-binding dehydrogenase|PF08240:Alcohol dehydrogenase GroES-like domain	ADH_N
VIT_03s0180g00320	15.71418413	-	3	6281986	6283705	+	1720	protein_coding	PF00201:UDP-glucoronosyl and UDP-glucosyl transferase	UDPGT
VIT_04s0008g00120	22.09313111	-	4_random	51293	52753	+	994	protein_coding	PF00187:Chitin recognition protein|PF00182:Chitinase class I	-
VIT_04s0008g00130	35.73924106	-	4	55282	55990	+	709	protein_coding	PF05553:Cotton fibre expressed protein	-
VIT_04s0008g00160	11.35265319	-	4	69576	78197	+	2232	protein_coding	PF00069:Protein kinase domain	Pkinase
VIT_04s0008g00250	0.952777662	-	4	176405	181717	+	1773	protein_coding	PF01490:Transmembrane amino acid transporter protein	Aa_trans
VIT_04s0008g00420	8.755387654	-	4	366394	369907	+	3280	protein_coding	PF13855:Leucine rich repeat|PF08263:Leucine rich repeat N-terminal domain|PF00069:Protein kinase domain	Pkinase
VIT_04s0008g00470	4.32592777	-	4	409586	413237	-	781	protein_coding	PF03386:Early nodulin 93 ENOD93 protein	-
VIT_04s0008g00490	41.1015765	-	4	418728	421440	-	822	protein_coding	PF00235:Profilin	-
VIT_04s0008g00510	12.29681379	-	4	450934	455984	-	1099	protein_coding	PF04511:Der1-like family	-
VIT_04s0008g00520	0.786807077	-	4	458271	466257	+	2147	protein_coding	PF00365:Phosphofructokinase	PFK
VIT_04s0008g00550	9.017481109	-	4	474948	478786	-	1124	protein_coding	-	-
VIT_04s0008g00570	27.833425	GATC	4	498035	503195	+	789	protein_coding	PF02686:Glu-tRNAGln amidotransferase C subunit	-
VIT_04s0008g00600	16.80506932	-	4	531362	536648	-	2312	protein_coding	PF04545:Sigma-70, region 4|PF04539:Sigma-70 region 3|PF04542:Sigma-70 region 2	Sigma70_r4
VIT_04s0008g00610	164.6466661	-	4	540994	542532	+	1539	protein_coding	PF00642:Zinc finger C-x8-C-x5-C-x3-H type (and similar)	zf-CCCH
VIT_04s0008g00630	10.28254223	-	4	556964	563146	-	1150	protein_coding	PF03357:Snf7	ESCRT-III
VIT_04s0008g00640	28.0130996	-	4	572418	580229	+	1990	protein_coding	PF01417:ENTH domain	-
VIT_04s0008g00650	28.79445672	-	4	580379	586970	-	1408	protein_coding	PF00013:KH domain|PF01612:3'-5' exonuclease	3_5_exonuc
VIT_04s0008g00680	55.58414917	-	4	617382	620068	+	699	protein_coding	PF05907:Eukaryotic protein of unknown function (DUF866)	-
VIT_04s0008g00700	179.5805637	-	4	630031	630585	+	555	protein_coding	-	-
VIT_04s0008g00710	21.71304363	-	4	632661	638175	-	1945	protein_coding	PF07797:Protein of unknown function (DUF1639)	-
VIT_04s0008g00720	139.2052726	-	4	641219	646845	-	1796	protein_coding	PF01650:Peptidase C13 family	-
VIT_04s0008g00730	8.81141845	-	4	653626	659901	+	1342	protein_coding	PF10258:PHAX RNA-binding domain	-
VIT_04s0008g00750	16.46734162	-	4	663837	668521	-	1231	protein_coding	-	-
VIT_04s0008g00760	23.68142235	-	4	669116	674807	+	856	protein_coding	PF06201:PITH domain	-
VIT_04s0008g00770	22.02205055	-	4	676927	680927	+	1841	protein_coding	PF00464:Serine hydroxymethyltransferase	SHMT
VIT_04s0008g00810	17.886439	-	4	695440	698894	-	850	protein_coding	PF04718:Mitochondrial ATP synthase g subunit	-
VIT_04s0008g00820	33.01285461	-	4	699964	706321	-	2405	protein_coding	PF00013:KH domain	KH_1
VIT_04s0008g00830	53.7570571	-	4	710301	715145	-	1037	protein_coding	PF01058:NADH ubiquinone oxidoreductase, 20 Kd subunit	-
VIT_04s0008g01000	11.33741473	-	4	861239	863373	+	1341	protein_coding	PF00270:DEAD/DEAH box helicase|PF00271:Helicase conserved C-terminal domain	DEAD
VIT_04s0008g01020	48.1202715	-	4	865450	866116	+	667	protein_coding	PF12023:Domain of unknown function (DUF3511)	-
VIT_04s0008g01030	3.770702666	-	4	871436	877534	+	1344	protein_coding	-	-
VIT_04s0008g01070	11.80721274	-	4	905623	908685	+	2003	protein_coding	-	-
VIT_04s0008g01100	1.949538135	-	4	916045	919492	-	1733	protein_coding	PF00067:Cytochrome P450	p450
VIT_04s0008g01120	11.35265319	-	4	932041	932784	+	744	protein_coding	PF00462:Glutaredoxin	-
VIT_04s0008g01160	15.01577595	-	4	954075	956913	+	2250	protein_coding	-	-
VIT_04s0008g01190	144.4031462	-	4	978845	981639	-	2094	protein_coding	PF01370:NAD dependent epimerase/dehydratase family	Epimerase
VIT_04s0008g01200	6.716798387	-	4	982099	986826	-	1006	protein_coding	PF01253:Translation initiation factor SUI1	SUI1
VIT_04s0008g01210	13.59394953	-	4	991829	993692	+	1864	protein_coding	PF00487:Fatty acid desaturase|PF00173:Cytochrome b5-like Heme/Steroid binding domain	-
VIT_04s0008g01230	22.17259779	-	4	1005251	1006469	-	1219	protein_coding	PF03168:Late embryogenesis abundant protein	-
VIT_04s0008g01250	32.4167871	-	4	1028682	1029766	-	938	protein_coding	PF05553:Cotton fibre expressed protein|PF14364:Domain of unknown function (DUF4408)	-
VIT_04s0008g01260	13.58666054	-	4	1037044	1039368	+	1492	protein_coding	PF02535:ZIP Zinc transporter	-
VIT_04s0008g01300	50.57708965	-	4	1067727	1074097	+	3507	protein_coding	PF02347:Glycine cleavage system P-protein	-
VIT_04s0008g01320	5.139781321	-	4	1090828	1092784	+	986	protein_coding	PF06799:Protein of unknown function (DUF1230)	-
VIT_04s0008g01330	5.587457975	-	4	1096143	1098447	+	907	protein_coding	PF05608:Protein of unknown function (DUF778)	-
VIT_04s0008g01350	6.042372795	-	4	1104486	1110866	-	1957	protein_coding	PF04124:Dor1-like family	-
VIT_04s0008g01380	4.973331092	-	4	1129767	1131804	+	2038	protein_coding	PF13359:DDE superfamily endonuclease	-
VIT_04s0008g01390	39.28546033	-	4	1133651	1141654	-	946	protein_coding	PF00076:RNA recognition motif. (a.k.a. RRM, RBD, or RNP domain)	RRM_1
VIT_04s0008g01400	2.497695605	-	4	1147969	1166249	+	2029	protein_coding	PF00069:Protein kinase domain	Pkinase
VIT_04s0008g01410	5.119014528	-	4	1166980	1170817	-	990	protein_coding	PF00638:RanBP1 domain	-
VIT_04s0008g01420	4.131939978	-	4	1178518	1183115	+	2453	protein_coding	PF00481:Protein phosphatase 2C	PP2C
VIT_04s0008g01430	11.23030829	-	4	1184373	1193195	-	2858	protein_coding	PF01433:Peptidase family M1|PF11838:ERAP1-like C-terminal domain	-
VIT_04s0008g01450	11.36793267	-	4	1197193	1200846	-	1486	protein_coding	PF02353:Mycolic acid cyclopropane synthetase	-
VIT_04s0008g01460	0.394045905	-	4	1204416	1210141	+	4287	protein_coding	PF10358:N-terminal C2 in EEIG1 and EHBP1 proteins	-
VIT_04s0008g01480	0.896167	-	4	1213604	1219941	+	1885	protein_coding	PF01189:16S rRNA methyltransferase RsmF	-
VIT_04s0008g01530	188.9543809	-	4	1226754	1229921	-	1493	protein_coding	PF00011:Hsp20/alpha crystallin family	-
VIT_04s0008g01670	20.0083309	-	4	1292438	1296804	-	1182	protein_coding	PF12165:Domain of unknown function (DUF3594)|PF00628:PHD-finger	PHD
VIT_04s0008g01720	5.918051051	-	4	1350595	1354379	+	2569	protein_coding	PF00924:Mechanosensitive ion channel	-
VIT_04s0008g01730	206.0799148	-	4	1354780	1355361	+	582	protein_coding	PF06596:Photosystem II reaction centre X protein (PsbX)	-
VIT_04s0008g01770	63.18983021	-	4	1382423	1384601	+	802	protein_coding	PF00226:DnaJ domain	DnaJ
VIT_04s0008g01780	1.139092916	-	4	1390761	1402982	-	2966	protein_coding	PF08783:DWNN domain|PF00098:Zinc knuckle	zf-CCHC
VIT_04s0008g01860	1.096219854	-	4	1479669	1482396	+	1541	protein_coding	PF00067:Cytochrome P450	p450
VIT_04s0008g01880	12.0266004	-	4	1498341	1502144	+	1826	protein_coding	PF01565:FAD binding domain|PF09265:Cytokinin dehydrogenase 1, FAD and cytokinin binding	FAD_binding_4
VIT_04s0008g01900	61.28888143	-	4	1525047	1528564	-	882	protein_coding	-	-
VIT_04s0008g01910	1.765177424	-	4	1529096	1533137	+	957	protein_coding	-	-
VIT_04s0008g01950	34.12676352	-	4	1554771	1557362	-	990	protein_coding	PF02325:YGGT family	-
VIT_04s0008g01970	8.111114569	-	4	1578775	1586485	+	3124	protein_coding	PF08263:Leucine rich repeat N-terminal domain|PF13855:Leucine rich repeat|PF00069:Protein kinase domain	Pkinase
VIT_04s0008g01990	12.06146224	-	4	1596779	1632413	+	5042	protein_coding	PF00063:Myosin head (motor domain)|PF01843:DIL domain	Myosin_head
VIT_04s0008g02000	8.675659252	-	4	1633362	1636330	-	1363	protein_coding	-	-
VIT_04s0008g02030	13.05179201	-	4	1648093	1654700	-	1812	protein_coding	PF02431:Chalcone-flavanone isomerase	-
VIT_04s0008g02040	2.968848496	-	4	1658956	1667239	-	1707	protein_coding	PF00503:G-protein alpha subunit	G-alpha
VIT_04s0008g02090	147.8115445	-	4	1702698	1708632	-	1040	protein_coding	PF04145:Ctr copper transporter family|PF07911:Protein of unknown function (DUF1677)	-
VIT_04s0008g02100	21.52856577	-	4	1715723	1721615	+	2354	protein_coding	PF01713:Smr domain|PF08590:Domain of unknown function (DUF1771)	Smr
VIT_04s0008g02170	8.105388656	-	4	1770095	1786509	+	6044	protein_coding	PF02170:PAZ domain|PF03368:Dicer dimerisation domain|PF00271:Helicase conserved C-terminal domain|PF00636:Ribonuclease III domain|PF07727:Reverse transcriptase (RNA-dependent DNA polymerase)	RVT_2
VIT_04s0008g02180	6.31504596	-	4	1786527	1791205	-	2140	protein_coding	-	-
VIT_04s0008g02210	0.796452048	-	4	1818742	1822320	+	2121	protein_coding	PF11955:Plant organelle RNA recognition domain	-
VIT_04s0008g02250	54.92036887	-	4	1854711	1857108	+	1784	protein_coding	PF08392:FAE1/Type III polyketide synthase-like protein|PF08541:3-Oxoacyl-[acyl-carrier-protein (ACP)] synthase III C terminal	-
VIT_04s0008g02280	3.688372913	-	4	1880019	1888028	-	1374	protein_coding	PF07082:Protein of unknown function (DUF1350)	-
VIT_04s0008g02290	17.28158357	-	4	1889354	1891807	-	1173	protein_coding	PF13639:Ring finger domain	-
VIT_04s0008g02320	2.589323719	-	4	1904117	1909975	+	3262	protein_coding	PF01602:Adaptin N terminal region|PF07718:Coatomer beta C-terminal region|PF14806:Coatomer beta subunit appendage platform	-
VIT_04s0008g02340	4.341014523	-	4	1913794	1923695	-	2724	protein_coding	PF03081:Exo70 exocyst complex subunit	Exo70
VIT_04s0008g02350	53.62777125	-	4	1931740	1932417	-	504	protein_coding	-	-
VIT_04s0008g02390	8.699448847	-	4	1970602	1975816	+	2136	protein_coding	PF13639:Ring finger domain	-
VIT_04s0008g02460	129.4222009	-	4	2012109	2019788	-	3485	protein_coding	PF00122:E1-E2 ATPase|PF00702:haloacid dehalogenase-like hydrolase|PF00690:Cation transporter/ATPase, N-terminus	E1-E2_ATPase
VIT_04s0008g02480	1.510303795	-	4	2033582	2054630	-	2237	protein_coding	-	-
VIT_04s0008g02490	7.079944654	-	4	2060039	2064728	+	2386	protein_coding	PF13426:PAS domain|PF13415:Galactose oxidase, central domain|PF13418:Galactose oxidase, central domain|PF12937:F-box-like	-
VIT_04s0008g02500	5.649748476	-	4	2067297	2069769	+	897	protein_coding	PF14774:FAM177 family	-
VIT_04s0008g02560	12.63796604	-	4	2104899	2112698	-	2406	protein_coding	PF03109:ABC1 family	ABC1
VIT_04s0008g02580	1.714999791	-	4	2125832	2133345	-	1970	protein_coding	PF00306:ATP synthase alpha/beta chain, C terminal domain|PF16886:ATPsynthase alpha/beta subunit N-term extension|PF02874:ATP synthase alpha/beta family, beta-barrel domain|PF00006:ATP synthase alpha/beta family, nucleotide-binding domain	ATP-synt_ab
VIT_04s0008g02630	7.697961088	-	4	2154441	2164692	-	1975	protein_coding	PF02485:Core-2/I-Branching enzyme	-
VIT_04s0008g02640	10.01942345	-	4	2169068	2171982	+	843	protein_coding	PF04755:PAP_fibrillin	-
VIT_04s0008g02670	1.67753207	-	4	2199114	2209197	+	2014	protein_coding	PF03441:FAD binding domain of DNA photolyase|PF00875:DNA photolyase	-
VIT_04s0008g02700	6.165236476	-	4	2242319	2243881	-	1096	protein_coding	PF02390:Putative methyltransferase	-
VIT_04s0008g02720	8.173910295	-	4	2257759	2263564	-	1860	protein_coding	-	-
VIT_04s0008g02740	5.854449508	-	4	2272161	2281862	+	3174	protein_coding	PF03109:ABC1 family|PF00144:Beta-lactamase	Beta-lactamase
VIT_04s0008g02760	7.669806104	-	4	2294136	2295159	-	881	protein_coding	PF04654:Protein of unknown function, DUF599	-
VIT_04s0008g02770	36.48199086	-	4	2303744	2304808	+	1065	protein_coding	PF05739:SNARE domain|PF00804:Syntaxin	SNARE
VIT_04s0008g02780	13.32559	-	4	2304896	2312291	-	3296	protein_coding	PF11934:Domain of unknown function (DUF3452)|PF01857:Retinoblastoma-associated protein B domain|PF01858:Retinoblastoma-associated protein A domain	-
VIT_04s0008g02810	8.985504225	-	4	2331261	2332662	-	752	protein_coding	-	-
VIT_04s0008g02830	6.600878389	-	4	2344373	2360919	+	3071	protein_coding	PF13528:Glycosyl transferase family 1|PF10509:Galactokinase galactose-binding signature|PF00288:GHMP kinases N terminal domain	GHMP_kinases
VIT_04s0008g02930	2.401243489	-	4	2408021	2422846	-	1407	protein_coding	PF00076:RNA recognition motif. (a.k.a. RRM, RBD, or RNP domain)	RRM_1
VIT_04s0008g02950	5.544665627	-	4	2437472	2462039	-	2742	protein_coding	PF01751:Toprim domain|PF01396:Topoisomerase DNA binding C4 zinc finger|PF13368:Topoisomerase C-terminal repeat|PF01131:DNA topoisomerase	Topoisom_bac
VIT_04s0008g02970	3.109857869	-	4	2476142	2484166	-	2716	protein_coding	-	-
VIT_04s0008g03010	52.33405914	-	4	2495262	2500350	-	1969	protein_coding	PF00152:tRNA synthetases class II (D, K and N)	tRNA-synt_2
VIT_04s0008g03020	8.546078218	-	4	2501035	2518539	-	1779	protein_coding	PF07714:Protein tyrosine kinase	Pkinase_Tyr
VIT_04s0008g03060	4.745153917	-	4	2534625	2547915	-	6052	protein_coding	-	-
VIT_04s0008g03100	11.63234365	-	4	2564463	2571161	+	1307	protein_coding	PF06749:Protein of unknown function (DUF1218)	-
VIT_04s0008g03110	0.352078948	-	4	2572122	2581211	-	4798	protein_coding	-	-
VIT_04s0008g03120	4.97681968	-	4	2582467	2595615	+	2376	protein_coding	PF05185:PRMT5 arginine-N-methyltransferase	-
VIT_04s0008g03130	2.202444321	-	4	2596989	2603225	+	3068	protein_coding	PF08312:cwf21 domain	-
VIT_04s0008g03140	15.48609437	-	4	2603463	2611133	-	1309	protein_coding	PF09366:Protein of unknown function (DUF1997)	-
VIT_04s0008g03150	7.055443652	-	4	2611677	2616490	-	1676	protein_coding	PF01795:MraW methylase family	-
VIT_04s0008g03160	26.3126915	-	4	2617401	2618331	+	642	protein_coding	PF00631:GGL domain	-
VIT_04s0008g03170	8.547388564	-	4	2618678	2635890	-	4348	protein_coding	PF00443:Ubiquitin carboxyl-terminal hydrolase	UCH
VIT_04s0008g03180	2.834353682	-	4	2639715	2646523	-	1192	protein_coding	PF09468:Ydr279p protein family (RNase H2 complex component)	-
VIT_04s0008g03190	18.24833883	-	4	2648241	2649536	-	1296	protein_coding	PF00646:F-box domain	F-box
VIT_04s0008g03240	3.810803597	-	4	2682072	2685594	+	3103	protein_coding	PF00069:Protein kinase domain|PF13855:Leucine rich repeat|PF08263:Leucine rich repeat N-terminal domain	Pkinase
VIT_04s0008g03330	14.94933446	-	4	2757102	2765375	+	2486	protein_coding	PF07575:Nup85 Nucleoporin	-
VIT_04s0008g03350	5.576698083	-	4	2765920	2771847	-	3635	protein_coding	PF05664:Plant family of unknown function (DUF810)	-
VIT_04s0008g03400	12.14334916	-	4	2818241	2819492	-	1252	protein_coding	PF00847:AP2 domain	AP2
VIT_04s0008g03410	19.17451526	-	4	2824573	2831151	-	881	protein_coding	-	-
VIT_04s0008g03430	5.283701323	-	4	2838182	2842457	-	2238	protein_coding	PF03016:Exostosin family	-
VIT_04s0008g03440	13.10967135	-	4	2849033	2855246	+	902	protein_coding	PF01138:3' exoribonuclease family, domain 1	RNase_PH
VIT_04s0008g03580	0.952777662	-	4	2926996	2934108	+	3546	protein_coding	PF00854:POT family	-
VIT_04s0008g03620	16.51451234	-	4	2974889	2984448	+	3171	protein_coding	PF13360:PQQ-like domain|PF07774:Protein of unknown function (DUF1620)	-
VIT_04s0008g03660	3.877447883	-	4	3003283	3015332	-	3921	protein_coding	-	-
VIT_04s0008g03680	1.565592951	-	4	3040505	3044783	+	1079	protein_coding	PF12695:Alpha/beta hydrolase family	-
VIT_04s0008g03690	62.47673493	-	4	3045347	3049488	-	703	protein_coding	PF00179:Ubiquitin-conjugating enzyme	UQ_con
VIT_04s0008g03720	5.364906056	-	4	3054786	3075999	-	2519	protein_coding	PF00790:VHS domain|PF03127:GAT domain	-
VIT_04s0008g03750	18.64362777	-	4	3089740	3096639	+	2084	protein_coding	PF10255:RNA polymerase I-associated factor PAF67	-
VIT_04s0008g03760	13.74511631	-	4	3098067	3101370	+	1229	protein_coding	-	-
VIT_04s0008g03790	2.800676642	-	4	3121358	3139639	-	3619	protein_coding	-	-
VIT_04s0008g03800	10.23802906	-	4	3145765	3151549	-	1650	protein_coding	PF00076:RNA recognition motif. (a.k.a. RRM, RBD, or RNP domain)|PF08777:RNA binding motif|PF05383:La domain	RRM_1
VIT_04s0008g03810	6.605180036	-	4	3157846	3165893	-	1023	protein_coding	PF05670:Domain of unknown function (DUF814)	-
VIT_04s0008g03880	4.40776202	-	4	3199857	3211964	-	3066	protein_coding	PF09066:Beta2-adaptin appendage, C-terminal sub-domain|PF01602:Adaptin N terminal region	-
VIT_04s0008g03900	104.5259853	-	4	3229052	3231264	-	501	protein_coding	PF01907:Ribosomal protein L37e	-
VIT_04s0008g03930	211.1593493	-	4	3274443	3276127	+	1320	protein_coding	PF03181:BURP domain	-
VIT_04s0008g04060	25.16886197	-	4	3391758	3393275	+	1141	protein_coding	PF03181:BURP domain	-
VIT_04s0008g04150	8.069784049	-	4	3478365	3480234	+	1256	protein_coding	PF03181:BURP domain	-
VIT_04s0008g04160	4.87173697	-	4	3481428	3483375	+	1387	protein_coding	PF03181:BURP domain	-
VIT_04s0008g04190	3.752276309	-	4	3517595	3537247	+	2251	protein_coding	PF01426:BAH domain	BAH
VIT_04s0008g04260	10.47287535	-	4	3632304	3637894	+	1613	protein_coding	PF02984:Cyclin, C-terminal domain|PF00134:Cyclin, N-terminal domain	Cyclin_C
VIT_04s0008g04270	3.463402961	-	4	3643050	3647113	-	1951	protein_coding	PF01603:Protein phosphatase 2A regulatory B subunit (B56 family)	-
VIT_04s0008g04280	12.40159786	-	4	3660980	3669030	+	1907	protein_coding	PF13639:Ring finger domain	-
VIT_04s0008g04290	5.753359268	-	4	3672493	3680359	+	3817	protein_coding	PF07500:Transcription factor S-II (TFIIS), central domain|PF07744:SPOC domain	-
VIT_04s0008g04320	5.550186003	-	4	3695821	3702954	-	3348	protein_coding	PF04357:Family of unknown function (DUF490)|PF13966:zinc-binding in reverse transcriptase	-
VIT_04s0008g04330	6.900929067	-	4	3703002	3740607	-	4651	protein_coding	-	-
VIT_04s0008g04340	18.37499776	-	4	3744533	3748055	-	1379	protein_coding	-	-
VIT_04s0008g04370	0.901106754	-	4	3767960	3777662	+	5624	protein_coding	PF10513:Enhancer of polycomb-like	-
VIT_04s0008g04380	2.420164462	-	4	3778171	3785740	-	2792	protein_coding	PF07227:PHD - plant homeodomain finger protein|PF13966:zinc-binding in reverse transcriptase|PF00041:Fibronectin type III domain	fn3
VIT_04s0008g04480	6.653307579	-	4	3852636	3861794	+	2539	protein_coding	-	-
VIT_04s0008g04490	1.532222036	-	4	3865117	3868011	-	2205	protein_coding	PF04570:zinc-finger of the FCS-type, C2-C2	-
VIT_04s0008g04520	6.431249217	-	4	3888010	3967707	-	8668	protein_coding	PF13976:GAG-pre-integrase domain	-
VIT_04s0008g04540	250.2629325	-	4	3982693	3982800	+	108	protein_coding	-	-
VIT_04s0008g04690	24.84227639	-	4	4133956	4146546	-	1496	protein_coding	PF00004:ATPase family associated with various cellular activities (AAA)	AAA
VIT_04s0008g04700	21.59584254	-	4	4149604	4155695	+	704	protein_coding	PF16211:C-terminus of histone H2A|PF00125:Core histone H2A/H2B/H3/H4	Histone
VIT_04s0008g04710	17.3816056	-	4	4158184	4159738	-	1555	protein_coding	PF08541:3-Oxoacyl-[acyl-carrier-protein (ACP)] synthase III C terminal|PF08392:FAE1/Type III polyketide synthase-like protein	-
VIT_04s0008g04760	29.69428349	-	4	4193426	4196291	-	1024	protein_coding	PF00137:ATP synthase subunit C	-
VIT_04s0008g04780	13.81416304	-	4	4215069	4225135	+	1712	protein_coding	PF00481:Protein phosphatase 2C	PP2C
VIT_04s0008g04890	14.7673101	-	4	4367251	4384248	+	3203	protein_coding	PF08513:LisH	-
VIT_04s0008g04910	2.573152771	-	4	4389209	4409570	+	1313	protein_coding	-	-
VIT_04s0008g04950	0.918583357	-	4	4436556	4443296	-	1839	protein_coding	PF06200:tify domain	Zim
VIT_04s0008g04970	4.203919024	-	4	4457279	4468969	+	2411	protein_coding	PF02780:Transketolase, C-terminal domain|PF13292:1-deoxy-D-xylulose-5-phosphate synthase|PF02779:Transketolase, pyrimidine binding domain	-
VIT_04s0008g05000	49.30295099	-	4	4494840	4501943	+	651	protein_coding	PF02271:Ubiquinol-cytochrome C reductase complex 14kD subunit	-
VIT_04s0008g05010	59.51961159	-	4	4513055	4516401	+	1561	protein_coding	PF04862:Protein of unknown function (DUF642)	-
VIT_04s0008g05020	34.0362896	-	4	4517392	4521443	+	943	protein_coding	PF00071:Ras family	Ras
VIT_04s0008g05030	36.72336509	-	4	4521975	4526127	+	1150	protein_coding	PF00071:Ras family	Ras
VIT_04s0008g05090	4.131699357	-	4	4564524	4576677	+	2862	protein_coding	PF00160:Cyclophilin type peptidyl-prolyl cis-trans isomerase/CLD	Pro_isomerase
VIT_04s0008g05150	28.4709235	-	4	4633546	4634228	+	534	protein_coding	PF00641:Zn-finger in Ran binding protein and others	zf-RanBP
VIT_04s0008g05190	11.37558784	-	4	4701795	4710459	+	1188	protein_coding	PF00046:Homeobox domain	Homeobox
VIT_04s0008g05220	10.26507801	-	4	4723790	4732570	+	3785	protein_coding	PF14569:Zinc-binding RING-finger|PF03552:Cellulose synthase	-
VIT_04s0008g05240	32.32619891	-	4	4744491	4749616	-	1829	protein_coding	PF00153:Mitochondrial carrier protein	Mito_carr
VIT_04s0008g05300	7.430827541	-	4	4787221	4788584	-	1364	protein_coding	PF03151:Triose-phosphate Transporter family	-
VIT_04s0008g05330	6.378060173	-	4	4803786	4813895	-	1854	protein_coding	PF00270:DEAD/DEAH box helicase|PF00271:Helicase conserved C-terminal domain	DEAD
VIT_04s0008g05420	9.570962008	-	4	4848100	4851526	-	1059	protein_coding	PF03105:SPX domain	SPX
VIT_04s0008g05440	3.828384803	-	4	4890491	4892348	-	1765	protein_coding	PF00847:AP2 domain	AP2
VIT_04s0008g05460	19.22057288	-	4	4900533	4906011	+	791	protein_coding	PF13259:Protein of unknown function (DUF4050)	-
VIT_04s0008g05470	93.49372358	-	4	4918804	4922981	+	2909	protein_coding	PF00646:F-box domain	F-box
VIT_04s0008g05480	19.84047577	-	4	4924837	4932586	-	1788	protein_coding	PF06886:Targeting protein for Xklp2 (TPX2)	-
VIT_04s0008g05490	8.177678811	-	4	4942079	4950572	-	1446	protein_coding	PF00141:Peroxidase	-
VIT_04s0008g05520	18.26901364	-	4	4977381	4979751	-	1387	protein_coding	-	-
VIT_04s0008g05540	32.90795054	-	4	5011754	5014281	-	2002	protein_coding	PF07651:ANTH domain	-
VIT_04s0008g05590	230.0651674	-	4	5066705	5067497	+	793	protein_coding	PF00430:ATP synthase B/B' CF(0)	-
VIT_04s0008g05600	2.102831694	-	4	5078785	5087921	+	2410	protein_coding	PF07714:Protein tyrosine kinase	Pkinase_Tyr
VIT_04s0008g05610	4.230741882	-	4	5088370	5092097	-	2795	protein_coding	-	-
VIT_04s0008g05630	2.854710257	-	4	5107215	5116407	-	2367	protein_coding	PF00787:PX domain	PX
VIT_04s0008g05640	208.4939438	-	4	5125247	5125959	-	713	protein_coding	PF14547:Hydrophobic seed protein	-
VIT_04s0008g05650	18.63170729	-	4	5150505	5155641	+	1088	protein_coding	PF00957:Synaptobrevin|PF13774:Regulated-SNARE-like domain	-
VIT_04s0008g05690	12.85084973	-	4	5180570	5200523	+	5521	protein_coding	PF00917:MATH domain|PF14631:Fanconi anaemia protein FancD2 nuclease	MATH
VIT_04s0008g05730	1.016410827	-	4	5217664	5232786	-	3324	protein_coding	PF00862:Sucrose synthase|PF05116:Sucrose-6F-phosphate phosphohydrolase|PF00534:Glycosyl transferases group 1	Glycos_transf_1
VIT_04s0008g05750	1.785702742	-	4	5247432	5248815	-	946	protein_coding	PF03106:WRKY DNA -binding domain	WRKY
VIT_04s0008g05770	8.623637634	-	4	5291827	5293589	-	1763	protein_coding	PF03822:NAF domain|PF00069:Protein kinase domain	Pkinase
VIT_04s0008g05800	28.55399592	-	4	5372708	5390707	-	3313	protein_coding	-	-
VIT_04s0008g05820	3.122504241	-	4	5409130	5416198	+	1082	protein_coding	PF02815:MIR domain	-
VIT_04s0008g05840	6.84129979	-	4	5443405	5446625	-	3210	protein_coding	PF01578:Cytochrome C assembly protein|PF10517:Electron transfer DM13|PF03351:DOMON domain	-
VIT_04s0008g05850	26.78118576	-	4	5459793	5461432	-	1640	protein_coding	PF04857:CAF1 family ribonuclease	CAF1
VIT_04s0008g05860	9.08212255	-	4	5477408	5482561	+	2418	protein_coding	-	-
VIT_04s0008g05880	6.125783171	-	4	5521511	5591646	+	4688	protein_coding	PF06465:Domain of Unknown Function (DUF1087)|PF00176:SNF2 family N-terminal domain|PF00628:PHD-finger|PF06461:Domain of Unknown Function (DUF1086)|PF00385:Chromo (CHRromatin Organisation MOdifier) domain|PF00271:Helicase conserved C-terminal domain	SNF2_N
VIT_04s0008g05900	9.564709201	-	4	5599594	5606498	-	2296	protein_coding	PF00072:Response regulator receiver domain|PF00249:Myb-like DNA-binding domain	Response_reg
VIT_04s0008g05920	8.700127696	-	4	5614330	5625809	+	1165	protein_coding	PF12352:Snare region anchored in the vesicle membrane C-terminus	-
VIT_04s0008g05940	23.84563231	-	4	5634581	5639620	-	1346	protein_coding	PF02330:Mitochondrial glycoprotein	-
VIT_04s0008g05960	17.11051817	-	4	5652975	5655893	+	1086	protein_coding	PF05903:PPPDE putative peptidase domain	-
VIT_04s0008g05990	14.38905276	-	4	5682551	5684311	-	1761	protein_coding	PF00291:Pyridoxal-phosphate dependent enzyme	PALP
VIT_04s0008g06030	70.64240049	-	4	5719643	5720989	-	550	protein_coding	-	-
VIT_04s0008g06040	10.03728339	-	4	5725900	5739416	+	1683	protein_coding	PF00155:Aminotransferase class I and II	Aminotran_1_2
VIT_04s0008g06050	0.914109737	-	4	5740344	5744103	-	1848	protein_coding	PF00069:Protein kinase domain	Pkinase
VIT_04s0008g06060	14.96137096	-	4	5776006	5780478	+	1242	protein_coding	-	-
VIT_04s0008g06070	5.609546281	-	4	5782157	5809616	-	2108	protein_coding	PF08568:Uncharacterised protein family, YAP/Alf4/glomulin	-
VIT_04s0008g06080	19.54676414	-	4	5817277	5849460	+	3889	protein_coding	PF08626:Transport protein Trs120 or TRAPPC9, TRAPP II complex subunit	-
VIT_04s0008g06130	5.759826381	-	4	5879285	5888426	+	2053	protein_coding	PF03789:ELK domain|PF03790:KNOX1 domain|PF03791:KNOX2 domain|PF05920:Homeobox KN domain	KNOX2
VIT_04s0008g06150	16.27432364	-	4	5897130	5897648	-	519	protein_coding	-	-
VIT_04s0008g06220	28.74420462	-	4	6038037	6040996	-	764	protein_coding	PF00366:Ribosomal protein S17|PF16205:Ribosomal_S17 N-terminal	-
VIT_04s0008g06230	12.75773945	-	4	6043969	6059171	-	2251	protein_coding	PF00240:Ubiquitin family	ubiquitin
VIT_04s0008g06260	11.63234365	-	4	6089279	6096634	-	1307	protein_coding	PF01138:3' exoribonuclease family, domain 1|PF03725:3' exoribonuclease family, domain 2	RNase_PH
VIT_04s0008g06310	13.94591539	-	4	6153541	6159137	+	2786	protein_coding	PF00564:PB1 domain|PF13414:TPR repeat	-
VIT_04s0008g06320	5.543149448	-	4	6188007	6199220	+	1219	protein_coding	PF01875:Memo-like protein	-
VIT_04s0008g06410	27.60252932	-	4	6284459	6286044	+	612	protein_coding	-	-
VIT_04s0008g06470	1.009727911	-	4	6381389	6389461	-	1673	protein_coding	PF01406:tRNA synthetases class I (C) catalytic domain	tRNA-synt_1e
VIT_04s0008g06480	33.01514256	-	4	6390455	6401059	-	1535	protein_coding	PF01762:Galactosyltransferase|PF13334:Domain of unknown function (DUF4094)	Galactosyl_T
VIT_04s0008g06490	17.70728296	-	4	6409062	6414293	-	954	protein_coding	PF09430:Protein of unknown function (DUF2012)	-
VIT_04s0008g06520	21.16492782	-	4	6434199	6447342	+	2155	protein_coding	PF14008:Iron/zinc purple acid phosphatase-like protein C|PF00149:Calcineurin-like phosphoesterase|PF16656:Purple acid Phosphatase, N-terminal domain	Metallophos
VIT_04s0008g06540	202.0551214	-	4	6510532	6513778	+	719	protein_coding	PF01287:Eukaryotic elongation factor 5A hypusine, DNA-binding OB fold	-
VIT_04s0008g06580	0.457550053	-	4	6539106	6551264	+	3692	protein_coding	PF04565:RNA polymerase Rpb2, domain 3|PF04561:RNA polymerase Rpb2, domain 2|PF00562:RNA polymerase Rpb2, domain 6|PF04560:RNA polymerase Rpb2, domain 7|PF04567:RNA polymerase Rpb2, domain 5|PF04566:RNA polymerase Rpb2, domain 4|PF04563:RNA polymerase beta subunit	RNA_pol_Rpb2_6
VIT_04s0008g06620	0.944784561	-	4	6600125	6607558	-	1788	protein_coding	PF13091:PLD-like domain	-
VIT_04s0008g06630	30.7661229	-	4	6608918	6615568	-	2361	protein_coding	PF00651:BTB/POZ domain|PF03000:NPH3 family	BTB
VIT_04s0008g06640	4.453272744	-	4	6637535	6644947	+	2276	protein_coding	PF02990:Endomembrane protein 70	-
VIT_04s0008g06670	13.35395094	-	4	6657094	6657952	+	759	protein_coding	PF02298:Plastocyanin-like domain	Cu_bind_like
VIT_04s0008g06680	43.26191546	-	4	6666051	6668101	-	820	protein_coding	PF04000:Sas10/Utp3/C1D family	-
VIT_04s0008g06700	35.45172706	-	4	6686649	6688548	+	953	protein_coding	-	-
VIT_04s0008g06720	14.87255872	-	4	6710215	6725435	-	1363	protein_coding	PF00481:Protein phosphatase 2C	PP2C
VIT_04s0008g06770	41.9521886	-	4	6768535	6777086	-	3020	protein_coding	PF02854:MIF4G domain|PF02847:MA3 domain	-
VIT_04s0008g06780	55.24882875	-	4	6786263	6792784	+	1009	protein_coding	PF00255:Glutathione peroxidase	GSHPx
VIT_04s0008g06800	4.983111488	-	4	6805248	6812923	+	678	protein_coding	PF01133:Enhancer of rudimentary	-
VIT_04s0008g06810	6.311113802	-	4	6815114	6844246	+	3212	protein_coding	PF08312:cwf21 domain|PF00076:RNA recognition motif. (a.k.a. RRM, RBD, or RNP domain)|PF01805:Surp module	RRM_1
VIT_04s0008g06820	3.326162529	-	4	6845001	6867478	-	4063	protein_coding	PF12776:Myb/SANT-like DNA-binding domain	-
VIT_04s0008g06860	6.866970709	-	4	6893271	6896272	-	2214	protein_coding	PF00443:Ubiquitin carboxyl-terminal hydrolase|PF02148:Zn-finger in ubiquitin-hydrolases and other protein	UCH
VIT_04s0008g06870	164.4986691	-	4	6905828	6906361	-	534	protein_coding	PF00173:Cytochrome b5-like Heme/Steroid binding domain	-
VIT_04s0008g06880	30.5751094	-	4	6907822	6914630	-	884	protein_coding	PF06417:Protein of unknown function (DUF1077)	-
VIT_04s0008g06920	5.872334163	-	4	6948652	6957457	-	1726	protein_coding	PF06925:Monogalactosyldiacylglycerol (MGDG) synthase|PF04101:Glycosyltransferase family 28 C-terminal domain	-
VIT_04s0008g06930	9.193332214	-	4	6981379	6982113	-	735	protein_coding	PF05678:VQ motif	-
VIT_04s0008g06990	38.72263139	-	4	7009446	7013217	+	698	protein_coding	PF13656:RNA polymerase Rpb3/Rpb11 dimerisation domain	-
VIT_04s0008g07020	22.06471779	-	4	7106673	7110300	-	1914	protein_coding	PF00355:Rieske [2Fe-2S] domain|PF08417:Pheophorbide a oxygenase	-
VIT_04s0008g07040	22.22729993	-	4	7134486	7136999	+	1216	protein_coding	PF00141:Peroxidase	-
VIT_04s0008g07070	13.75748868	-	4	7178916	7187911	+	2333	protein_coding	PF08662:Eukaryotic translation initiation factor eIF2A|PF00076:RNA recognition motif. (a.k.a. RRM, RBD, or RNP domain)	RRM_1
VIT_04s0008g07110	16.59981012	-	4	7244108	7247102	+	1730	protein_coding	PF14541:Xylanase inhibitor C-terminal|PF14543:Xylanase inhibitor N-terminal	-
VIT_04s0008g07310	6.388013928	-	4	7599338	7641472	+	2380	protein_coding	PF03109:ABC1 family	ABC1
VIT_04s0008g07340	239.613446	-	4	7669706	7671321	-	1269	protein_coding	PF00643:B-box zinc finger|PF06203:CCT motif	CCT
VIT_04s0008g07400	20.58522217	-	4	7769854	7809114	+	1313	protein_coding	PF01370:NAD dependent epimerase/dehydratase family	Epimerase
VIT_04s0023g00080	3.589619197	-	4	15933970	15957343	+	2353	protein_coding	PF00067:Cytochrome P450	p450
VIT_04s0023g00110	9.325649496	-	4	16084017	16085284	-	1268	protein_coding	PF03214:Reversibly glycosylated polypeptide	-
VIT_04s0023g00120	3.640678436	-	4	16085285	16105882	-	464	protein_coding	-	-
VIT_04s0023g00140	19.2477691	-	4	16164435	16185826	+	1492	protein_coding	PF03464:eRF1 domain 2|PF03465:eRF1 domain 3|PF03463:eRF1 domain 1	-
VIT_04s0023g00280	11.73107496	-	4	16391630	16402398	+	2448	protein_coding	-	-
VIT_04s0023g00290	1.842175348	-	4	16404546	16417804	+	1834	protein_coding	PF00005:ABC transporter	ABC_tran
VIT_04s0023g00350	13.33637996	-	4	16545530	16551482	+	1140	protein_coding	PF05212:Protein of unknown function (DUF707)	-
VIT_04s0023g00370	6.511521784	-	4	16567578	16579539	-	1816	protein_coding	-	-
VIT_04s0023g00380	21.74448649	-	4	16599479	16607616	+	1243	protein_coding	PF01169:Uncharacterized protein family UPF0016	-
VIT_04s0023g00410	270.1226998	-	4	16613820	16615344	-	838	protein_coding	PF02605:Photosystem I reaction centre subunit XI	-
VIT_04s0023g00440	34.4749958	-	4	16642164	16645753	+	686	protein_coding	-	-
VIT_04s0023g00510	5.668707364	-	4	16743165	16744762	+	298	protein_coding	-	-
VIT_04s0023g00600	33.0640974	-	4	16801891	16809427	-	1124	protein_coding	PF00293:NUDIX domain	NUDIX
VIT_04s0023g00670	47.73278192	-	4	16985685	16993490	+	1451	protein_coding	PF02020:eIF4-gamma/eIF5/eIF2-epsilon	-
VIT_04s0023g00690	4.103026912	-	4	17021519	17026731	+	2882	protein_coding	PF00481:Protein phosphatase 2C	PP2C
VIT_04s0023g00720	25.94188934	-	4	17091847	17094639	+	1107	protein_coding	PF10184:Uncharacterized conserved protein (DUF2358)	-
VIT_04s0023g00730	5.075945896	-	4	17094959	17107450	-	1664	protein_coding	PF14541:Xylanase inhibitor C-terminal|PF14543:Xylanase inhibitor N-terminal	-
VIT_04s0023g00740	200.8524474	-	4	17127806	17132341	+	799	protein_coding	PF00085:Thioredoxin	-
VIT_04s0023g00760	9.245444535	-	4	17142602	17150016	+	1279	protein_coding	PF00364:Biotin-requiring enzyme	Biotin_lipoyl
VIT_04s0023g00770	27.45613438	-	4	17151865	17154674	+	1169	protein_coding	PF04398:Protein of unknown function, DUF538	-
VIT_04s0023g00780	7.802654939	-	4	17179515	17200117	+	1299	protein_coding	PF04012:PspA/IM30 family	-
VIT_04s0023g00790	20.48734591	-	4	17200930	17201836	+	907	protein_coding	PF16166:Chloroplast import apparatus Tic20-like	-
VIT_04s0023g00800	29.948362	-	4	17203403	17213416	-	1805	protein_coding	PF03194:LUC7 N_terminus	-
VIT_04s0023g00820	59.2727998	-	4	17227371	17235644	+	1140	protein_coding	-	-
VIT_04s0023g00830	4.531316508	-	4	17237735	17250378	-	1864	protein_coding	PF00262:Calreticulin family	-
VIT_04s0023g00870	15.71418413	-	4	17285294	17297146	-	1505	protein_coding	PF00472:RF-1 domain|PF03462:PCRF domain	-
VIT_04s0023g00930	55.13953335	-	4	17354673	17357815	+	674	protein_coding	PF01781:Ribosomal L38e protein family	-
VIT_04s0023g00980	2.017847654	-	4	17400740	17416165	+	5023	protein_coding	PF00856:SET domain|PF05033:Pre-SET motif	SET
VIT_04s0023g01000	9.496235571	-	4	17421368	17424840	+	1601	protein_coding	-	-
VIT_04s0023g01020	24.14111889	-	4	17429935	17435841	-	2799	protein_coding	PF05920:Homeobox KN domain|PF07526:Associated with HOX	POX
VIT_04s0023g01030	18.12526603	-	4	17449558	17456408	+	1864	protein_coding	PF12315:Protein of unknown function (DUF3633)|PF00412:LIM domain	LIM
VIT_04s0023g01040	14.70438889	-	4	17457400	17465593	+	1953	protein_coding	PF00412:LIM domain|PF12315:Protein of unknown function (DUF3633)	LIM
VIT_04s0023g01080	1.633728041	-	4	17484703	17489663	-	4136	protein_coding	PF01476:LysM domain|PF00069:Protein kinase domain	Pkinase
VIT_04s0023g01100	16.66362313	-	4	17529606	17530608	-	811	protein_coding	PF13499:EF-hand domain pair|PF13833:EF-hand domain pair	-
VIT_04s0023g01120	6.889375181	-	4	17554156	17555381	-	1226	protein_coding	PF01501:Glycosyl transferase family 8	Glyco_transf_8
VIT_04s0023g01140	42.89752105	-	4	17567792	17568933	+	1142	protein_coding	PF01151:GNS1/SUR4 family	ELO
VIT_04s0023g01160	1.503582371	-	4	17578927	17583726	-	2247	protein_coding	PF13041:PPR repeat family	-
VIT_04s0023g01180	1.030674066	-	4	17592065	17593876	-	1639	protein_coding	PF05055:Protein of unknown function (DUF677)	-
VIT_04s0023g01210	19.44324408	-	4	17612820	17614296	-	1477	protein_coding	PF00348:Polyprenyl synthetase	-
VIT_04s0023g01250	23.49322562	-	4	17661920	17664267	-	1510	protein_coding	PF05687:BES1/BZR1 plant transcription factor, N-terminal	-
VIT_04s0023g01300	13.38819184	-	4	17712056	17747143	-	2145	protein_coding	PF16189:Creatinase/Prolidase N-terminal domain|PF16188:C-terminal region of peptidase_M24|PF00557:Metallopeptidase family M24|PF01321:Creatinase/Prolidase N-terminal domain	Peptidase_M24
VIT_04s0023g01330	12.82993515	-	4	17798124	17799829	+	790	protein_coding	PF00046:Homeobox domain	Homeobox
VIT_04s0023g01360	62.63938319	-	4	17832626	17863952	+	1699	protein_coding	PF00170:bZIP transcription factor|PF07777:G-box binding protein MFMR	MFMR
VIT_04s0023g01380	24.927813	-	4	17877548	17879580	-	2033	protein_coding	PF03514:GRAS domain family	GRAS
VIT_04s0023g01430	15.76752035	-	4	17933799	17936757	-	2357	protein_coding	-	-
VIT_04s0023g01450	8.67184186	-	4	18001267	18008718	+	1948	protein_coding	PF00076:RNA recognition motif. (a.k.a. RRM, RBD, or RNP domain)	RRM_1
VIT_04s0023g01460	17.33700879	-	4	18009469	18011027	+	1559	protein_coding	PF13041:PPR repeat family	-
VIT_04s0023g01470	4.577980472	-	4	18012582	18021992	+	1476	protein_coding	PF00076:RNA recognition motif. (a.k.a. RRM, RBD, or RNP domain)	RRM_1
VIT_04s0023g01520	29.77386001	-	4	18053860	18064405	+	1078	protein_coding	PF06708:Protein of unknown function (DUF1195)	-
VIT_04s0023g01530	16.96417605	-	4	18065084	18073614	+	1892	protein_coding	PF00382:Transcription factor TFIIB repeat	-
VIT_04s0023g01540	13.07955469	-	4	18075039	18079403	+	1679	protein_coding	PF14580:Leucine-rich repeat	-
VIT_04s0023g01580	29.40060557	-	4	18116496	18126475	+	2011	protein_coding	-	-
VIT_04s0023g01650	12.70131424	-	4	18184839	18192175	+	2261	protein_coding	PF02910:Fumarate reductase flavoprotein C-term|PF00890:FAD binding domain	-
VIT_04s0023g01660	3.853272797	-	4	18196835	18200085	+	2192	protein_coding	PF03514:GRAS domain family	GRAS
VIT_04s0023g01670	38.77024118	-	4	18201457	18217227	+	1220	protein_coding	-	-
VIT_04s0023g01710	44.59150359	-	4	18275757	18278582	+	2273	protein_coding	-	-
VIT_04s0023g01750	6.855028151	-	4	18329698	18347835	+	3450	protein_coding	PF10366:Vacuolar sorting protein 39 domain 1|PF10367:Vacuolar sorting protein 39 domain 2|PF00637:Region in Clathrin and VPS|PF00780:CNH domain	CNH
VIT_04s0023g01880	14.27190686	-	4	18450985	18454288	+	1302	protein_coding	PF04770:ZF-HD protein dimerisation region	ZF-HD_dimer
VIT_04s0023g01920	2.814519817	-	4	18499277	18507091	+	3001	protein_coding	PF04564:U-box domain	U-box
VIT_04s0023g01930	5.185801364	-	4	18512510	18514368	+	1303	protein_coding	PF00010:Helix-loop-helix DNA-binding domain	HLH
VIT_04s0023g01950	1.270131424	-	4	18518742	18520717	-	1330	protein_coding	PF01167:Tub family|PF00646:F-box domain	Tub
VIT_04s0023g01970	7.256335027	-	4	18530909	18534706	+	1164	protein_coding	PF01263:Aldose 1-epimerase	Aldose_epim
VIT_04s0023g01990	11.9806723	-	4	18537109	18539923	-	705	protein_coding	PF01467:Cytidylyltransferase-like	CTP_transf_2
VIT_04s0023g02040	8.044165687	-	4	18558616	18560926	-	1050	protein_coding	PF03248:Rer1 family	-
VIT_04s0023g02050	60.26601969	-	4	18564627	18568264	+	925	protein_coding	PF00719:Inorganic pyrophosphatase	Pyrophosphatase
VIT_04s0023g02060	8.718837648	-	4	18571245	18574541	+	775	protein_coding	-	-
VIT_04s0023g02070	8.711344019	-	4	18579217	18591992	+	4654	protein_coding	-	-
VIT_04s0023g02120	5.808394708	-	4	18606829	18616254	+	1745	protein_coding	PF01926:50S ribosome-binding GTPase|PF07650:KH domain	-
VIT_04s0023g02150	8.480295152	-	4	18625081	18629045	-	996	protein_coding	PF01569:PAP2 superfamily	-
VIT_04s0023g02300	8.160747799	-	4	18798072	18804835	+	1656	protein_coding	-	-
VIT_04s0023g02340	2.459810403	-	4	18877449	18887685	+	2747	protein_coding	PF06792:Uncharacterised protein family (UPF0261)|PF09370:Phosphoenolpyruvate hydrolase-like	-
VIT_04s0023g02380	3.705904485	-	4	18940831	18943565	+	2735	protein_coding	PF00931:NB-ARC domain	NB-ARC
VIT_04s0023g02390	10.9604204	-	4	18946155	18950901	+	1233	protein_coding	PF00085:Thioredoxin	-
VIT_04s0023g02430	5.86553748	-	4	18983616	18984767	+	1152	protein_coding	PF00170:bZIP transcription factor	bZIP_1
VIT_04s0023g02450	60.4720938	-	4	19007188	19009869	-	1285	protein_coding	PF00112:Papain family cysteine protease|PF08246:Cathepsin propeptide inhibitor domain (I29)	Peptidase_C1
VIT_04s0023g02470	26.39491866	-	4	19029240	19031873	+	192	protein_coding	-	-
VIT_04s0023g02480	6.598729665	-	4	19034554	19035405	+	768	protein_coding	PF00257:Dehydrin	-
VIT_04s0023g02620	16.18466869	-	4	19153168	19160880	-	835	protein_coding	PF00179:Ubiquitin-conjugating enzyme	UQ_con
VIT_04s0023g02690	21.31085125	-	4	19231609	19238208	+	3250	protein_coding	PF01301:Glycosyl hydrolases family 35|PF02140:Galactose binding lectin domain	-
VIT_04s0023g02700	78.99486448	-	4	19238932	19241447	-	556	protein_coding	PF00085:Thioredoxin	-
VIT_04s0023g02740	6.040315117	-	4	19272763	19321895	+	2517	protein_coding	PF13589:Histidine kinase-, DNA gyrase B-, and HSP90-like ATPase	-
VIT_04s0023g02750	10.13564877	-	4	19328229	19343565	+	2500	protein_coding	-	-
VIT_04s0023g02780	4.387726739	-	4	19351213	19359910	-	1155	protein_coding	PF05142:Domain of unknown function (DUF702)	-
VIT_04s0023g02790	1.015799636	-	4	19370563	19372899	+	1663	protein_coding	PF03141:Putative S-adenosyl-L-methionine-dependent methyltransferase	-
VIT_04s0023g02810	10.97579606	-	4	19380582	19383896	-	1693	protein_coding	PF00171:Aldehyde dehydrogenase family	Aldedh
VIT_04s0023g02900	4.628150121	-	4	19492695	19494685	+	1825	protein_coding	PF00067:Cytochrome P450	p450
VIT_04s0023g02950	12.47881338	-	4	19524135	19544701	-	4738	protein_coding	PF02201:SWIB/MDM2 domain|PF02213:GYF domain|PF03126:Plus-3 domain	-
VIT_04s0023g02970	19.45641701	-	4	19579639	19585811	+	1476	protein_coding	PF03676:Uncharacterised protein family (UPF0183)	-
VIT_04s0023g03010	214.7182147	-	4	19605037	19607046	+	1424	protein_coding	PF00274:Fructose-bisphosphate aldolase class-I	-
VIT_04s0023g03020	6.886967711	-	4	19607568	19615885	-	1717	protein_coding	PF05577:Serine carboxypeptidase S28	Peptidase_S28
VIT_04s0023g03070	6.949705296	-	4	19652846	19656248	+	3403	protein_coding	PF13855:Leucine rich repeat|PF00069:Protein kinase domain|PF08263:Leucine rich repeat N-terminal domain	Pkinase
VIT_04s0023g03100	13.73394142	-	4	19667698	19672635	-	1107	protein_coding	PF02544:3-oxo-5-alpha-steroid 4-dehydrogenase	-
VIT_04s0023g03120	7.875406967	-	4	19688837	19690435	-	429	protein_coding	PF00125:Core histone H2A/H2B/H3/H4	Histone
VIT_04s0023g03130	24.51454187	-	4	19696791	19697704	-	758	protein_coding	PF00538:linker histone H1 and H5 family	-
VIT_04s0023g03150	3.384189905	-	4	19714505	19719349	-	2995	protein_coding	PF00076:RNA recognition motif. (a.k.a. RRM, RBD, or RNP domain)	RRM_1
VIT_04s0023g03160	7.583725227	-	4	19719705	19723458	+	891	protein_coding	-	-
VIT_04s0023g03170	7.513453496	-	4	19724114	19725462	-	1349	protein_coding	PF16363:GDP-mannose 4,6 dehydratase	-
VIT_04s0023g03190	27.21501395	-	4	19742660	19746023	-	869	protein_coding	PF00639:PPIC-type PPIASE domain	-
VIT_04s0023g03200	15.65592951	-	4	19753030	19760800	-	1079	protein_coding	PF01625:Peptide methionine sulfoxide reductase	PMSR
VIT_04s0023g03210	83.97551001	-	4	19762558	19764249	-	865	protein_coding	PF00181:Ribosomal Proteins L2, RNA binding domain|PF03947:Ribosomal Proteins L2, C-terminal domain	Ribosomal_L2_C
VIT_04s0023g03220	0.557516434	-	4	19776726	19782459	+	3030	protein_coding	PF05911:Filament-like plant protein, long coiled-coil	-
VIT_04s0023g03250	2.484227639	-	4	19796274	19801162	-	1360	protein_coding	-	-
VIT_04s0023g03290	38.39260896	-	4	19827675	19828334	-	660	protein_coding	-	-
VIT_04s0023g03350	10.0098907	-	4	19868468	19922591	+	11982	protein_coding	PF02259:FAT domain|PF00454:Phosphatidylinositol 3- and 4-kinase	PI3_PI4_kinase
VIT_04s0023g03370	99.89646244	-	4	19929619	19931349	+	1319	protein_coding	PF14226:non-haem dioxygenase in morphine synthesis N-terminal|PF03171:2OG-Fe(II) oxygenase superfamily	2OG-FeII_Oxy
VIT_04s0023g03420	31.55254645	-	4	20005369	20011421	+	2088	protein_coding	PF13499:EF-hand domain pair|PF00069:Protein kinase domain	Pkinase
VIT_04s0023g03430	5.545879167	-	4	20011682	20015276	-	1523	protein_coding	PF00010:Helix-loop-helix DNA-binding domain	HLH
VIT_04s0023g03470	141.0822905	-	4	20028906	20029894	+	910	protein_coding	PF00226:DnaJ domain	DnaJ
VIT_04s0023g03480	8.658507403	-	4	20052326	20054276	+	1951	protein_coding	-	-
VIT_04s0023g03510	93.58534976	-	4	20077191	20079804	+	1426	protein_coding	PF00175:Oxidoreductase NAD-binding domain	NAD_binding_1
VIT_04s0023g03520	33.86074198	-	4	20080786	20081683	+	898	protein_coding	PF00098:Zinc knuckle|PF00313:'Cold-shock' DNA-binding domain	CSD
VIT_04s0023g03550	32.75904579	-	4	20090833	20092702	+	1547	protein_coding	PF00314:Thaumatin family	Thaumatin
VIT_04s0023g03610	1.309515344	-	4	20135092	20143852	+	1290	protein_coding	PF03094:Mlo family	-
VIT_04s0023g03620	56.41560435	-	4	20147717	20163459	+	1587	protein_coding	PF13519:von Willebrand factor type A domain	-
VIT_04s0023g03630	13.56847224	-	4	20165612	20169688	-	2241	protein_coding	PF10197:N-terminal domain of CBF1 interacting co-repressor CIR|PF12542:Pre-mRNA splicing factor	-
VIT_04s0023g03650	8.758391675	-	4	20192007	20209679	+	3086	protein_coding	PF09261:Alpha mannosidase, middle domain|PF07748:Glycosyl hydrolases family 38 C-terminal domain|PF01074:Glycosyl hydrolases family 38 N-terminal domain	-
VIT_04s0023g03680	11.84496889	-	4	20226445	20235895	+	3708	protein_coding	PF02518:Histidine kinase-, DNA gyrase B-, and HSP90-like ATPase|PF00512:His Kinase A (phospho-acceptor) domain|PF00072:Response regulator receiver domain	Response_reg
VIT_04s0023g03720	1.17392272	-	4	20260788	20262513	+	1439	protein_coding	PF13414:TPR repeat	-
VIT_04s0023g03760	0.677879131	-	4	20287572	20291561	+	2492	protein_coding	PF04782:Protein of unknown function (DUF632)|PF04783:Protein of unknown function (DUF630)	-
VIT_04s0023g03820	17.06338176	-	4	20321516	20326330	+	1683	protein_coding	PF01761:3-dehydroquinate synthase	-
VIT_04s0023g03830	27.98453499	-	4	20328806	20339108	+	5795	protein_coding	PF00632:HECT-domain (ubiquitin-transferase)	HECT
VIT_04s0023g03870	5.468875233	-	4	20357976	20371243	-	2780	protein_coding	PF03635:Vacuolar protein sorting-associated protein 35	-
VIT_04s0023g03880	42.902217	-	4	20372204	20375402	-	1575	protein_coding	-	-
VIT_04s0023g03920	12.98332464	-	4	20392633	20394902	+	1171	protein_coding	-	-
VIT_04s0043g00160	29.19190222	-	4	13015677	13019043	+	3067	protein_coding	PF00069:Protein kinase domain|PF13855:Leucine rich repeat	Pkinase
VIT_04s0043g00250	4.114161701	-	4	13329059	13333387	-	2053	protein_coding	PF04981:NMD3 family	-
VIT_04s0043g00270	1.711524614	-	4	13438818	13455743	-	1974	protein_coding	PF03371:PRP38 family	PRP38
VIT_04s0043g00310	33.2316353	-	4	13548802	13552450	-	915	protein_coding	PF05603:Protein of unknown function (DUF775)	-
VIT_04s0043g00360	20.81852739	-	4	13932086	13938347	+	1136	protein_coding	-	-
VIT_04s0043g00370	35.7518475	-	4	13962948	13964648	-	1701	protein_coding	PF00909:Ammonium Transporter Family	Ammonium_transp
VIT_04s0043g00400	1.919630448	-	4	13993014	14018188	-	880	protein_coding	PF14382:Exosome complex exonuclease RRP4 N-terminal region|PF10447:Exosome component EXOSC1/CSL4	-
VIT_04s0043g00440	108.2372866	-	4	14057676	14060044	+	874	protein_coding	PF00177:Ribosomal protein S7p/S5e	-
VIT_04s0043g00570	2.72903844	-	4	14291947	14342337	-	6190	protein_coding	PF13646:HEAT repeats	-
VIT_04s0043g00700	2.944013235	-	4	14621965	14683045	+	2869	protein_coding	PF02037:SAP domain	SAP
VIT_04s0043g00760	17.54960457	-	4	14943633	14962525	+	3369	protein_coding	PF13424:Tetratricopeptide repeat|PF13414:TPR repeat|PF13844:Glycosyl transferase family 41	-
VIT_04s0043g01010	17.36808501	-	4	15680513	15687524	+	1848	protein_coding	PF07137:VDE lipocalin domain	-
VIT_04s0044g00020	16.28909331	-	4	20659987	20665809	+	1763	protein_coding	PF06628:Catalase-related immune-responsive|PF00199:Catalase	Catalase
VIT_04s0044g00060	28.58078459	-	4	20738602	20742125	-	1123	protein_coding	PF02042:RWP-RK domain	RWP-RK
VIT_04s0044g00070	4.882297093	-	4	20752277	20765631	-	2076	protein_coding	PF00996:GDP dissociation inhibitor	-
VIT_04s0044g00080	42.51804903	-	4	20771155	20773106	+	1033	protein_coding	PF14259:RNA recognition motif (a.k.a. RRM, RBD, or RNP domain)	-
VIT_04s0044g00110	228.7311428	-	4	20801686	20803128	+	709	protein_coding	PF00505:HMG (high mobility group) box	HMG_box
VIT_04s0044g00160	9.333009913	-	4	20861407	20864979	+	1267	protein_coding	PF00046:Homeobox domain	Homeobox
VIT_04s0044g00190	13.04459301	-	4	20891405	20894167	-	1295	protein_coding	PF08240:Alcohol dehydrogenase GroES-like domain|PF00107:Zinc-binding dehydrogenase	ADH_N
VIT_04s0044g00240	13.90349625	-	4	20929977	20930219	-	243	protein_coding	-	-
VIT_04s0044g00280	23.6656242	-	4	20975844	20978292	+	1499	protein_coding	PF08711:TFIIS helical bundle-like domain	-
VIT_04s0044g00290	11.44495118	-	4	20985266	20986429	+	738	protein_coding	-	-
VIT_04s0044g00420	9.621581416	-	4	21163786	21172634	+	1229	protein_coding	PF00892:EamA-like transporter family	DUF6
VIT_04s0044g00520	3.099586779	-	4	21358624	21362722	+	545	protein_coding	PF01722:BolA-like protein	-
VIT_04s0044g00530	12.38698291	-	4	21370969	21372844	+	1091	protein_coding	PF04755:PAP_fibrillin	-
VIT_04s0044g00550	8.74265276	-	4	21388406	21395544	+	1739	protein_coding	PF00117:Glutamine amidotransferase class-I|PF00988:Carbamoyl-phosphate synthase small chain, CPSase domain	CPSase_sm_chain
VIT_04s0044g00560	55.77794132	-	4	21396345	21396768	-	424	protein_coding	PF00125:Core histone H2A/H2B/H3/H4	Histone
VIT_04s0044g00580	274.280101	-	4	21427866	21431057	-	1860	protein_coding	PF00022:Actin	Actin
[truncated: 6,292 more rows]
